# Supplementary material for: Claudin 1–mediated positioning of DC1 to mTECs is essential for maintenance of central tolerance
Source: J Exp Med. 2026 Jan 2;223(3):e20250970. doi: 10.1084/jem.20250970 (PMC12782542; doi:10.1084/jem.20250970)
Supplement: Data S2 — shows marker genes of thymic myeloid cell subsets related to Fig. S1 D. [file jem_20250970_datas2.xlsx]

## Sheet: Figure S1D
Data S2, related to Figure S1D, marker genes of thymic myeloid cell subsets (min.pct = 0.25, logfc.threshold = 0.25). The top 25 up DEGs for each subset (based on avg_log2FC) are shown in the heatmap.
	p_val	avg_log2FC	pct.1	pct.2	p_val_adj	cluster	gene
Gm9733	2.39e-230	1.75136	0.56	0.03	5.4e-226	Mono	Gm9733
F13a1	5.18e-225	1.772	0.501	0.017	1.17e-220	Mono	F13a1
Sirpb1c	2.53e-216	0.953769	0.524	0.026	5.73e-212	Mono	Sirpb1c
Clec4e	2.28e-215	1.60633	0.501	0.021	5.16e-211	Mono	Clec4e
Itgam	5.45e-194	0.940398	0.575	0.054	1.23e-189	Mono	Itgam
Clec4a3	8.13e-193	1.74264	0.852	0.186	1.84e-188	Mono	Clec4a3
Hp	5.88e-192	2.00405	0.453	0.02	1.33e-187	Mono	Hp
Cebpb	2.29e-191	3.25302	0.959	0.435	5.18e-187	Mono	Cebpb
Ly6c2	2.09e-180	3.45868	0.821	0.23	4.73e-176	Mono	Ly6c2
Emilin2	4.6e-180	1.2584	0.639	0.093	1.04e-175	Mono	Emilin2
Fn1	2.37e-175	1.69957	0.458	0.028	5.37e-171	Mono	Fn1
F10	3.51e-174	1.11173	0.486	0.035	7.93e-170	Mono	F10
Ccr2	2.65e-173	2.25328	0.852	0.249	5.99e-169	Mono	Ccr2
Ifitm3	3.48e-165	2.82495	0.992	0.696	7.88e-161	Mono	Ifitm3
Cybb	5.97e-165	2.05145	0.972	0.407	1.35e-160	Mono	Cybb
Ifitm6	1.24e-163	1.81914	0.519	0.055	2.82e-159	Mono	Ifitm6
C3	1.25e-157	1.42634	0.839	0.196	2.82e-153	Mono	C3
Clec4a1	1.66e-157	1.33363	0.78	0.179	3.77e-153	Mono	Clec4a1
Gda	2.12e-157	1.1343	0.496	0.05	4.81e-153	Mono	Gda
Plaur	4.14e-157	2.02559	0.887	0.308	9.36e-153	Mono	Plaur
Capg	3.82e-155	1.88491	0.862	0.288	8.63e-151	Mono	Capg
Csf3r	7.58e-153	0.805868	0.591	0.085	1.71e-148	Mono	Csf3r
Thbs1	3.11e-151	2.64352	0.476	0.048	7.03e-147	Mono	Thbs1
Plac8	4.19e-150	2.97477	0.949	0.57	9.47e-146	Mono	Plac8
Emb	1.11e-149	1.8756	0.78	0.23	2.52e-145	Mono	Emb
Klra2	6.78e-148	0.735705	0.391	0.024	1.53e-143	Mono	Klra2
Cd14	1.81e-146	2.74172	0.767	0.22	4.1e-142	Mono	Cd14
Ms4a6c	1.45e-145	1.89329	0.99	0.661	3.29e-141	Mono	Ms4a6c
Lst1	4.52e-144	1.92871	0.98	0.651	1.02e-139	Mono	Lst1
Ms4a4c	5.95e-144	1.97353	0.934	0.419	1.35e-139	Mono	Ms4a4c
Igsf6	1.11e-143	1.26036	0.801	0.241	2.51e-139	Mono	Igsf6
Tgfbi	2e-142	1.84929	0.962	0.496	4.52e-138	Mono	Tgfbi
Fcer1g	6.16e-142	1.82641	1	0.85	1.39e-137	Mono	Fcer1g
Ccl9	6.76e-140	1.82913	0.645	0.128	1.53e-135	Mono	Ccl9
Lyz2	9.31e-140	2.63612	0.992	0.786	2.11e-135	Mono	Lyz2
Ms4a6b	3.1e-139	1.70449	0.916	0.414	7.01e-135	Mono	Ms4a6b
Ncf2	6.26e-138	1.4871	0.934	0.5	1.42e-133	Mono	Ncf2
Prdx5	2.1e-137	2.09202	0.972	0.786	4.76e-133	Mono	Prdx5
Fcgr2b	3.78e-131	1.43405	0.88	0.341	8.54e-127	Mono	Fcgr2b
Tlr2	3.06e-128	1.55116	0.864	0.378	6.93e-124	Mono	Tlr2
Msrb1	3.66e-127	1.83509	0.954	0.677	8.29e-123	Mono	Msrb1
Tyrobp	1.08e-125	1.32961	1	0.986	2.44e-121	Mono	Tyrobp
Ms4a6d	4.59e-124	1.54521	0.824	0.285	1.04e-119	Mono	Ms4a6d
Zeb2	3.41e-122	1.49077	0.944	0.422	7.71e-118	Mono	Zeb2
Cyp4f18	3.26e-121	0.888609	0.563	0.101	7.37e-117	Mono	Cyp4f18
Rnf149	1.41e-120	1.55851	0.934	0.551	3.2e-116	Mono	Rnf149
Tpd52	2.9e-120	1.65704	0.931	0.633	6.56e-116	Mono	Tpd52
Csf1r	6.62e-113	1.17209	0.926	0.375	1.5e-108	Mono	Csf1r
Nupr1	1.11e-110	1.05895	0.627	0.158	2.51e-106	Mono	Nupr1
Osm	3.49e-108	1.47412	0.691	0.211	7.89e-104	Mono	Osm
Clec4a2	5.72e-107	1.10681	0.665	0.184	1.29e-102	Mono	Clec4a2
Arpc1b	3.34e-106	0.735764	1	0.995	7.56e-102	Mono	Arpc1b
Gm5150	3.98e-105	0.427591	0.271	0.014	9.01e-101	Mono	Gm5150
Gpr141	1.19e-104	1.11876	0.688	0.233	2.68e-100	Mono	Gpr141
Ptprc	1.1e-103	1.21424	0.992	0.915	2.49e-99	Mono	Ptprc
Ltb4r1	4.51e-103	0.701923	0.345	0.036	1.02e-98	Mono	Ltb4r1
Ifitm2	1.15e-101	1.9751	0.931	0.608	2.6e-97	Mono	Ifitm2
Fcgr3	1.26e-101	1.03307	0.821	0.272	2.86e-97	Mono	Fcgr3
Pld4	1.53e-101	1.14774	0.946	0.646	3.46e-97	Mono	Pld4
Arhgdib	9.16e-100	1.41658	0.985	0.82	2.07e-95	Mono	Arhgdib
Arhgef10l	1.01e-95	0.539693	0.391	0.057	2.29e-91	Mono	Arhgef10l
Nxpe4	1.23e-95	0.502436	0.317	0.031	2.77e-91	Mono	Nxpe4
Msr1	1.38e-94	0.706676	0.45	0.08	3.11e-90	Mono	Msr1
Gmfg	1.04e-93	1.27405	0.923	0.612	2.35e-89	Mono	Gmfg
Ly6i	4.34e-93	2.26695	0.657	0.239	9.82e-89	Mono	Ly6i
Fosl2	7.09e-90	1.17067	0.785	0.356	1.6e-85	Mono	Fosl2
Lrp1	3e-89	0.618384	0.593	0.148	6.79e-85	Mono	Lrp1
S100a6	7.06e-89	1.3019	0.995	0.912	1.6e-84	Mono	S100a6
Shisa5	1.25e-88	1.02731	0.944	0.768	2.82e-84	Mono	Shisa5
Cd300a	3.53e-88	0.968498	0.831	0.343	7.98e-84	Mono	Cd300a
Sirpb1b	1.29e-87	0.356127	0.253	0.018	2.91e-83	Mono	Sirpb1b
Adgre4	1.64e-87	0.632206	0.417	0.07	3.7e-83	Mono	Adgre4
Mgst1	7.77e-86	1.06494	0.437	0.084	1.76e-81	Mono	Mgst1
Ccl6	8.92e-86	1.97144	0.517	0.135	2.02e-81	Mono	Ccl6
Il1rn	1.1e-81	1.56216	0.606	0.201	2.49e-77	Mono	Il1rn
Wfdc17	1.2e-81	1.57226	0.849	0.429	2.71e-77	Mono	Wfdc17
Hacd4	1.35e-81	0.754952	0.473	0.108	3.06e-77	Mono	Hacd4
Ifngr1	1.41e-81	1.22307	0.926	0.706	3.18e-77	Mono	Ifngr1
Sirpa	1.49e-80	0.601912	0.939	0.442	3.38e-76	Mono	Sirpa
Pkm	3.85e-80	0.950491	0.969	0.91	8.7e-76	Mono	Pkm
Nadk	9.12e-80	0.97073	0.88	0.646	2.06e-75	Mono	Nadk
Ctss	9.19e-80	0.857773	0.995	0.994	2.08e-75	Mono	Ctss
Slc16a3	1.04e-79	0.924368	0.522	0.147	2.35e-75	Mono	Slc16a3
Sirpb1a	9.18e-79	0.372885	0.266	0.026	2.08e-74	Mono	Sirpb1a
Ifi27l2a	1.79e-77	1.64899	0.969	0.784	4.05e-73	Mono	Ifi27l2a
Klf13	1.89e-77	1.10086	0.852	0.559	4.29e-73	Mono	Klf13
Capza2	1.25e-76	0.665519	0.985	0.969	2.82e-72	Mono	Capza2
Gm21188	7.29e-76	1.10317	0.941	0.714	1.65e-71	Mono	Gm21188
Atp1a3	1.02e-74	0.452457	0.327	0.051	2.3e-70	Mono	Atp1a3
Ptpn1	6.03e-74	0.976839	0.957	0.778	1.37e-69	Mono	Ptpn1
Pla2g7	6.13e-74	0.880087	0.552	0.152	1.39e-69	Mono	Pla2g7
Clec4d	5.26e-73	0.53701	0.274	0.033	1.19e-68	Mono	Clec4d
Fgr	7.1e-73	0.920422	0.785	0.448	1.61e-68	Mono	Fgr
Cx3cr1	1.15e-72	0.781017	0.501	0.131	2.61e-68	Mono	Cx3cr1
Alox5ap	1.68e-72	1.24396	0.962	0.669	3.81e-68	Mono	Alox5ap
Cd300lb	3.03e-72	0.463792	0.258	0.029	6.86e-68	Mono	Cd300lb
Stap1	6.56e-71	1.23617	0.731	0.379	1.49e-66	Mono	Stap1
Coro1a	8.31e-71	0.960806	1	0.933	1.88e-66	Mono	Coro1a
Slfn2	5.62e-70	1.02119	0.972	0.825	1.27e-65	Mono	Slfn2
Tgfb1	1.9e-69	0.851932	0.949	0.764	4.3e-65	Mono	Tgfb1
Rac2	3.49e-69	1.0657	0.829	0.461	7.9e-65	Mono	Rac2
Mcemp1	1.81e-68	1.05394	0.893	0.579	4.09e-64	Mono	Mcemp1
Il1b	3.03e-68	1.79421	0.893	0.638	6.85e-64	Mono	Il1b
Mefv	4.16e-68	0.716318	0.529	0.169	9.4e-64	Mono	Mefv
Ptpn6	7.14e-67	0.856862	0.944	0.815	1.61e-62	Mono	Ptpn6
Rnf130	9.67e-67	0.842572	0.877	0.634	2.19e-62	Mono	Rnf130
Krt80	1.46e-66	0.428259	0.274	0.039	3.31e-62	Mono	Krt80
Ctsa	1.82e-66	0.486299	0.921	0.513	4.13e-62	Mono	Ctsa
Nfil3	2.02e-66	1.09546	0.836	0.556	4.57e-62	Mono	Nfil3
Sqor	1.61e-65	0.529513	0.43	0.114	3.65e-61	Mono	Sqor
Cd68	5.57e-65	0.565388	0.964	0.727	1.26e-60	Mono	Cd68
Sema4d	1.57e-64	0.835217	0.706	0.355	3.55e-60	Mono	Sema4d
Mcub	2.16e-64	0.84424	0.714	0.38	4.88e-60	Mono	Mcub
Fam49b	3.3e-64	0.739684	0.967	0.917	7.46e-60	Mono	Fam49b
Xdh	4.2e-64	0.53619	0.396	0.094	9.5e-60	Mono	Xdh
Fxyd5	2.15e-63	0.919415	0.997	0.866	4.87e-59	Mono	Fxyd5
Samhd1	4.67e-63	0.856222	0.974	0.917	1.06e-58	Mono	Samhd1
Susd3	4.76e-63	0.645853	0.619	0.275	1.08e-58	Mono	Susd3
Rap1a	7.42e-63	0.726133	0.972	0.933	1.68e-58	Mono	Rap1a
Dok3	7.84e-63	0.608273	0.514	0.169	1.77e-58	Mono	Dok3
Myo1f	2.32e-62	0.818911	0.798	0.521	5.25e-58	Mono	Myo1f
Lyn	7.95e-62	0.787001	0.913	0.72	1.8e-57	Mono	Lyn
Sat1	2.45e-61	0.963851	0.99	0.95	5.55e-57	Mono	Sat1
Mcl1	4.31e-61	0.782102	0.997	0.975	9.76e-57	Mono	Mcl1
Pitpna	5.73e-61	0.749359	0.951	0.866	1.3e-56	Mono	Pitpna
Nfam1	7.46e-61	0.824081	0.708	0.392	1.69e-56	Mono	Nfam1
Adssl1	1.21e-60	0.695149	0.509	0.187	2.74e-56	Mono	Adssl1
Fth1	2.15e-60	0.944609	1	0.999	4.86e-56	Mono	Fth1
Itgb2	4.98e-60	0.807197	0.882	0.645	1.13e-55	Mono	Itgb2
S100a10	3.45e-59	1.46085	0.806	0.499	7.81e-55	Mono	S100a10
Prkcd	1.07e-58	0.857594	0.951	0.868	2.42e-54	Mono	Prkcd
Cxcr4	2.13e-58	1.07255	0.857	0.594	4.82e-54	Mono	Cxcr4
Itgal	2.7e-58	0.996199	0.673	0.38	6.12e-54	Mono	Itgal
Tarm1	3.91e-58	0.599459	0.358	0.079	8.85e-54	Mono	Tarm1
Lgals3	4.52e-58	0.900015	0.987	0.928	1.02e-53	Mono	Lgals3
Cd300ld	8e-58	0.405458	0.315	0.061	1.81e-53	Mono	Cd300ld
Hopx	2.17e-56	0.551235	0.391	0.106	4.91e-52	Mono	Hopx
Tnfrsf1a	2.54e-56	0.822198	0.813	0.56	5.75e-52	Mono	Tnfrsf1a
Gpr35	4.72e-56	0.857003	0.691	0.39	1.07e-51	Mono	Gpr35
Cd53	5.53e-56	0.799057	0.959	0.746	1.25e-51	Mono	Cd53
Rtp4	6.16e-56	0.881619	0.586	0.233	1.39e-51	Mono	Rtp4
Adora2b	1.1e-55	0.828674	0.366	0.096	2.5e-51	Mono	Adora2b
Aldh2	1.45e-55	0.944098	0.813	0.609	3.27e-51	Mono	Aldh2
Cd300lf	1.82e-55	0.682099	0.476	0.159	4.12e-51	Mono	Cd300lf
Eno1	2.44e-55	0.785741	0.862	0.701	5.53e-51	Mono	Eno1
Sem1	4.38e-55	0.545935	0.99	0.994	9.91e-51	Mono	Sem1
Hck	8.61e-55	0.746444	0.931	0.779	1.95e-50	Mono	Hck
Cebpd	1.93e-54	1.09139	0.568	0.254	4.36e-50	Mono	Cebpd
Trps1	2.08e-53	0.888255	0.857	0.662	4.7e-49	Mono	Trps1
Lyl1	8.23e-53	0.504652	0.35	0.09	1.86e-48	Mono	Lyl1
Fyb	1.71e-52	0.82984	0.898	0.701	3.86e-48	Mono	Fyb
Milr1	2.63e-52	0.62715	0.499	0.194	5.95e-48	Mono	Milr1
Fcgr1	3.08e-52	0.773939	0.45	0.14	6.97e-48	Mono	Fcgr1
Nfe2l2	5.81e-52	0.867942	0.921	0.772	1.31e-47	Mono	Nfe2l2
S100a4	9.71e-52	0.823127	0.962	0.609	2.2e-47	Mono	S100a4
Npc2	4.52e-51	0.601638	0.992	0.988	1.02e-46	Mono	Npc2
Nrros	8.19e-51	0.746589	0.872	0.699	1.85e-46	Mono	Nrros
Gpx1	1.56e-50	0.666645	0.995	0.974	3.53e-46	Mono	Gpx1
Rnpep	1.8e-50	0.692422	0.793	0.588	4.08e-46	Mono	Rnpep
Cyba	3.66e-50	0.511979	1	0.995	8.29e-46	Mono	Cyba
Cd300c2	6.79e-50	0.637035	0.885	0.582	1.54e-45	Mono	Cd300c2
AB124611	9.64e-50	0.591312	0.598	0.278	2.18e-45	Mono	AB124611
Napsa	9.66e-50	0.853803	0.951	0.831	2.19e-45	Mono	Napsa
Cdk2ap2	1.44e-49	0.8212	0.944	0.814	3.26e-45	Mono	Cdk2ap2
Hpse	1.51e-49	0.56003	0.514	0.215	3.43e-45	Mono	Hpse
Pycard	2.69e-49	0.735678	0.88	0.742	6.09e-45	Mono	Pycard
Apobec1	3.57e-49	0.580318	0.68	0.294	8.09e-45	Mono	Apobec1
Ptpro	3.77e-49	0.645118	0.655	0.34	8.54e-45	Mono	Ptpro
Aprt	5e-48	0.905119	0.813	0.65	1.13e-43	Mono	Aprt
Atp6v0c	8.35e-48	0.633578	0.995	0.979	1.89e-43	Mono	Atp6v0c
Flt1	1.44e-47	0.533201	0.307	0.072	3.25e-43	Mono	Flt1
Pnp	2.5e-47	0.767658	0.939	0.852	5.65e-43	Mono	Pnp
Socs3	4.49e-47	1.06073	0.744	0.473	1.02e-42	Mono	Socs3
Lilrb4a	8.47e-47	0.546602	0.43	0.146	1.92e-42	Mono	Lilrb4a
Mrpl33	1.3e-46	0.877986	0.921	0.822	2.94e-42	Mono	Mrpl33
Tcp11l2	1.42e-46	0.508072	0.414	0.136	3.21e-42	Mono	Tcp11l2
Tkt	1.5e-46	0.678223	0.913	0.84	3.39e-42	Mono	Tkt
Tmem38b	1.76e-46	0.58382	0.471	0.194	3.97e-42	Mono	Tmem38b
Vsir	2.7e-46	0.712181	0.739	0.475	6.11e-42	Mono	Vsir
H3f3b	4.96e-46	0.768046	1	1	1.12e-41	Mono	H3f3b
Mtus1	5.02e-46	0.375182	0.284	0.065	1.14e-41	Mono	Mtus1
Kdm7a	6.07e-46	0.695328	0.818	0.617	1.37e-41	Mono	Kdm7a
Lilr4b	1.01e-45	0.701102	0.465	0.181	2.28e-41	Mono	Lilr4b
Mapkapk2	1.08e-45	0.706783	0.885	0.78	2.44e-41	Mono	Mapkapk2
Arid5b	1.53e-45	0.473603	0.435	0.153	3.45e-41	Mono	Arid5b
Camkk2	3.81e-45	0.695676	0.609	0.333	8.61e-41	Mono	Camkk2
Fes	8.44e-45	0.657396	0.762	0.543	1.91e-40	Mono	Fes
Plod3	1.94e-44	0.543682	0.517	0.234	4.39e-40	Mono	Plod3
Ets2	1.2e-43	0.809543	0.593	0.289	2.72e-39	Mono	Ets2
Gstm1	1.72e-43	0.442563	0.335	0.096	3.89e-39	Mono	Gstm1
Ncf4	3.33e-43	0.697559	0.89	0.632	7.54e-39	Mono	Ncf4
Serinc3	1.6e-42	0.508627	0.949	0.886	3.61e-38	Mono	Serinc3
Pdlim1	1.76e-42	0.525612	0.414	0.151	3.98e-38	Mono	Pdlim1
Gm2a	5.56e-42	0.628412	0.987	0.813	1.26e-37	Mono	Gm2a
Cyp4f16	5.69e-42	0.542614	0.465	0.193	1.29e-37	Mono	Cyp4f16
Tmem50a	1.48e-41	0.619497	0.882	0.804	3.36e-37	Mono	Tmem50a
Metrnl	1.64e-41	0.797257	0.711	0.474	3.71e-37	Mono	Metrnl
Il17ra	2.46e-41	0.644045	0.463	0.201	5.57e-37	Mono	Il17ra
Tm6sf1	2.47e-41	0.622683	0.78	0.529	5.58e-37	Mono	Tm6sf1
Laptm5	5.63e-41	0.488893	1	0.939	1.27e-36	Mono	Laptm5
Ctsc	7.24e-41	0.563889	0.982	0.923	1.64e-36	Mono	Ctsc
Cotl1	9.43e-41	0.617251	0.974	0.858	2.13e-36	Mono	Cotl1
Ly86	1.11e-40	0.600703	0.959	0.899	2.51e-36	Mono	Ly86
Ptpre	2.86e-40	0.757781	0.693	0.47	6.47e-36	Mono	Ptpre
Ggh	3.25e-40	0.659321	0.711	0.471	7.35e-36	Mono	Ggh
Lamp2	3.76e-40	0.624337	0.908	0.784	8.52e-36	Mono	Lamp2
Clec5a	4.48e-40	0.478649	0.414	0.151	1.01e-35	Mono	Clec5a
Mpp1	1.09e-39	0.621876	0.639	0.381	2.47e-35	Mono	Mpp1
Picalm	2.5e-39	0.671607	0.941	0.854	5.67e-35	Mono	Picalm
Arl6ip5	4.77e-39	0.600423	0.831	0.702	1.08e-34	Mono	Arl6ip5
Bach1	7.25e-39	0.727795	0.752	0.532	1.64e-34	Mono	Bach1
Sorl1	1.41e-38	0.645275	0.581	0.33	3.2e-34	Mono	Sorl1
Il6ra	1.56e-38	0.620962	0.708	0.468	3.52e-34	Mono	Il6ra
Ypel3	2.44e-38	0.68595	0.688	0.448	5.52e-34	Mono	Ypel3
Zfp36l2	2.64e-38	0.783848	0.893	0.683	5.98e-34	Mono	Zfp36l2
Cdkn1a	3.67e-38	0.870673	0.887	0.677	8.29e-34	Mono	Cdkn1a
Ccrl2	2.23e-37	1.07632	0.688	0.435	5.05e-33	Mono	Ccrl2
Ldlrad3	2.44e-37	0.413024	0.251	0.063	5.52e-33	Mono	Ldlrad3
Vill	2.7e-37	0.415826	0.299	0.09	6.11e-33	Mono	Vill
Naip2	3.58e-37	0.485487	0.435	0.185	8.1e-33	Mono	Naip2
Bin2	3.86e-37	0.669225	0.67	0.454	8.74e-33	Mono	Bin2
Pou2f2	5.86e-37	0.702875	0.46	0.196	1.33e-32	Mono	Pou2f2
Pgd	8e-37	0.59287	0.708	0.51	1.81e-32	Mono	Pgd
Pira2	1.91e-36	0.520926	0.501	0.243	4.33e-32	Mono	Pira2
Klf4	2.1e-36	0.843227	0.844	0.69	4.76e-32	Mono	Klf4
Lamtor4	2.73e-36	0.568778	0.836	0.61	6.17e-32	Mono	Lamtor4
Ms4a4b	4.77e-36	0.40139	0.299	0.09	1.08e-31	Mono	Ms4a4b
Oasl2	5.77e-36	0.819541	0.568	0.299	1.31e-31	Mono	Oasl2
Gsr	1.4e-35	1.02974	0.627	0.424	3.17e-31	Mono	Gsr
Sell	1.58e-35	0.688204	0.327	0.11	3.58e-31	Mono	Sell
Ahnak	1.63e-35	0.970324	0.834	0.698	3.7e-31	Mono	Ahnak
Ifi204	2.4e-35	0.907679	0.77	0.564	5.43e-31	Mono	Ifi204
Junb	2.54e-35	0.675335	0.985	0.968	5.75e-31	Mono	Junb
Cd52	4.99e-35	0.454494	1	0.978	1.13e-30	Mono	Cd52
Emp1	7.89e-35	0.936337	0.496	0.235	1.79e-30	Mono	Emp1
Ciao2a	9.15e-35	0.572666	0.913	0.84	2.07e-30	Mono	Ciao2a
Tifab	1.65e-34	0.577512	0.678	0.447	3.72e-30	Mono	Tifab
Ubl3	1.87e-34	0.481478	0.926	0.802	4.22e-30	Mono	Ubl3
Nlrp3	2.9e-34	0.633414	0.488	0.242	6.55e-30	Mono	Nlrp3
Runx1	1.94e-33	0.596457	0.706	0.468	4.39e-29	Mono	Runx1
Adgre1	2.48e-33	0.261506	0.55	0.246	5.61e-29	Mono	Adgre1
Dram1	2.86e-33	0.360399	0.35	0.13	6.48e-29	Mono	Dram1
Acer3	3.21e-33	0.561721	0.726	0.526	7.27e-29	Mono	Acer3
Ly6e	5.78e-33	0.592607	0.995	0.894	1.31e-28	Mono	Ly6e
Smpdl3a	7.16e-33	1.06437	0.65	0.463	1.62e-28	Mono	Smpdl3a
Emp3	7.66e-33	0.683918	0.954	0.87	1.73e-28	Mono	Emp3
Rras	3.9e-32	0.566128	0.645	0.43	8.82e-28	Mono	Rras
Tent5a	4.91e-32	0.549395	0.614	0.336	1.11e-27	Mono	Tent5a
Slfn1	1.73e-31	0.733269	0.588	0.329	3.91e-27	Mono	Slfn1
Card19	6.2e-31	0.653077	0.742	0.602	1.4e-26	Mono	Card19
Tor1aip1	8.39e-31	0.61675	0.857	0.806	1.9e-26	Mono	Tor1aip1
Smox	1.08e-30	0.456094	0.463	0.217	2.44e-26	Mono	Smox
Unc93b1	1.7e-30	0.393883	0.936	0.825	3.86e-26	Mono	Unc93b1
Tnfrsf21	1.74e-30	0.39679	0.471	0.225	3.93e-26	Mono	Tnfrsf21
Ccr1	1.94e-30	0.609936	0.307	0.105	4.39e-26	Mono	Ccr1
Slfn5	2.05e-30	0.876382	0.772	0.597	4.65e-26	Mono	Slfn5
Ddx58	2.49e-30	0.55217	0.496	0.254	5.64e-26	Mono	Ddx58
Atf3	2.89e-30	0.825216	0.921	0.796	6.54e-26	Mono	Atf3
Arg2	3.27e-30	0.552811	0.271	0.084	7.4e-26	Mono	Arg2
Cd44	4.76e-30	0.756787	0.913	0.823	1.08e-25	Mono	Cd44
Sdcbp	5.6e-30	0.515104	0.931	0.891	1.27e-25	Mono	Sdcbp
Atp6v1b2	8.23e-30	0.500155	0.834	0.732	1.86e-25	Mono	Atp6v1b2
Svil	1.17e-29	0.456175	0.399	0.185	2.64e-25	Mono	Svil
Ap1s2	1.63e-29	0.57475	0.621	0.42	3.69e-25	Mono	Ap1s2
Diaph1	1.69e-29	0.595839	0.749	0.612	3.82e-25	Mono	Diaph1
Ptafr	1.87e-29	0.815617	0.616	0.394	4.22e-25	Mono	Ptafr
Ehd4	4.17e-29	0.549053	0.76	0.593	9.43e-25	Mono	Ehd4
Zbp1	5.03e-29	0.802855	0.734	0.565	1.14e-24	Mono	Zbp1
Plec	6.39e-29	0.536938	0.427	0.208	1.45e-24	Mono	Plec
Ifi203	2.22e-28	0.682444	0.78	0.595	5.02e-24	Mono	Ifi203
Pid1	3.05e-28	0.556988	0.678	0.457	6.91e-24	Mono	Pid1
Ifi47	3.73e-28	0.804305	0.532	0.319	8.45e-24	Mono	Ifi47
Ifi202b	4.43e-28	0.610764	0.609	0.389	1e-23	Mono	Ifi202b
App	5.32e-28	0.460116	0.816	0.667	1.2e-23	Mono	App
Esd	7.24e-28	0.505131	0.926	0.899	1.64e-23	Mono	Esd
Lrrc25	1.01e-27	0.481506	0.693	0.491	2.28e-23	Mono	Lrrc25
Ethe1	1.06e-27	0.476807	0.514	0.299	2.39e-23	Mono	Ethe1
Arl4c	1.17e-27	0.666774	0.893	0.799	2.65e-23	Mono	Arl4c
Ndel1	1.41e-27	0.535763	0.818	0.71	3.18e-23	Mono	Ndel1
Dbi	1.42e-27	0.549857	0.916	0.844	3.21e-23	Mono	Dbi
Slfn8	1.8e-27	0.504307	0.442	0.235	4.06e-23	Mono	Slfn8
Fau	2.09e-27	0.254944	1	1	4.73e-23	Mono	Fau
Ccr5	2.31e-27	0.675192	0.547	0.317	5.23e-23	Mono	Ccr5
Mapk14	3.11e-27	0.475918	0.68	0.514	7.03e-23	Mono	Mapk14
Cstb	3.68e-27	0.690352	0.934	0.901	8.34e-23	Mono	Cstb
Il13ra1	3.81e-27	0.461625	0.619	0.409	8.62e-23	Mono	Il13ra1
Csf2ra	4.5e-27	0.462421	0.867	0.81	1.02e-22	Mono	Csf2ra
Limd2	5.25e-27	0.693996	0.844	0.792	1.19e-22	Mono	Limd2
Nod1	5.91e-27	0.303127	0.325	0.125	1.34e-22	Mono	Nod1
Slc15a3	6.81e-27	0.570729	0.685	0.474	1.54e-22	Mono	Slc15a3
Trim25	7.11e-27	0.637778	0.762	0.626	1.61e-22	Mono	Trim25
G430095P16Rik	1.57e-26	0.266248	0.253	0.085	3.54e-22	Mono	G430095P16Rik
Pik3cd	1.83e-26	0.458312	0.581	0.384	4.15e-22	Mono	Pik3cd
BC005537	2.79e-26	0.452388	0.895	0.822	6.31e-22	Mono	BC005537
Bri3	4.14e-26	0.407498	0.974	0.966	9.36e-22	Mono	Bri3
Casp1	5.82e-26	0.383093	0.578	0.367	1.32e-21	Mono	Casp1
Mndal	9.18e-26	0.597033	0.862	0.716	2.08e-21	Mono	Mndal
Plxnb2	1.17e-25	0.344197	0.555	0.306	2.64e-21	Mono	Plxnb2
Hpgd	2.15e-25	0.446252	0.402	0.174	4.87e-21	Mono	Hpgd
Fgd4	2.32e-25	0.318577	0.261	0.089	5.25e-21	Mono	Fgd4
Ckap4	3.12e-25	0.345973	0.361	0.159	7.06e-21	Mono	Ckap4
Plcg2	3.38e-25	0.456128	0.714	0.576	7.64e-21	Mono	Plcg2
Lcp2	7.06e-25	0.422375	0.655	0.44	1.6e-20	Mono	Lcp2
Lgals8	7.83e-25	0.323688	0.414	0.207	1.77e-20	Mono	Lgals8
Fam129b	7.89e-25	0.359083	0.343	0.15	1.78e-20	Mono	Fam129b
Lims1	1.06e-24	0.44733	0.772	0.682	2.41e-20	Mono	Lims1
Rnasel	1.85e-24	0.369162	0.325	0.133	4.18e-20	Mono	Rnasel
Crtc3	2.28e-24	0.550326	0.573	0.394	5.15e-20	Mono	Crtc3
Sap30	2.57e-24	0.48064	0.77	0.606	5.82e-20	Mono	Sap30
Tcirg1	4.06e-24	0.424222	0.57	0.379	9.19e-20	Mono	Tcirg1
Cd302	4.29e-24	0.409928	0.614	0.383	9.69e-20	Mono	Cd302
Tlr7	4.38e-24	0.311061	0.286	0.107	9.92e-20	Mono	Tlr7
Ifit3	4.4e-24	0.834647	0.338	0.143	9.96e-20	Mono	Ifit3
Dusp6	5.09e-24	0.445246	0.343	0.145	1.15e-19	Mono	Dusp6
Stk17b	5.13e-24	0.772474	0.852	0.794	1.16e-19	Mono	Stk17b
Ier2	7.02e-24	0.54735	0.928	0.841	1.59e-19	Mono	Ier2
Irf2bp2	8.06e-24	0.477	0.862	0.756	1.82e-19	Mono	Irf2bp2
Ppp2r5a	8.82e-24	0.536346	0.685	0.577	2e-19	Mono	Ppp2r5a
Ndufb1-ps	9.72e-24	0.390333	0.939	0.899	2.2e-19	Mono	Ndufb1-ps
Snrpb	1.22e-23	0.376408	0.957	0.91	2.75e-19	Mono	Snrpb
Ptgs2	1.22e-23	0.538128	0.409	0.188	2.76e-19	Mono	Ptgs2
Atp2b1	1.23e-23	0.602716	0.941	0.865	2.79e-19	Mono	Atp2b1
Ucp2	1.64e-23	0.403453	0.995	0.98	3.71e-19	Mono	Ucp2
Rnf213	1.67e-23	0.561797	0.752	0.622	3.77e-19	Mono	Rnf213
Oas3	1.86e-23	0.599377	0.476	0.282	4.21e-19	Mono	Oas3
Ifi207	2.29e-23	0.63215	0.757	0.611	5.18e-19	Mono	Ifi207
Fam111a	2.42e-23	0.506446	0.524	0.327	5.48e-19	Mono	Fam111a
Adam15	2.47e-23	0.293245	0.294	0.121	5.58e-19	Mono	Adam15
Tnfaip8l2	2.76e-23	0.540079	0.609	0.439	6.24e-19	Mono	Tnfaip8l2
Rbms1	3.12e-23	0.47774	0.867	0.82	7.06e-19	Mono	Rbms1
Atp1b3	4.04e-23	0.50185	0.811	0.721	9.14e-19	Mono	Atp1b3
Otulinl	4.7e-23	0.461811	0.829	0.693	1.06e-18	Mono	Otulinl
Frrs1	5.17e-23	0.341267	0.361	0.17	1.17e-18	Mono	Frrs1
Ist1	6.94e-23	0.472148	0.632	0.479	1.57e-18	Mono	Ist1
Xbp1	8.86e-23	0.49109	0.795	0.685	2e-18	Mono	Xbp1
Tpi1	1.23e-22	0.535256	0.821	0.716	2.79e-18	Mono	Tpi1
Glud1	1.78e-22	0.47028	0.877	0.861	4.03e-18	Mono	Glud1
Slc25a5	1.94e-22	0.338933	0.982	0.96	4.38e-18	Mono	Slc25a5
Rasa3	2.01e-22	0.406516	0.396	0.22	4.54e-18	Mono	Rasa3
G6pdx	3.51e-22	0.364558	0.419	0.234	7.95e-18	Mono	G6pdx
Tnfrsf1b	3.6e-22	0.492612	0.729	0.537	8.15e-18	Mono	Tnfrsf1b
Lat2	5.02e-22	0.422542	0.66	0.478	1.14e-17	Mono	Lat2
Rac1	5.18e-22	0.330239	0.974	0.976	1.17e-17	Mono	Rac1
Tmem179b	6.78e-22	0.381595	0.739	0.644	1.53e-17	Mono	Tmem179b
Aldoa	8.03e-22	0.457522	0.949	0.935	1.82e-17	Mono	Aldoa
Clec4n	9.1e-22	0.339935	0.54	0.277	2.06e-17	Mono	Clec4n
Fermt3	9.11e-22	0.389142	0.808	0.713	2.06e-17	Mono	Fermt3
Lrrfip1	1.06e-21	0.470099	0.852	0.801	2.4e-17	Mono	Lrrfip1
Ifnar2	1.13e-21	0.42365	0.737	0.596	2.56e-17	Mono	Ifnar2
H3f3a	1.14e-21	0.446968	0.997	0.998	2.57e-17	Mono	H3f3a
Serp1	1.51e-21	0.374879	0.916	0.876	3.41e-17	Mono	Serp1
Rgs2	1.63e-21	0.689503	0.895	0.798	3.7e-17	Mono	Rgs2
Ndufb3	1.78e-21	0.442546	0.854	0.861	4.02e-17	Mono	Ndufb3
Mfsd7a	1.87e-21	0.272386	0.276	0.114	4.22e-17	Mono	Mfsd7a
Gsdmd	1.98e-21	0.461289	0.716	0.634	4.47e-17	Mono	Gsdmd
Irf2	2.59e-21	0.436658	0.785	0.705	5.85e-17	Mono	Irf2
Hcls1	3.5e-21	0.395232	0.918	0.778	7.91e-17	Mono	Hcls1
Pilra	4.09e-21	0.287468	0.309	0.123	9.25e-17	Mono	Pilra
Pirb	4.67e-21	0.549534	0.757	0.63	1.06e-16	Mono	Pirb
Rab5if	5.87e-21	0.400174	0.887	0.852	1.33e-16	Mono	Rab5if
Flna	5.94e-21	0.505707	0.852	0.765	1.34e-16	Mono	Flna
Myd88	6.31e-21	0.430792	0.598	0.463	1.43e-16	Mono	Myd88
Was	6.89e-21	0.404219	0.652	0.513	1.56e-16	Mono	Was
Adgre5	6.98e-21	0.681416	0.747	0.638	1.58e-16	Mono	Adgre5
Aldh3b1	7.22e-21	0.289934	0.389	0.202	1.63e-16	Mono	Aldh3b1
Lmo4	7.38e-21	0.544849	0.744	0.621	1.67e-16	Mono	Lmo4
Atp6ap1	7.77e-21	0.329175	0.798	0.698	1.76e-16	Mono	Atp6ap1
Rap1b	8.02e-21	0.386619	0.964	0.964	1.82e-16	Mono	Rap1b
Ifrd1	1.15e-20	0.885467	0.808	0.772	2.6e-16	Mono	Ifrd1
Cmtm7	1.54e-20	0.427235	0.864	0.789	3.47e-16	Mono	Cmtm7
Soat1	1.77e-20	0.423002	0.785	0.66	3.99e-16	Mono	Soat1
Arhgap9	2.28e-20	0.422615	0.596	0.429	5.16e-16	Mono	Arhgap9
Mia2	2.49e-20	0.46044	0.772	0.681	5.62e-16	Mono	Mia2
Ninj1	2.94e-20	0.569943	0.65	0.488	6.65e-16	Mono	Ninj1
Erp29	3.93e-20	0.352835	0.982	0.93	8.89e-16	Mono	Erp29
Jarid2	4.32e-20	0.467283	0.706	0.582	9.78e-16	Mono	Jarid2
Rasgrp2	4.83e-20	0.398264	0.332	0.156	1.09e-15	Mono	Rasgrp2
Chmp2a	7.66e-20	0.358503	0.928	0.927	1.73e-15	Mono	Chmp2a
Ptpn18	7.68e-20	0.40011	0.936	0.803	1.74e-15	Mono	Ptpn18
Tmem14c	8.5e-20	0.365087	0.941	0.929	1.92e-15	Mono	Tmem14c
Neurl3	8.9e-20	0.582188	0.54	0.354	2.01e-15	Mono	Neurl3
Sh2b2	9.22e-20	0.354702	0.353	0.189	2.09e-15	Mono	Sh2b2
Ssh2	1.05e-19	0.55068	0.542	0.381	2.37e-15	Mono	Ssh2
Dusp1	1.06e-19	0.633191	0.923	0.869	2.39e-15	Mono	Dusp1
Chmp4b	1.08e-19	0.375526	0.954	0.92	2.44e-15	Mono	Chmp4b
Ier3	1.3e-19	1.00554	0.703	0.581	2.94e-15	Mono	Ier3
Mycbp2	1.49e-19	0.507647	0.801	0.757	3.36e-15	Mono	Mycbp2
2310022A10Rik	1.64e-19	0.324536	0.284	0.128	3.72e-15	Mono	2310022A10Rik
Arl11	2.18e-19	0.360083	0.376	0.205	4.93e-15	Mono	Arl11
Pstpip1	2.96e-19	0.449819	0.529	0.382	6.69e-15	Mono	Pstpip1
Tspan14	3.46e-19	0.395968	0.435	0.264	7.82e-15	Mono	Tspan14
Arpc2	5.05e-19	0.275552	1	0.992	1.14e-14	Mono	Arpc2
Asph	5.46e-19	0.514509	0.419	0.248	1.24e-14	Mono	Asph
Fis1	5.75e-19	0.340389	0.951	0.934	1.3e-14	Mono	Fis1
Gpr18	5.9e-19	0.309012	0.299	0.14	1.34e-14	Mono	Gpr18
Arid5a	7.72e-19	0.435391	0.486	0.307	1.75e-14	Mono	Arid5a
Cox8a	8.09e-19	0.258587	0.99	0.994	1.83e-14	Mono	Cox8a
Syk	9.77e-19	0.3601	0.688	0.532	2.21e-14	Mono	Syk
Sh3kbp1	1.13e-18	0.339516	0.563	0.401	2.56e-14	Mono	Sh3kbp1
Trib1	1.29e-18	0.513398	0.739	0.612	2.92e-14	Mono	Trib1
Cish	1.34e-18	0.525291	0.417	0.238	3.04e-14	Mono	Cish
Casp8	1.38e-18	0.389041	0.621	0.507	3.11e-14	Mono	Casp8
Abi3	1.43e-18	0.431726	0.542	0.362	3.24e-14	Mono	Abi3
Sulf2	1.74e-18	0.364355	0.588	0.4	3.93e-14	Mono	Sulf2
Rpl7a	1.8e-18	0.250391	0.997	0.994	4.07e-14	Mono	Rpl7a
Ptp4a2	2.18e-18	0.335008	0.939	0.913	4.93e-14	Mono	Ptp4a2
Mafb	2.47e-18	0.279168	0.435	0.213	5.6e-14	Mono	Mafb
Asah1	2.67e-18	0.276161	0.844	0.77	6.04e-14	Mono	Asah1
Btg2	3e-18	0.454487	0.985	0.942	6.79e-14	Mono	Btg2
Msn	3.26e-18	0.390086	0.957	0.937	7.37e-14	Mono	Msn
Pygl	3.42e-18	0.313398	0.409	0.22	7.73e-14	Mono	Pygl
Stard3	4.23e-18	0.363667	0.55	0.418	9.57e-14	Mono	Stard3
Csk	5.33e-18	0.339123	0.816	0.722	1.2e-13	Mono	Csk
Sra1	5.38e-18	0.382608	0.772	0.753	1.22e-13	Mono	Sra1
Noct	8.69e-18	0.341952	0.289	0.139	1.97e-13	Mono	Noct
Atp6v0b	9.06e-18	0.253547	0.995	0.975	2.05e-13	Mono	Atp6v0b
Plek	9.99e-18	0.470817	0.934	0.865	2.26e-13	Mono	Plek
Fos	1.3e-17	0.616227	0.977	0.925	2.95e-13	Mono	Fos
Rab5c	1.48e-17	0.313562	0.849	0.835	3.34e-13	Mono	Rab5c
Gngt2	1.48e-17	0.59111	0.88	0.762	3.36e-13	Mono	Gngt2
Abr	1.65e-17	0.328486	0.55	0.389	3.72e-13	Mono	Abr
1600014C10Rik	2.81e-17	0.402644	0.522	0.378	6.37e-13	Mono	1600014C10Rik
Lpxn	3.14e-17	0.395088	0.46	0.304	7.1e-13	Mono	Lpxn
Sod2	3.23e-17	0.529437	0.76	0.705	7.31e-13	Mono	Sod2
H2afj	3.67e-17	0.472599	0.928	0.933	8.3e-13	Mono	H2afj
Hcar2	3.9e-17	0.492439	0.256	0.113	8.82e-13	Mono	Hcar2
Evi2a	5.2e-17	0.40409	0.852	0.751	1.18e-12	Mono	Evi2a
Atp6v1e1	5.57e-17	0.357353	0.729	0.664	1.26e-12	Mono	Atp6v1e1
St3gal4	6.98e-17	0.41073	0.578	0.445	1.58e-12	Mono	St3gal4
Oas1a	7.03e-17	0.434818	0.555	0.407	1.59e-12	Mono	Oas1a
D8Ertd738e	7.77e-17	0.350564	0.946	0.939	1.76e-12	Mono	D8Ertd738e
Nr4a1	8.55e-17	0.610482	0.854	0.767	1.93e-12	Mono	Nr4a1
Psma7	9.3e-17	0.297514	0.98	0.965	2.1e-12	Mono	Psma7
Cap1	1e-16	0.368813	0.872	0.846	2.27e-12	Mono	Cap1
Uqcrc1	1.32e-16	0.354409	0.806	0.77	3e-12	Mono	Uqcrc1
Mapkapk3	1.41e-16	0.460034	0.578	0.458	3.19e-12	Mono	Mapkapk3
Ndufs7	1.66e-16	0.339581	0.834	0.789	3.76e-12	Mono	Ndufs7
Gbp3	1.68e-16	0.320225	0.335	0.172	3.81e-12	Mono	Gbp3
Slc25a28	1.84e-16	0.311513	0.422	0.27	4.15e-12	Mono	Slc25a28
Atp5c1	1.9e-16	0.269392	0.972	0.96	4.31e-12	Mono	Atp5c1
Tmsb10	2.43e-16	0.419446	1	0.967	5.5e-12	Mono	Tmsb10
Ddx24	2.75e-16	0.345955	0.839	0.828	6.22e-12	Mono	Ddx24
Hgsnat	2.78e-16	0.275119	0.286	0.14	6.29e-12	Mono	Hgsnat
Tnfaip2	2.85e-16	0.431239	0.57	0.421	6.45e-12	Mono	Tnfaip2
Hmgcl	2.97e-16	0.352499	0.601	0.48	6.72e-12	Mono	Hmgcl
Ndufaf7	3.52e-16	0.427526	0.437	0.31	7.95e-12	Mono	Ndufaf7
Crlf2	3.65e-16	0.314042	0.811	0.72	8.25e-12	Mono	Crlf2
Parp14	3.73e-16	0.584197	0.634	0.528	8.43e-12	Mono	Parp14
Dazap2	4.02e-16	0.288875	0.969	0.95	9.1e-12	Mono	Dazap2
Atp8b4	5.09e-16	0.326478	0.389	0.241	1.15e-11	Mono	Atp8b4
Srsf5	7.32e-16	0.349321	0.944	0.924	1.66e-11	Mono	Srsf5
Slc11a1	8.73e-16	0.357885	0.309	0.157	1.98e-11	Mono	Slc11a1
Gnb2	1.46e-15	0.264443	0.99	0.984	3.3e-11	Mono	Gnb2
Ifi213	1.68e-15	0.336701	0.355	0.202	3.79e-11	Mono	Ifi213
Tep1	1.99e-15	0.395128	0.66	0.545	4.49e-11	Mono	Tep1
5430427O19Rik	2.37e-15	0.393387	0.412	0.271	5.36e-11	Mono	5430427O19Rik
Tpst2	2.41e-15	0.36285	0.596	0.488	5.45e-11	Mono	Tpst2
Ifi206	2.89e-15	0.303918	0.261	0.123	6.54e-11	Mono	Ifi206
Anxa1	2.97e-15	0.664723	0.701	0.555	6.72e-11	Mono	Anxa1
Macf1	3.01e-15	0.345492	0.621	0.477	6.81e-11	Mono	Macf1
BC028528	3.18e-15	0.303754	0.708	0.525	7.19e-11	Mono	BC028528
Cmpk1	3.22e-15	0.411867	0.844	0.851	7.29e-11	Mono	Cmpk1
Ube2d3	3.4e-15	0.280189	0.987	0.982	7.68e-11	Mono	Ube2d3
Mrpl30	3.69e-15	0.323426	0.849	0.816	8.35e-11	Mono	Mrpl30
Atp5o.1	4.26e-15	0.273477	0.939	0.888	9.64e-11	Mono	Atp5o.1
Slc2a1	6.57e-15	0.439028	0.419	0.271	1.49e-10	Mono	Slc2a1
Hivep3	6.65e-15	0.315363	0.332	0.18	1.5e-10	Mono	Hivep3
Anp32a	1.49e-14	0.325104	0.87	0.807	3.38e-10	Mono	Anp32a
Gbp7	1.54e-14	0.3021	0.294	0.146	3.48e-10	Mono	Gbp7
Fndc3a	2.04e-14	0.397968	0.598	0.498	4.62e-10	Mono	Fndc3a
Cebpz	2.36e-14	0.463089	0.642	0.556	5.33e-10	Mono	Cebpz
I830077J02Rik	2.48e-14	0.332013	0.445	0.294	5.61e-10	Mono	I830077J02Rik
Hdac5	2.64e-14	0.307008	0.335	0.196	5.97e-10	Mono	Hdac5
Nop53	2.71e-14	0.335532	0.849	0.821	6.14e-10	Mono	Nop53
Daglb	2.78e-14	0.293425	0.435	0.286	6.28e-10	Mono	Daglb
Tnfrsf13b	3.28e-14	0.303681	0.355	0.214	7.41e-10	Mono	Tnfrsf13b
Lgals9	4.68e-14	0.401782	0.683	0.593	1.06e-09	Mono	Lgals9
Zfp36	6.38e-14	0.381022	0.985	0.957	1.44e-09	Mono	Zfp36
Cisd2	7.54e-14	0.329589	0.767	0.722	1.71e-09	Mono	Cisd2
Arpc5	7.72e-14	0.259113	0.99	0.979	1.75e-09	Mono	Arpc5
Ptbp3	7.89e-14	0.340315	0.882	0.896	1.79e-09	Mono	Ptbp3
Tmed5	8.72e-14	0.384135	0.872	0.797	1.97e-09	Mono	Tmed5
Ogfr	8.75e-14	0.338002	0.77	0.732	1.98e-09	Mono	Ogfr
Spi1	1.07e-13	0.29751	0.987	0.968	2.42e-09	Mono	Spi1
Ppt2	1.12e-13	0.286064	0.545	0.406	2.53e-09	Mono	Ppt2
Iqgap1	1.27e-13	0.363184	0.987	0.967	2.88e-09	Mono	Iqgap1
Sp100	1.33e-13	0.402668	0.816	0.77	3.02e-09	Mono	Sp100
Snx2	1.44e-13	0.350299	0.775	0.712	3.26e-09	Mono	Snx2
Hif1a	1.45e-13	0.430975	0.65	0.57	3.27e-09	Mono	Hif1a
Prdx6	2.05e-13	0.389607	0.877	0.81	4.64e-09	Mono	Prdx6
Ube2a	2.14e-13	0.320124	0.772	0.722	4.84e-09	Mono	Ube2a
Cited2	2.63e-13	0.606726	0.708	0.608	5.94e-09	Mono	Cited2
Tmem173	2.88e-13	0.307707	0.573	0.437	6.51e-09	Mono	Tmem173
Calhm6	3.1e-13	0.432592	0.407	0.251	7.02e-09	Mono	Calhm6
Ttc7	3.27e-13	0.388405	0.596	0.512	7.39e-09	Mono	Ttc7
Clec12a	3.55e-13	0.315315	0.749	0.591	8.02e-09	Mono	Clec12a
Snx18	3.79e-13	0.339458	0.578	0.45	8.58e-09	Mono	Snx18
Son	4.25e-13	0.257616	0.939	0.949	9.62e-09	Mono	Son
Mrpl52	4.7e-13	0.33518	0.926	0.915	1.06e-08	Mono	Mrpl52
Ifngr2	4.82e-13	0.354279	0.841	0.862	1.09e-08	Mono	Ifngr2
Znhit1	4.96e-13	0.300768	0.675	0.612	1.12e-08	Mono	Znhit1
Igtp	5.05e-13	0.300809	0.332	0.199	1.14e-08	Mono	Igtp
Slc44a2	5.84e-13	0.273198	0.381	0.241	1.32e-08	Mono	Slc44a2
Samd9l	6.24e-13	0.386232	0.598	0.475	1.41e-08	Mono	Samd9l
Rhog	6.49e-13	0.259466	0.905	0.901	1.47e-08	Mono	Rhog
Ifih1	7.33e-13	0.455502	0.535	0.425	1.66e-08	Mono	Ifih1
Map7d1	8.72e-13	0.268992	0.611	0.494	1.97e-08	Mono	Map7d1
Cebpa	9.52e-13	0.304069	0.54	0.381	2.15e-08	Mono	Cebpa
Atp6v1a	1e-12	0.313371	0.706	0.646	2.27e-08	Mono	Atp6v1a
Stk10	1.1e-12	0.391879	0.379	0.252	2.49e-08	Mono	Stk10
Twf2	1.16e-12	0.309783	0.813	0.743	2.62e-08	Mono	Twf2
Tln1	1.2e-12	0.314747	0.905	0.888	2.71e-08	Mono	Tln1
Hnrnpll	1.27e-12	0.472216	0.614	0.536	2.88e-08	Mono	Hnrnpll
Ccl3	1.31e-12	0.991092	0.483	0.328	2.97e-08	Mono	Ccl3
Ppp2ca	1.34e-12	0.381252	0.941	0.931	3.04e-08	Mono	Ppp2ca
Irgm1	1.4e-12	0.401056	0.524	0.421	3.16e-08	Mono	Irgm1
Irf7	1.61e-12	0.742727	0.811	0.716	3.64e-08	Mono	Irf7
Ldlr	1.63e-12	0.348619	0.396	0.253	3.68e-08	Mono	Ldlr
Bcl10	1.81e-12	0.310645	0.813	0.793	4.09e-08	Mono	Bcl10
Evl	1.91e-12	0.294628	0.678	0.55	4.33e-08	Mono	Evl
Ripk2	2.01e-12	0.290758	0.281	0.157	4.56e-08	Mono	Ripk2
Gk	2.05e-12	0.333286	0.309	0.182	4.64e-08	Mono	Gk
Arhgap26.1	2.09e-12	0.323359	0.315	0.196	4.73e-08	Mono	Arhgap26.1
D16Ertd472e	2.68e-12	0.435279	0.448	0.315	6.06e-08	Mono	D16Ertd472e
Hmox1	2.78e-12	0.506093	0.44	0.275	6.28e-08	Mono	Hmox1
Stom	3.39e-12	0.360006	0.448	0.324	7.67e-08	Mono	Stom
Litaf	3.83e-12	0.482039	0.885	0.893	8.66e-08	Mono	Litaf
Tsc22d4	3.9e-12	0.329534	0.639	0.573	8.81e-08	Mono	Tsc22d4
Fam174a	4.48e-12	0.393057	0.711	0.68	1.01e-07	Mono	Fam174a
Wdr26	5.32e-12	0.325162	0.749	0.741	1.2e-07	Mono	Wdr26
Nedd9	6.1e-12	0.311398	0.407	0.274	1.38e-07	Mono	Nedd9
Sdhb	6.22e-12	0.283375	0.857	0.827	1.41e-07	Mono	Sdhb
Rara	6.65e-12	0.359317	0.555	0.457	1.51e-07	Mono	Rara
Psmd8	6.98e-12	0.277332	0.931	0.921	1.58e-07	Mono	Psmd8
Hpcal1	7.03e-12	0.2952	0.668	0.604	1.59e-07	Mono	Hpcal1
Bscl2	7.79e-12	0.287743	0.565	0.467	1.76e-07	Mono	Bscl2
N4bp1	8.06e-12	0.431584	0.675	0.613	1.82e-07	Mono	N4bp1
Cbl	8.99e-12	0.300236	0.78	0.741	2.03e-07	Mono	Cbl
Sertad1	1.25e-11	0.368714	0.552	0.427	2.84e-07	Mono	Sertad1
Sh3bgrl	1.3e-11	0.301969	0.87	0.83	2.93e-07	Mono	Sh3bgrl
Ywhab	1.62e-11	0.262024	0.926	0.921	3.67e-07	Mono	Ywhab
Ugcg	1.76e-11	0.378374	0.437	0.315	3.99e-07	Mono	Ugcg
Rasgrp4	1.77e-11	0.358456	0.46	0.347	3.99e-07	Mono	Rasgrp4
Snf8	1.88e-11	0.269044	0.798	0.796	4.26e-07	Mono	Snf8
P2rx4	1.9e-11	0.320637	0.731	0.679	4.31e-07	Mono	P2rx4
Fmnl1	2e-11	0.414599	0.683	0.655	4.51e-07	Mono	Fmnl1
Nin	2.3e-11	0.314355	0.422	0.304	5.2e-07	Mono	Nin
Clec10a	2.42e-11	0.374523	0.271	0.148	5.48e-07	Mono	Clec10a
Ralb	2.67e-11	0.292343	0.601	0.541	6.03e-07	Mono	Ralb
Ssbp4	2.93e-11	0.287155	0.563	0.466	6.64e-07	Mono	Ssbp4
Rab20	3.15e-11	0.323676	0.302	0.169	7.12e-07	Mono	Rab20
B4galt5	3.19e-11	0.331982	0.453	0.341	7.21e-07	Mono	B4galt5
Degs1	3.22e-11	0.468092	0.744	0.738	7.29e-07	Mono	Degs1
Rnh1	3.85e-11	0.329544	0.903	0.903	8.71e-07	Mono	Rnh1
Daxx	4.41e-11	0.402614	0.545	0.465	9.98e-07	Mono	Daxx
Rhoq	4.42e-11	0.252102	0.332	0.203	1e-06	Mono	Rhoq
Gpi1	4.47e-11	0.296993	0.91	0.899	1.01e-06	Mono	Gpi1
Alas1	4.66e-11	0.36282	0.435	0.318	1.05e-06	Mono	Alas1
Tmed10	5.56e-11	0.252481	0.931	0.892	1.26e-06	Mono	Tmed10
Reep5	5.59e-11	0.26163	0.944	0.939	1.26e-06	Mono	Reep5
Rassf1	5.61e-11	0.283575	0.683	0.635	1.27e-06	Mono	Rassf1
Batf	6.15e-11	0.335056	0.409	0.301	1.39e-06	Mono	Batf
Rgs14	6.36e-11	0.252356	0.304	0.187	1.44e-06	Mono	Rgs14
Eif5	6.37e-11	0.281904	0.921	0.914	1.44e-06	Mono	Eif5
Mthfr	8.17e-11	0.280325	0.332	0.212	1.85e-06	Mono	Mthfr
Psmb10	8.23e-11	0.294308	0.913	0.915	1.86e-06	Mono	Psmb10
Il1r2	9.89e-11	0.282093	0.358	0.22	2.24e-06	Mono	Il1r2
C1galt1c1	1.07e-10	0.335785	0.366	0.257	2.41e-06	Mono	C1galt1c1
Ppp3ca	1.12e-10	0.280759	0.614	0.525	2.53e-06	Mono	Ppp3ca
Glrx	1.12e-10	0.295432	0.749	0.701	2.53e-06	Mono	Glrx
Sde2	1.18e-10	0.317556	0.65	0.591	2.67e-06	Mono	Sde2
Ccnd3	1.32e-10	0.439733	0.703	0.675	2.98e-06	Mono	Ccnd3
Lpar6	1.73e-10	0.265036	0.384	0.251	3.91e-06	Mono	Lpar6
Sla	1.81e-10	0.302389	0.714	0.594	4.1e-06	Mono	Sla
Zyx	2.16e-10	0.38317	0.742	0.712	4.88e-06	Mono	Zyx
Apbb1ip	2.65e-10	0.301066	0.793	0.784	5.99e-06	Mono	Apbb1ip
Rgcc	2.71e-10	0.692335	0.266	0.151	6.13e-06	Mono	Rgcc
Pdk3	3.43e-10	0.393846	0.494	0.413	7.76e-06	Mono	Pdk3
Tgif1	3.49e-10	0.39401	0.624	0.562	7.89e-06	Mono	Tgif1
Dlst	3.63e-10	0.26255	0.637	0.595	8.2e-06	Mono	Dlst
Btg1	3.97e-10	0.350316	0.987	0.969	8.98e-06	Mono	Btg1
Kdm6b	4e-10	0.307871	0.87	0.829	9.05e-06	Mono	Kdm6b
Arhgef1	4.75e-10	0.316586	0.624	0.578	1.07e-05	Mono	Arhgef1
Lrpap1	4.9e-10	0.27214	0.624	0.586	1.11e-05	Mono	Lrpap1
Atf6	4.93e-10	0.272913	0.476	0.376	1.12e-05	Mono	Atf6
Tifa	5.52e-10	0.272257	0.524	0.42	1.25e-05	Mono	Tifa
Scarb1	6.27e-10	0.306747	0.412	0.304	1.42e-05	Mono	Scarb1
Ugp2	6.69e-10	0.284923	0.547	0.489	1.51e-05	Mono	Ugp2
Casp4	6.84e-10	0.296627	0.463	0.338	1.55e-05	Mono	Casp4
Lgals1	7.09e-10	0.272281	0.928	0.895	1.6e-05	Mono	Lgals1
Sbno2	7.29e-10	0.30389	0.662	0.615	1.65e-05	Mono	Sbno2
Per1	7.98e-10	0.274697	0.604	0.507	1.8e-05	Mono	Per1
Bckdha	8.23e-10	0.343195	0.35	0.248	1.86e-05	Mono	Bckdha
Csrnp1	9.24e-10	0.351166	0.744	0.701	2.09e-05	Mono	Csrnp1
Dusp22	9.29e-10	0.272918	0.43	0.326	2.1e-05	Mono	Dusp22
Esyt1	9.89e-10	0.300456	0.598	0.556	2.24e-05	Mono	Esyt1
Ifi209	1.2e-09	0.420503	0.701	0.632	2.72e-05	Mono	Ifi209
Sgms1	1.24e-09	0.336119	0.412	0.298	2.81e-05	Mono	Sgms1
Dhx40	1.45e-09	0.282246	0.409	0.298	3.28e-05	Mono	Dhx40
Snx20	1.5e-09	0.268281	0.89	0.897	3.38e-05	Mono	Snx20
Cmip	1.9e-09	0.301891	0.552	0.489	4.3e-05	Mono	Cmip
Tmpo	2.24e-09	0.338093	0.798	0.757	5.06e-05	Mono	Tmpo
Tcof1	2.54e-09	0.252823	0.547	0.444	5.75e-05	Mono	Tcof1
Sik1	2.55e-09	0.313943	0.524	0.43	5.77e-05	Mono	Sik1
Dclre1c	3.02e-09	0.262134	0.437	0.319	6.83e-05	Mono	Dclre1c
Tmem165	3.56e-09	0.250214	0.627	0.574	8.05e-05	Mono	Tmem165
Lrrc8d	3.56e-09	0.304803	0.427	0.333	8.05e-05	Mono	Lrrc8d
Usf2	4.05e-09	0.250113	0.716	0.697	9.16e-05	Mono	Usf2
Tusc1	4.53e-09	0.268521	0.325	0.227	0.000102509	Mono	Tusc1
Nmi	4.84e-09	0.284436	0.639	0.606	0.000109482	Mono	Nmi
Polr2j	5.15e-09	0.257653	0.706	0.682	0.000116413	Mono	Polr2j
Acaa2	5.25e-09	0.256436	0.44	0.355	0.000118687	Mono	Acaa2
Il10ra	6.15e-09	0.390305	0.665	0.625	0.000139206	Mono	Il10ra
Dpm3	6.45e-09	0.28014	0.598	0.548	0.000145856	Mono	Dpm3
Kctd20	7.48e-09	0.365867	0.506	0.444	0.000169322	Mono	Kctd20
Bnip3l	8.13e-09	0.31467	0.719	0.706	0.000183949	Mono	Bnip3l
Camk2d	9.08e-09	0.261358	0.501	0.403	0.000205413	Mono	Camk2d
Usp25	1.06e-08	0.301131	0.657	0.619	0.000240682	Mono	Usp25
Lmo2	1.13e-08	0.258155	0.563	0.495	0.000254864	Mono	Lmo2
Pltp	1.15e-08	0.391626	0.33	0.209	0.000260155	Mono	Pltp
Sys1	1.34e-08	0.279688	0.834	0.836	0.000304274	Mono	Sys1
Eif4ebp1	1.49e-08	0.254337	0.665	0.608	0.000337418	Mono	Eif4ebp1
Ppp1r15b	1.56e-08	0.301961	0.552	0.497	0.000352026	Mono	Ppp1r15b
Tmem208	1.77e-08	0.262067	0.662	0.655	0.000399352	Mono	Tmem208
Itpkb	1.96e-08	0.268588	0.517	0.423	0.000443074	Mono	Itpkb
Foxp1	2.88e-08	0.282234	0.621	0.553	0.00065221	Mono	Foxp1
Xrn2	3.25e-08	0.27332	0.76	0.77	0.000735285	Mono	Xrn2
Pim1	3.27e-08	0.256471	0.954	0.899	0.000740227	Mono	Pim1
Tiparp	3.5e-08	0.323408	0.524	0.432	0.000791228	Mono	Tiparp
Cib1	3.66e-08	0.261028	0.752	0.721	0.000827003	Mono	Cib1
Xaf1	4.41e-08	0.368444	0.619	0.566	0.000996853	Mono	Xaf1
Dusp3	6.7e-08	0.293041	0.481	0.398	0.00151485	Mono	Dusp3
Crlf3	7.09e-08	0.353792	0.734	0.741	0.00160308	Mono	Crlf3
Mef2d	8.04e-08	0.294218	0.483	0.413	0.00181973	Mono	Mef2d
Vmp1	9.13e-08	0.272183	0.639	0.617	0.00206446	Mono	Vmp1
Slc30a1	1.15e-07	0.266206	0.274	0.18	0.00260576	Mono	Slc30a1
Ube2b	1.36e-07	0.264201	0.864	0.881	0.00307033	Mono	Ube2b
Ccdc71l	1.39e-07	0.252288	0.394	0.3	0.00313769	Mono	Ccdc71l
Pgam1	1.39e-07	0.273757	0.867	0.835	0.00313994	Mono	Pgam1
Lats2	1.91e-07	0.254471	0.407	0.322	0.00432834	Mono	Lats2
Nipbl	2.04e-07	0.294385	0.711	0.719	0.00461383	Mono	Nipbl
Cdk9	2.12e-07	0.26388	0.706	0.7	0.00480217	Mono	Cdk9
Dhx58	2.47e-07	0.287811	0.517	0.441	0.00558233	Mono	Dhx58
Klf3	2.7e-07	0.348428	0.499	0.445	0.00610038	Mono	Klf3
D1Ertd622e	2.8e-07	0.295837	0.494	0.443	0.00632864	Mono	D1Ertd622e
Reep3	2.85e-07	0.273748	0.765	0.768	0.00644572	Mono	Reep3
Tmem51	3.24e-07	0.264857	0.379	0.281	0.00733412	Mono	Tmem51
Ramp1	3.43e-07	0.263736	0.665	0.602	0.00775147	Mono	Ramp1
Jund	4.3e-07	0.272947	0.982	0.975	0.00972894	Mono	Jund
Nsf	4.96e-07	0.322608	0.519	0.473	0.0112177	Mono	Nsf
Tmem189	5.52e-07	0.289521	0.501	0.451	0.0124819	Mono	Tmem189
Myadm	6.73e-07	0.382464	0.739	0.739	0.0152251	Mono	Myadm
Tet2	8.1e-07	0.319393	0.616	0.592	0.0183282	Mono	Tet2
Runx3	1.19e-06	0.39075	0.752	0.778	0.0268891	Mono	Runx3
Pnkp	1.24e-06	0.276227	0.435	0.376	0.0280951	Mono	Pnkp
Foxn3	1.4e-06	0.305765	0.642	0.624	0.0316867	Mono	Foxn3
Bax	1.87e-06	0.271975	0.898	0.915	0.042198	Mono	Bax
Stat3	1.89e-06	0.265442	0.749	0.734	0.0426958	Mono	Stat3
Arhgap15	1.89e-06	0.277186	0.499	0.44	0.0427424	Mono	Arhgap15
Csf2rb	1.94e-06	0.252067	0.811	0.797	0.0438427	Mono	Csf2rb
Egr2	1.96e-06	0.403217	0.425	0.339	0.0442852	Mono	Egr2
Cast	2.1e-06	0.261036	0.56	0.514	0.0474607	Mono	Cast
Atp11b	2.59e-06	0.361406	0.583	0.565	0.0585892	Mono	Atp11b
9930111J21Rik2	2.79e-06	0.253275	0.486	0.414	0.0630247	Mono	9930111J21Rik2
Rassf4	2.85e-06	0.264634	0.765	0.775	0.0645568	Mono	Rassf4
Fem1c	3e-06	0.320758	0.542	0.511	0.0679686	Mono	Fem1c
Flot1	3.54e-06	0.261168	0.427	0.373	0.0800643	Mono	Flot1
Nab1	3.85e-06	0.284913	0.611	0.596	0.0872113	Mono	Nab1
Capn2	4.44e-06	0.299757	0.412	0.355	0.100449	Mono	Capn2
Diaph2	4.62e-06	0.275146	0.435	0.382	0.104629	Mono	Diaph2
Stk40	4.72e-06	0.253646	0.494	0.447	0.106742	Mono	Stk40
Cd244a	5.08e-06	0.285017	0.302	0.225	0.114867	Mono	Cd244a
Stx3	5.32e-06	0.258132	0.34	0.271	0.120357	Mono	Stx3
Slk	5.66e-06	0.267501	0.624	0.595	0.128054	Mono	Slk
Bcl3	6.42e-06	0.251106	0.435	0.361	0.145163	Mono	Bcl3
Ifit1	7.3e-06	0.388287	0.274	0.187	0.165185	Mono	Ifit1
Arhgap45	7.57e-06	0.25785	0.685	0.706	0.17118	Mono	Arhgap45
Pim3	8.19e-06	0.339998	0.504	0.446	0.1853	Mono	Pim3
Ggct	1.17e-05	0.262589	0.263	0.193	0.265819	Mono	Ggct
Isg15	1.27e-05	0.574336	0.742	0.735	0.286334	Mono	Isg15
Zfand5	1.37e-05	0.439016	0.841	0.876	0.310687	Mono	Zfand5
Trim30a	1.66e-05	0.284308	0.767	0.786	0.375795	Mono	Trim30a
Uba1	1.97e-05	0.266766	0.624	0.636	0.446028	Mono	Uba1
Rsad2	0.00262332	0.516933	0.412	0.352	1	Mono	Rsad2
Ifit2	6.56e-05	0.491272	0.332	0.261	1	Mono	Ifit2
Add3	0.000132696	0.40132	0.442	0.426	1	Mono	Add3
Stk38	5.92e-05	0.35722	0.563	0.596	1	Mono	Stk38
Plin2	0.00648114	0.341941	0.744	0.735	1	Mono	Plin2
Osgin2	0.000239723	0.293121	0.307	0.249	1	Mono	Osgin2
Itprid2	0.000938185	0.290257	0.514	0.524	1	Mono	Itprid2
Zc3h12a	8.54e-05	0.286931	0.453	0.402	1	Mono	Zc3h12a
Pde4b	0.000859107	0.281972	0.67	0.673	1	Mono	Pde4b
Nfkbie	0.00149496	0.281949	0.66	0.697	1	Mono	Nfkbie
Raph1	0.00195778	0.273573	0.281	0.241	1	Mono	Raph1
Gla	9.45e-05	0.27169	0.355	0.289	1	Mono	Gla
Hlx	0.000419935	0.271008	0.432	0.4	1	Mono	Hlx
Cdkn2d	0.000124282	0.260871	0.332	0.272	1	Mono	Cdkn2d
Tor3a	0.00380104	0.258437	0.598	0.618	1	Mono	Tor3a
Wsb1	4.61e-05	0.256091	0.614	0.615	1	Mono	Wsb1
Isg20	0.00156534	0.254703	0.488	0.456	1	Mono	Isg20
Irak2	0.000103001	0.251835	0.419	0.38	1	Mono	Irak2
Mettl9	0.000618481	0.250332	0.488	0.484	1	Mono	Mettl9
Ppt1	3.81e-247	1.93593	0.994	0.647	8.62e-243	cDC1	Ppt1
Naaa	1.23e-221	1.70728	0.988	0.514	2.77e-217	cDC1	Naaa
Xcr1	1.43e-270	1.66359	0.936	0.194	3.23e-266	cDC1	Xcr1
Gpr171	9.46e-177	1.4918	0.956	0.461	2.14e-172	cDC1	Gpr171
Ckb	4.23e-153	1.37607	0.916	0.456	9.56e-149	cDC1	Ckb
Plbd1	3.43e-220	1.32882	0.998	0.82	7.75e-216	cDC1	Plbd1
Rab7b	1.59e-218	1.31349	0.984	0.336	3.6e-214	cDC1	Rab7b
Cd207	1.17e-113	1.27053	0.545	0.134	2.64e-109	cDC1	Cd207
Sdf2l1	5.97e-110	1.20042	0.967	0.753	1.35e-105	cDC1	Sdf2l1
Ccl4	3.29e-36	1.17721	0.823	0.639	7.44e-32	cDC1	Ccl4
Wdfy4	1.21e-168	1.1585	0.995	0.518	2.73e-164	cDC1	Wdfy4
Cst3	6.51e-157	1.14082	1	0.999	1.47e-152	cDC1	Cst3
Irf8	3.29e-123	1.09135	0.997	0.79	7.45e-119	cDC1	Irf8
Itgae	1.66e-135	1.09024	0.738	0.24	3.75e-131	cDC1	Itgae
Jaml	5.49e-144	1.08676	0.955	0.521	1.24e-139	cDC1	Jaml
Manf	8.54e-80	1.08144	0.956	0.829	1.93e-75	cDC1	Manf
Ffar4	2.59e-147	1.0435	0.848	0.339	5.86e-143	cDC1	Ffar4
Naga	9.08e-163	1.03812	0.98	0.585	2.05e-158	cDC1	Naga
Pdia6	1.87e-95	1.00842	0.967	0.801	4.23e-91	cDC1	Pdia6
Hspa5	6.93e-88	1.00191	0.992	0.952	1.57e-83	cDC1	Hspa5
Creld2	1.64e-98	0.978257	0.812	0.456	3.71e-94	cDC1	Creld2
Cd24a	2.37e-154	0.976765	0.945	0.428	5.36e-150	cDC1	Cd24a
Pdia3	2.02e-124	0.952035	0.994	0.947	4.56e-120	cDC1	Pdia3
Lmna	1.08e-83	0.951844	0.852	0.49	2.44e-79	cDC1	Lmna
H2-DMb1	1.49e-120	0.925152	0.998	0.797	3.37e-116	cDC1	H2-DMb1
Pkib	9.46e-116	0.88924	0.978	0.691	2.14e-111	cDC1	Pkib
Hsp90b1	1.54e-76	0.888706	0.991	0.911	3.49e-72	cDC1	Hsp90b1
Ifi205	3.62e-174	0.887394	0.892	0.279	8.19e-170	cDC1	Ifi205
Eef1b2	5.7e-196	0.882484	0.998	0.993	1.29e-191	cDC1	Eef1b2
Sept6	2.6e-168	0.866581	0.956	0.445	5.87e-164	cDC1	Sept6
P2ry14	2.42e-122	0.860711	0.836	0.341	5.46e-118	cDC1	P2ry14
Clec9a	3.98e-240	0.858956	0.852	0.172	9.01e-236	cDC1	Clec9a
Txndc15	1.2e-162	0.857124	0.95	0.594	2.72e-158	cDC1	Txndc15
Egr3	1.03e-98	0.845253	0.645	0.218	2.33e-94	cDC1	Egr3
Snx22	5.98e-201	0.84419	0.731	0.148	1.35e-196	cDC1	Snx22
Sept3	5.97e-158	0.835492	0.769	0.216	1.35e-153	cDC1	Sept3
Camk1d	3.15e-130	0.821754	0.881	0.421	7.13e-126	cDC1	Camk1d
Gatm	7.21e-142	0.820328	0.955	0.411	1.63e-137	cDC1	Gatm
Trim35	3.26e-84	0.818724	0.967	0.697	7.36e-80	cDC1	Trim35
Cxcl9	1.5e-34	0.804188	0.556	0.3	3.39e-30	cDC1	Cxcl9
BC0285281	5.71e-136	0.794949	0.917	0.441	1.29e-131	cDC1	BC028528
Ahr	1.03e-86	0.775759	0.933	0.592	2.32e-82	cDC1	Ahr
Cd36	3.17e-190	0.775471	0.789	0.178	7.18e-186	cDC1	Cd36
Atpif1	2.76e-131	0.774974	0.994	0.943	6.25e-127	cDC1	Atpif1
Rpl14	9.91e-195	0.773275	0.998	0.996	2.24e-190	cDC1	Rpl14
Tmsb101	1.43e-79	0.752234	1	0.963	3.24e-75	cDC1	Tmsb10
Taldo1	1.61e-105	0.746777	0.997	0.945	3.65e-101	cDC1	Taldo1
Calr	2.11e-78	0.74266	0.995	0.964	4.78e-74	cDC1	Calr
Anxa11	3.54e-114	0.731786	0.941	0.465	8.02e-110	cDC1	Anxa1
Ppa1	3.28e-115	0.726128	0.906	0.496	7.42e-111	cDC1	Ppa1
Gm6377	1.12e-75	0.725751	0.931	0.613	2.53e-71	cDC1	Gm6377
Slamf8	6.35e-124	0.721598	0.914	0.431	1.44e-119	cDC1	Slamf8
Cd9	5.17e-89	0.71654	0.972	0.651	1.17e-84	cDC1	Cd9
Ldha	2.44e-100	0.710694	0.994	0.817	5.52e-96	cDC1	Ldha
Ppm1m	1.57e-124	0.707755	0.933	0.486	3.54e-120	cDC1	Ppm1m
Arsb	2.49e-128	0.706181	0.891	0.383	5.63e-124	cDC1	Arsb
Gusb	8.4e-90	0.703862	0.977	0.747	1.9e-85	cDC1	Gusb
Pfkp	1.42e-83	0.702823	0.948	0.601	3.21e-79	cDC1	Pfkp
Ppp1r11	2.95e-110	0.701428	0.988	0.814	6.67e-106	cDC1	Ppp1r11
Cct3	2.94e-104	0.696244	0.97	0.77	6.64e-100	cDC1	Cct3
Ptpn181	5.07e-102	0.694516	0.989	0.772	1.15e-97	cDC1	Ptpn18
Serpinf1	4.32e-171	0.692809	0.744	0.186	9.77e-167	cDC1	Serpinf1
Gpr141b	9.47e-188	0.692655	0.717	0.142	2.14e-183	cDC1	Gpr141b
Ece1	5.26e-112	0.68893	0.941	0.51	1.19e-107	cDC1	Ece1
Cldn1	2.22e-54	0.686935	0.798	0.461	5.03e-50	cDC1	Cldn1
Phlda1	2.88e-07	0.677359	0.295	0.205	0.00651637	cDC1	Phlda1
Ncf41	1.43e-106	0.673627	0.969	0.578	3.23e-102	cDC1	Ncf4
Cd521	6.15e-87	0.67065	1	0.976	1.39e-82	cDC1	Cd52
Gcsam	9.27e-181	0.66921	0.684	0.126	2.1e-176	cDC1	Gcsam
Ccdc107	9.75e-121	0.66727	0.841	0.399	2.21e-116	cDC1	Ccdc107
Alox5ap1	5.66e-87	0.660932	0.997	0.625	1.28e-82	cDC1	Alox5ap
Acvrl1	6.53e-120	0.658884	0.875	0.397	1.48e-115	cDC1	Acvrl1
Mycl	6.74e-106	0.658509	0.65	0.213	1.52e-101	cDC1	Mycl
Cyb5a	1e-92	0.656073	0.98	0.79	2.27e-88	cDC1	Cyb5a
Hhex	1.63e-52	0.655104	0.644	0.334	3.69e-48	cDC1	Hhex
Sult1a1	1.63e-94	0.648677	0.514	0.145	3.68e-90	cDC1	Sult1a1
Mpeg1	1.46e-73	0.646552	0.994	0.69	3.3e-69	cDC1	Mpeg1
Fuca1	4.01e-87	0.643892	0.966	0.761	9.07e-83	cDC1	Fuca1
Ostc	1.92e-72	0.641896	0.952	0.755	4.33e-68	cDC1	Ostc
Rps11	5.86e-188	0.639293	1	0.999	1.32e-183	cDC1	Rps11
Acadl	5.04e-72	0.635619	0.972	0.775	1.14e-67	cDC1	Acadl
Btla	3.39e-120	0.632722	0.838	0.352	7.67e-116	cDC1	Btla
Eif5a	4.09e-92	0.63197	0.994	0.953	9.24e-88	cDC1	Eif5a
Dnase1l3	4.2e-39	0.630959	0.797	0.539	9.51e-35	cDC1	Dnase1l3
Pomp	4.89e-117	0.626	0.995	0.972	1.11e-112	cDC1	Pomp
Cdk2ap21	5.66e-73	0.62521	0.977	0.789	1.28e-68	cDC1	Cdk2ap2
Mlec	1.53e-94	0.621065	0.906	0.519	3.47e-90	cDC1	Mlec
Dbn1	1.01e-184	0.619643	0.698	0.143	2.28e-180	cDC1	Dbn1
Sec61g	1.33e-90	0.61876	0.995	0.958	3.01e-86	cDC1	Sec61g
Spp1	3.03e-55	0.618746	0.658	0.313	6.87e-51	cDC1	Spp1
Plekho2	1e-87	0.616301	0.944	0.602	2.27e-83	cDC1	Plekho2
Tnni2	1.38e-92	0.613401	0.902	0.483	3.13e-88	cDC1	Tnni2
Unc119	1.12e-91	0.611034	0.63	0.226	2.53e-87	cDC1	Unc119
Rpl3	2.64e-140	0.608426	1	0.995	5.97e-136	cDC1	Rpl3
Rpl4	9.06e-120	0.601664	0.997	0.983	2.05e-115	cDC1	Rpl4
Eif3g	1.7e-100	0.601078	0.969	0.769	3.84e-96	cDC1	Eif3g
Ssr2	1.58e-70	0.600647	0.955	0.801	3.56e-66	cDC1	Ssr2
Npm1	5.24e-94	0.599236	0.998	0.984	1.19e-89	cDC1	Npm1
Rps6	2.97e-133	0.598769	1	0.996	6.73e-129	cDC1	Rps6
Agpat3	5.79e-130	0.596387	0.838	0.3	1.31e-125	cDC1	Agpat3
Odc1	1.29e-31	0.596107	0.875	0.671	2.93e-27	cDC1	Odc1
Adam8	9.68e-62	0.594215	0.911	0.576	2.19e-57	cDC1	Adam8
Spcs2	3.56e-60	0.593317	0.964	0.839	8.04e-56	cDC1	Spcs2
Nars	2.13e-63	0.59282	0.903	0.68	4.82e-59	cDC1	Nars
Selenos	1.01e-74	0.591254	0.966	0.729	2.29e-70	cDC1	Selenos
Anxa6	6.34e-81	0.590715	0.922	0.573	1.44e-76	cDC1	Anxa6
Pak1	1.2e-90	0.590355	0.93	0.52	2.71e-86	cDC1	Pak1
Plpp1	2.08e-155	0.587374	0.688	0.161	4.7e-151	cDC1	Plpp1
Psmb9	5.33e-85	0.586804	0.997	0.941	1.21e-80	cDC1	Psmb9
Ly6a	5.34e-52	0.585117	0.83	0.495	1.21e-47	cDC1	Ly6a
Cycs	3.35e-76	0.583978	0.956	0.714	7.59e-72	cDC1	Cycs
Rpl10a	2.7e-142	0.582053	1	0.996	6.1e-138	cDC1	Rpl10a
C1qbp	1.29e-71	0.581449	0.933	0.7	2.93e-67	cDC1	C1qbp
Eif4ebp11	1.57e-39	0.580466	0.802	0.56	3.55e-35	cDC1	Eif4ebp1
Dnajc3	3.37e-56	0.578264	0.923	0.693	7.63e-52	cDC1	Dnajc3
Rpl12	4.26e-133	0.576484	0.997	0.997	9.64e-129	cDC1	Rpl12
Rpl17	3.21e-150	0.574423	1	0.999	7.26e-146	cDC1	Rpl17
Pi4k2a	5.42e-71	0.572788	0.828	0.465	1.23e-66	cDC1	Pi4k2a
Rps18	2.2e-114	0.572368	0.997	0.992	4.99e-110	cDC1	Rps18
Rala	3.89e-73	0.571613	0.995	0.872	8.8e-69	cDC1	Rala
Ppib	3.07e-95	0.571058	0.994	0.969	6.95e-91	cDC1	Ppib
Rpl36al	7.61e-84	0.566348	0.967	0.797	1.72e-79	cDC1	Rpl36al
Arpc5l	1.7e-69	0.565432	0.953	0.762	3.85e-65	cDC1	Arpc5l
Rraga	1.62e-78	0.564752	0.866	0.522	3.65e-74	cDC1	Rraga
Fgd2	7.3e-91	0.562149	0.916	0.527	1.65e-86	cDC1	Fgd2
Herpud1	2.02e-25	0.561022	0.97	0.879	4.57e-21	cDC1	Herpud1
H2-Ab1	1.53e-49	0.560287	1	0.949	3.47e-45	cDC1	H2-Ab1
Serp11	5.44e-60	0.560251	0.97	0.855	1.23e-55	cDC1	Serp1
Ptms	5.55e-54	0.555158	0.998	0.965	1.26e-49	cDC1	Ptms
Fbl	1.39e-73	0.554239	0.959	0.702	3.15e-69	cDC1	Fbl
Rps2	1.29e-92	0.550637	0.997	0.977	2.92e-88	cDC1	Rps2
Rps5	1.78e-147	0.546796	1	0.998	4.02e-143	cDC1	Rps5
Fxyd51	2.79e-81	0.544468	0.992	0.852	6.31e-77	cDC1	Fxyd5
Adrb2	1.24e-33	0.542828	0.488	0.248	2.8e-29	cDC1	Adrb2
Gdi2	4.29e-85	0.542237	0.997	0.971	9.7e-81	cDC1	Gdi2
Ddost	2.02e-63	0.542149	0.956	0.775	4.56e-59	cDC1	Ddost
Znrd1	7.66e-78	0.541739	0.963	0.678	1.73e-73	cDC1	Znrd1
Nr4a11	4.11e-50	0.540411	0.953	0.727	9.3e-46	cDC1	Nr4a1
Timeless	7.09e-98	0.540384	0.613	0.201	1.6e-93	cDC1	Timeless
Cdk14	7.57e-82	0.539729	0.775	0.366	1.71e-77	cDC1	Cdk14
Rpl13a	6.64e-90	0.539141	0.995	0.898	1.5e-85	cDC1	Rpl13a
Rpl32	1.65e-128	0.537587	1	1	3.74e-124	cDC1	Rpl32
Hepacam2	2.39e-119	0.536402	0.633	0.175	5.42e-115	cDC1	Hepacam2
H2-Ob	1.3e-88	0.535895	0.797	0.363	2.94e-84	cDC1	H2-Ob
Ccdc86	6.69e-74	0.53435	0.898	0.55	1.51e-69	cDC1	Ccdc86
Actr3	8.66e-104	0.534019	1	0.993	1.96e-99	cDC1	Actr3
Dbnl	1.83e-76	0.5283	0.986	0.861	4.14e-72	cDC1	Dbnl
Shtn1	5.15e-86	0.521117	0.848	0.448	1.16e-81	cDC1	Shtn1
Cct8	5.47e-66	0.516271	0.975	0.822	1.24e-61	cDC1	Cct8
Set	6.99e-60	0.516074	0.984	0.896	1.58e-55	cDC1	Set
Cadm1	8.84e-83	0.513972	0.736	0.299	2e-78	cDC1	Cadm1
Pdia4	6.06e-56	0.51306	0.802	0.493	1.37e-51	cDC1	Pdia4
Rps3	1.1e-143	0.510729	1	0.998	2.48e-139	cDC1	Rps3
Fkbp1a	1.16e-72	0.509619	0.959	0.776	2.62e-68	cDC1	Fkbp1a
Ranbp1	5.1e-61	0.508677	0.981	0.785	1.15e-56	cDC1	Ranbp1
Dnajb11	1.62e-55	0.50788	0.919	0.714	3.65e-51	cDC1	Dnajb11
Rasgrp3	1.75e-114	0.506317	0.703	0.225	3.96e-110	cDC1	Rasgrp3
Coro1a1	4.15e-73	0.505997	0.998	0.926	9.4e-69	cDC1	Coro1a
Rbpj	1.22e-62	0.505266	0.947	0.648	2.76e-58	cDC1	Rbpj
Prmt1	3.98e-66	0.503439	0.911	0.602	9e-62	cDC1	Prmt1
Plekho1	1.72e-59	0.501408	0.984	0.851	3.88e-55	cDC1	Plekho1
Eif2s1	2.73e-68	0.50037	0.93	0.689	6.17e-64	cDC1	Eif2s1
Rab32	2.18e-63	0.496984	0.864	0.546	4.94e-59	cDC1	Rab32
Eif2s2	1.31e-42	0.495531	0.986	0.927	2.96e-38	cDC1	Eif2s2
Man2b1	1.34e-58	0.49457	0.988	0.776	3.04e-54	cDC1	Man2b1
Ppp1r14b	1.65e-56	0.493631	0.933	0.704	3.73e-52	cDC1	Ppp1r14b
Rps3a1	2.73e-95	0.49345	1	0.999	6.17e-91	cDC1	Rps3a1
Phgdh	8.61e-63	0.493127	0.428	0.135	1.95e-58	cDC1	Phgdh
Rpl8	1.41e-90	0.489687	1	0.998	3.19e-86	cDC1	Rpl8
Tbrg1	2.07e-63	0.48749	0.939	0.691	4.69e-59	cDC1	Tbrg1
Rpl37	1.28e-107	0.487251	0.998	0.996	2.89e-103	cDC1	Rpl37
Atp6v0a2	1.86e-77	0.487198	0.844	0.435	4.22e-73	cDC1	Atp6v0a2
Btg21	8.56e-19	0.486374	0.992	0.934	1.94e-14	cDC1	Btg2
Nsun2	2.1e-90	0.481045	0.836	0.422	4.74e-86	cDC1	Nsun2
Irf5	2.17e-52	0.480216	0.966	0.813	4.9e-48	cDC1	Irf5
Ndufa12	2e-65	0.480047	0.944	0.741	4.53e-61	cDC1	Ndufa12
Rpl28	2e-97	0.479688	1	0.999	4.53e-93	cDC1	Rpl28
Cpne3	2.94e-64	0.479283	0.88	0.567	6.65e-60	cDC1	Cpne3
Jdp2	5.41e-40	0.478446	0.516	0.244	1.22e-35	cDC1	Jdp2
Ndufb11	2.52e-74	0.478103	0.983	0.912	5.7e-70	cDC1	Ndufb11
Rps17	2.37e-59	0.476717	0.998	0.983	5.35e-55	cDC1	Rps17
Nucb2	3.4e-84	0.476286	0.662	0.265	7.69e-80	cDC1	Nucb2
Snrpf	5.48e-58	0.475416	0.977	0.846	1.24e-53	cDC1	Snrpf
Hint1	1.24e-63	0.475132	0.992	0.945	2.81e-59	cDC1	Hint1
Pbx1	2.32e-117	0.473707	0.694	0.205	5.24e-113	cDC1	Pbx1
Ruvbl1	1.69e-81	0.473467	0.789	0.384	3.83e-77	cDC1	Ruvbl1
Egr1	1.84e-30	0.470692	0.705	0.442	4.17e-26	cDC1	Egr1
Mrpl42	1.06e-66	0.470452	0.919	0.625	2.39e-62	cDC1	Mrpl42
Pianp	2e-67	0.469978	0.708	0.335	4.53e-63	cDC1	Pianp
Rpl13	5.03e-107	0.468495	1	0.999	1.14e-102	cDC1	Rpl13
Rpl22	5.56e-118	0.46841	1	0.995	1.26e-113	cDC1	Rpl22
Slc35b1	4.42e-53	0.467646	0.791	0.509	1e-48	cDC1	Slc35b1
Rtl8a	2.69e-82	0.466003	0.659	0.27	6.09e-78	cDC1	Rtl8a
Tmed9	7.61e-54	0.465963	0.972	0.846	1.72e-49	cDC1	Tmed9
Commd8	7.95e-53	0.462413	0.917	0.682	1.8e-48	cDC1	Commd8
Gcnt2	2.83e-27	0.461241	0.656	0.419	6.39e-23	cDC1	Gcnt2
Fkbp2	6.51e-49	0.460792	0.903	0.636	1.47e-44	cDC1	Fkbp2
Ppfia4	1.71e-59	0.459959	0.903	0.535	3.87e-55	cDC1	Ppfia4
Cnp	1.24e-64	0.458205	0.858	0.483	2.8e-60	cDC1	Cnp
S100a11	2.42e-39	0.456702	0.995	0.919	5.48e-35	cDC1	S100a11
Krtcap2	1.97e-42	0.456097	0.95	0.828	4.46e-38	cDC1	Krtcap2
Isyna1	1.31e-66	0.454496	0.808	0.454	2.95e-62	cDC1	Isyna1
Ubfd1	6.85e-55	0.453855	0.77	0.473	1.55e-50	cDC1	Ubfd1
Ctnnbip1	1.87e-79	0.451166	0.733	0.343	4.24e-75	cDC1	Ctnnbip1
Rplp1	7.87e-127	0.450923	1	1	1.78e-122	cDC1	Rplp1
Eef1g	2.65e-62	0.450722	0.995	0.946	5.99e-58	cDC1	Eef1g
Gna15	2.66e-72	0.45044	0.734	0.341	6.01e-68	cDC1	Gna15
Fkbp4	8.79e-46	0.450437	0.825	0.503	1.99e-41	cDC1	Fkbp4
Cdc14a	8.78e-65	0.447802	0.648	0.293	1.99e-60	cDC1	Cdc14a
Tmem258	3.91e-52	0.442905	0.966	0.852	8.85e-48	cDC1	Tmem258
Rps8	3.57e-78	0.442592	1	0.999	8.08e-74	cDC1	Rps8
Mbnl1	7.81e-44	0.442473	0.981	0.793	1.77e-39	cDC1	Mbnl1
Rpl5	3.89e-75	0.442252	1	0.995	8.8e-71	cDC1	Rpl5
Hspd1	6.86e-28	0.43931	0.95	0.841	1.55e-23	cDC1	Hspd1
Itgb7	1.76e-67	0.438954	0.797	0.377	3.99e-63	cDC1	Itgb7
Prdx2	7.25e-61	0.436809	0.983	0.879	1.64e-56	cDC1	Prdx2
Nme1	3.55e-40	0.434199	0.944	0.729	8.02e-36	cDC1	Nme1
Supt20	1.6e-48	0.431451	0.8	0.513	3.63e-44	cDC1	Supt20
Bri3bp	5.73e-57	0.430754	0.911	0.609	1.3e-52	cDC1	Bri3bp
Ssr4	3.29e-58	0.430198	0.995	0.942	7.43e-54	cDC1	Ssr4
P4hb	2.73e-43	0.430046	0.931	0.74	6.18e-39	cDC1	P4hb
Psap	1.55e-60	0.429326	1	0.982	3.51e-56	cDC1	Psap
Olfm1	1e-63	0.428395	0.852	0.442	2.27e-59	cDC1	Olfm1
Hspe1	1.16e-40	0.428268	0.989	0.926	2.62e-36	cDC1	Hspe1
Mrps28	4.13e-58	0.425886	0.823	0.493	9.34e-54	cDC1	Mrps28
Srm	4.29e-61	0.425511	0.597	0.262	9.71e-57	cDC1	Srm
Cenpv	6.22e-108	0.425289	0.616	0.177	1.41e-103	cDC1	Cenpv
Park7	1.85e-53	0.423193	0.983	0.884	4.18e-49	cDC1	Park7
Rps26	2.28e-73	0.419796	1	0.997	5.17e-69	cDC1	Rps26
Havcr2	4.58e-51	0.418368	0.892	0.541	1.04e-46	cDC1	Havcr2
Jtb	1.02e-44	0.417417	0.894	0.647	2.3e-40	cDC1	Jtb
Rtraf	7.2e-66	0.416567	0.984	0.924	1.63e-61	cDC1	Rtraf
Hcls11	5.57e-50	0.41644	0.972	0.745	1.26e-45	cDC1	Hcls1
Rpl18	1.13e-100	0.416135	1	0.998	2.56e-96	cDC1	Rpl18
Cd37	1.52e-58	0.415209	0.853	0.523	3.43e-54	cDC1	Cd37
Phb2	6.78e-51	0.41452	0.967	0.799	1.53e-46	cDC1	Phb2
Rack1	1.57e-81	0.413831	1	0.995	3.56e-77	cDC1	Rack1
Rplp0	1.12e-85	0.4133	1	0.997	2.53e-81	cDC1	Rplp0
Rtcb	1.09e-57	0.413183	0.917	0.652	2.48e-53	cDC1	Rtcb
Rps20	1.38e-100	0.411491	1	1	3.12e-96	cDC1	Rps20
Sdad1	4.6e-61	0.409703	0.636	0.293	1.04e-56	cDC1	Sdad1
Got2	1.72e-52	0.407284	0.942	0.661	3.88e-48	cDC1	Got2
Gpi11	1.63e-57	0.406152	0.981	0.876	3.69e-53	cDC1	Gpi1
Ildr1	2.94e-62	0.405407	0.542	0.209	6.66e-58	cDC1	Ildr1
Pdia5	4.05e-102	0.405355	0.522	0.134	9.17e-98	cDC1	Pdia5
Pa2g4	3.83e-36	0.405166	0.87	0.615	8.66e-32	cDC1	Pa2g4
Rps13	2.59e-97	0.40428	1	0.997	5.87e-93	cDC1	Rps13
Nudc	1.74e-42	0.403745	0.955	0.769	3.94e-38	cDC1	Nudc
H2afy	4.02e-53	0.40346	0.997	0.939	9.09e-49	cDC1	H2afy
Bloc1s2	7.51e-51	0.403286	0.934	0.687	1.7e-46	cDC1	Bloc1s2
Lrrk2	1.73e-84	0.40299	0.642	0.239	3.91e-80	cDC1	Lrrk2
Mctp1	7.77e-92	0.402374	0.606	0.202	1.76e-87	cDC1	Mctp1
Psmb8	8.11e-51	0.401796	0.997	0.973	1.83e-46	cDC1	Psmb8
St3gal5	4.81e-102	0.400603	0.573	0.164	1.09e-97	cDC1	St3gal5
Gars	2e-39	0.399767	0.742	0.491	4.53e-35	cDC1	Gars
Ifi211	7.21e-62	0.398971	0.775	0.383	1.63e-57	cDC1	Ifi211
Sod1	2.82e-38	0.395894	0.95	0.792	6.37e-34	cDC1	Sod1
Cd180	8.15e-36	0.395624	0.664	0.372	1.84e-31	cDC1	Cd180
Flt3	3.28e-49	0.395485	0.916	0.566	7.43e-45	cDC1	Flt3
Rps28	2.65e-71	0.395134	0.998	0.993	6.01e-67	cDC1	Rps28
Pold4	4.36e-36	0.394402	0.923	0.741	9.87e-32	cDC1	Pold4
Cox7b	3.37e-52	0.394051	0.994	0.942	7.62e-48	cDC1	Cox7b
Lsr	7.77e-69	0.393148	0.689	0.3	1.76e-64	cDC1	Lsr
Sh3bp1	5.45e-51	0.392701	0.95	0.735	1.23e-46	cDC1	Sh3bp1
Asns	8.9e-66	0.392392	0.269	0.044	2.01e-61	cDC1	Asns
Inpp5d	1.48e-42	0.390282	0.931	0.612	3.35e-38	cDC1	Inpp5d
Rps7	2.21e-82	0.390107	0.998	0.997	5.01e-78	cDC1	Rps7
VIII.72	2.23e-45	0.390093	0.897	0.656	5.05e-41	cDC1	VIII.72
Tmed2	2.6e-37	0.38947	0.972	0.905	5.89e-33	cDC1	Tmed2
Parvg	3.42e-73	0.388276	0.761	0.345	7.74e-69	cDC1	Parvg
Tbca	2.54e-62	0.387881	0.992	0.938	5.75e-58	cDC1	Tbca
Rbm3	1.48e-45	0.387065	1	0.959	3.35e-41	cDC1	Rbm3
Rpl6	2.83e-68	0.386898	0.995	0.996	6.41e-64	cDC1	Rpl6
Ly6e1	2.38e-29	0.386771	1	0.881	5.39e-25	cDC1	Ly6e
Cct6a	1.93e-39	0.386729	0.928	0.733	4.36e-35	cDC1	Cct6a
Mrps14	1.22e-49	0.385736	0.952	0.775	2.75e-45	cDC1	Mrps14
Sars	5.05e-30	0.385711	0.775	0.553	1.14e-25	cDC1	Sars
Psmb5	1.68e-50	0.384089	0.981	0.886	3.8e-46	cDC1	Psmb5
Ncl	5.53e-27	0.383852	0.975	0.9	1.25e-22	cDC1	Ncl
Mettl1	1.77e-76	0.383495	0.613	0.234	4e-72	cDC1	Mettl1
Hook3	8.36e-29	0.382545	0.797	0.576	1.89e-24	cDC1	Hook3
Rpl18a	3.01e-88	0.382245	1	0.998	6.81e-84	cDC1	Rpl18a
Cnbp	1.8e-42	0.382141	0.988	0.913	4.07e-38	cDC1	Cnbp
Smdt1	5.97e-49	0.3802	0.989	0.94	1.35e-44	cDC1	Smdt1
Trib11	2.11e-33	0.379578	0.825	0.572	4.78e-29	cDC1	Trib1
Clec12a1	5.5e-61	0.379489	0.922	0.521	1.24e-56	cDC1	Clec12a
Pik3ap1	2e-51	0.378812	0.841	0.473	4.52e-47	cDC1	Pik3ap1
Psme1	5.01e-55	0.377857	0.995	0.969	1.13e-50	cDC1	Psme1
Dctpp1	9.86e-43	0.377742	0.784	0.449	2.23e-38	cDC1	Dctpp1
Ifi44	1.52e-37	0.376892	0.52	0.252	3.44e-33	cDC1	Ifi44
Rpl27a	7.56e-92	0.37639	1	0.999	1.71e-87	cDC1	Rpl27a
Snrpd2	1.07e-43	0.375929	0.972	0.879	2.42e-39	cDC1	Snrpd2
Gar1	3.7e-59	0.374613	0.711	0.357	8.36e-55	cDC1	Gar1
Rpn1	3.13e-41	0.373952	0.831	0.54	7.07e-37	cDC1	Rpn1
Cct2	1.25e-44	0.372138	0.978	0.875	2.84e-40	cDC1	Cct2
Snu13	8.08e-37	0.371601	0.964	0.829	1.83e-32	cDC1	Snu13
Plin21	8.44e-50	0.371531	0.956	0.671	1.91e-45	cDC1	Plin2
H2-DMa	1.66e-39	0.371384	0.995	0.896	3.75e-35	cDC1	H2-DMa
Cope	5.29e-37	0.370706	0.942	0.81	1.2e-32	cDC1	Cope
Rpl15	2.61e-65	0.37049	0.995	0.994	5.91e-61	cDC1	Rpl15
Rbbp7	2.83e-45	0.369979	0.916	0.639	6.39e-41	cDC1	Rbbp7
Lpar61	3.77e-42	0.368487	0.47	0.209	8.53e-38	cDC1	Lpar6
Rps27a	2.92e-71	0.367105	0.998	1	6.6e-67	cDC1	Rps27a
Rps16	7.38e-82	0.366845	0.998	1	1.67e-77	cDC1	Rps16
Hyou1	3.78e-58	0.366817	0.633	0.299	8.55e-54	cDC1	Hyou1
Lsm4	3.1e-37	0.365871	0.964	0.793	7e-33	cDC1	Lsm4
Impdh2	2.23e-33	0.36586	0.839	0.584	5.03e-29	cDC1	Impdh2
Denr	3.34e-45	0.365456	0.892	0.578	7.57e-41	cDC1	Denr
Gng12	4.77e-49	0.364075	0.863	0.521	1.08e-44	cDC1	Gng12
Cct7	5.03e-38	0.36354	0.961	0.83	1.14e-33	cDC1	Cct7
Rgs10	1.65e-41	0.363374	0.986	0.927	3.73e-37	cDC1	Rgs10
Tlr3	5.34e-82	0.363173	0.481	0.132	1.21e-77	cDC1	Tlr3
Nop58	3.82e-49	0.362909	0.789	0.444	8.64e-45	cDC1	Nop58
Btf3	3.78e-75	0.362619	0.995	0.991	8.55e-71	cDC1	Btf3
Rps15a	2.67e-75	0.362568	1	0.999	6.04e-71	cDC1	Rps15a
Atg3	2.77e-41	0.362202	0.938	0.747	6.28e-37	cDC1	Atg3
Lrba	2.78e-50	0.361736	0.527	0.237	6.28e-46	cDC1	Lrba
Ifi35	9.06e-36	0.361641	0.944	0.74	2.05e-31	cDC1	Ifi35
Rps15	7.33e-60	0.359962	1	0.999	1.66e-55	cDC1	Rps15
Pgam11	3.87e-37	0.359886	0.972	0.8	8.76e-33	cDC1	Pgam1
Psma4	7.51e-40	0.359253	0.984	0.89	1.7e-35	cDC1	Psma4
Atp5g1	6.23e-36	0.358986	0.986	0.902	1.41e-31	cDC1	Atp5g1
Dut	8.58e-54	0.357898	0.722	0.339	1.94e-49	cDC1	Dut
Plp2	4.77e-59	0.357328	0.798	0.417	1.08e-54	cDC1	Plp2
Mpzl2	1.3e-75	0.356702	0.47	0.133	2.94e-71	cDC1	Mpzl2
Nr4a2	5.65e-20	0.355498	0.805	0.587	1.28e-15	cDC1	Nr4a2
Uqcrb	1.51e-44	0.355067	0.988	0.946	3.42e-40	cDC1	Uqcrb
Slc25a20	1.09e-39	0.354814	0.673	0.393	2.47e-35	cDC1	Slc25a20
Mrps15	1.7e-44	0.354607	0.942	0.704	3.86e-40	cDC1	Mrps15
Mdh1	4.01e-40	0.353408	0.953	0.801	9.07e-36	cDC1	Mdh1
Pafah1b3	2.94e-50	0.35303	0.848	0.542	6.64e-46	cDC1	Pafah1b3
Snrpa	6.38e-45	0.350897	0.884	0.594	1.44e-40	cDC1	Snrpa
Gng2	5.86e-44	0.350808	0.88	0.53	1.32e-39	cDC1	Gng2
Rnase6	2.16e-39	0.350493	0.873	0.567	4.88e-35	cDC1	Rnase6
Eef1a1	1.45e-79	0.348997	1	1	3.28e-75	cDC1	Eef1a1
Rpl36	2.22e-59	0.348779	0.997	0.996	5.03e-55	cDC1	Rpl36
Sigmar1	4.89e-59	0.347248	0.67	0.318	1.11e-54	cDC1	Sigmar1
Atp5b	7.25e-39	0.346362	0.995	0.98	1.64e-34	cDC1	Atp5b
Emc6	9.8e-42	0.346048	0.916	0.674	2.22e-37	cDC1	Emc6
Trappc4	2.47e-46	0.345905	0.917	0.744	5.59e-42	cDC1	Trappc4
Snrpd1	4.01e-29	0.345263	0.953	0.791	9.07e-25	cDC1	Snrpd1
Cacybp	9.13e-30	0.34516	0.916	0.746	2.07e-25	cDC1	Cacybp
Lars	2.55e-37	0.344174	0.684	0.423	5.78e-33	cDC1	Lars
Rps4x	1.85e-53	0.34414	1	0.999	4.18e-49	cDC1	Rps4x
Leprotl1	4.08e-44	0.343678	0.881	0.629	9.23e-40	cDC1	Leprotl1
Prkar2a	1.35e-53	0.343617	0.734	0.382	3.06e-49	cDC1	Prkar2a
Ndufa6	7.04e-44	0.342614	0.978	0.891	1.59e-39	cDC1	Ndufa6
Slco3a1	1.97e-84	0.341455	0.553	0.17	4.45e-80	cDC1	Slco3a1
Rps25	2.56e-54	0.340765	0.998	0.997	5.8e-50	cDC1	Rps25
Tomm5	1.73e-39	0.340481	0.912	0.703	3.92e-35	cDC1	Tomm5
Ttc39a	1.53e-58	0.340263	0.647	0.275	3.46e-54	cDC1	Ttc39a
Lsm6	1.83e-35	0.338589	0.938	0.71	4.14e-31	cDC1	Lsm6
Anp32b	1.08e-35	0.337557	0.986	0.899	2.43e-31	cDC1	Anp32b
Sgms11	1.31e-55	0.335859	0.569	0.237	2.96e-51	cDC1	Sgms1
Fcgrt	2.2e-50	0.335843	0.847	0.485	4.99e-46	cDC1	Fcgrt
Slc35c2	3.53e-47	0.334273	0.831	0.483	7.98e-43	cDC1	Slc35c2
H2-Eb1	6.81e-22	0.333814	1	0.944	1.54e-17	cDC1	H2-Eb1
Atox1	8.13e-41	0.333013	0.998	0.993	1.84e-36	cDC1	Atox1
Lsm7	7.8e-39	0.332522	0.847	0.565	1.76e-34	cDC1	Lsm7
Kctd14	4.76e-49	0.331834	0.602	0.274	1.08e-44	cDC1	Kctd14
Suclg1	9.9e-43	0.33147	0.923	0.693	2.24e-38	cDC1	Suclg1
Inpp1	3.61e-65	0.331436	0.47	0.158	8.16e-61	cDC1	Inpp1
Mrpl521	4.45e-46	0.331418	0.988	0.895	1.01e-41	cDC1	Mrpl52
G3bp1	7.81e-33	0.330907	0.981	0.858	1.77e-28	cDC1	G3bp1
Fdps	4.18e-43	0.330858	0.731	0.406	9.45e-39	cDC1	Fdps
Rpl35a	7.87e-64	0.330531	1	0.999	1.78e-59	cDC1	Rpl35a
Rpsa	9.66e-61	0.330505	1	0.999	2.18e-56	cDC1	Rpsa
Ptpn22	1.68e-53	0.329885	0.734	0.367	3.81e-49	cDC1	Ptpn22
Tor1a	4.19e-39	0.329484	0.816	0.534	9.48e-35	cDC1	Tor1a
Shmt2	1.29e-57	0.328761	0.502	0.201	2.92e-53	cDC1	Shmt2
Stt3a	6.13e-33	0.328279	0.792	0.55	1.39e-28	cDC1	Stt3a
Rpl30	2.04e-74	0.327245	1	0.999	4.61e-70	cDC1	Rpl30
Uqcrq	8.12e-36	0.326908	0.992	0.956	1.84e-31	cDC1	Uqcrq
Ssr3	6.18e-30	0.326595	0.897	0.724	1.4e-25	cDC1	Ssr3
Sec61b	2.49e-40	0.324934	0.995	0.978	5.63e-36	cDC1	Sec61b
Hacd2	3.02e-51	0.324804	0.775	0.424	6.82e-47	cDC1	Hacd2
Rps21	5.28e-67	0.324775	1	0.997	1.19e-62	cDC1	Rps21
Arpc21	3.76e-49	0.32425	0.998	0.992	8.5e-45	cDC1	Arpc2
1700025G04Rik	1.43e-48	0.322814	0.717	0.363	3.23e-44	cDC1	1700025G04Rik
Rtl8b	1.22e-57	0.322365	0.466	0.17	2.77e-53	cDC1	Rtl8b
Gsn	2.54e-29	0.321647	0.983	0.775	5.75e-25	cDC1	Gsn
Ndufa4	2.49e-37	0.320139	0.991	0.95	5.63e-33	cDC1	Ndufa4
Prkra	1.21e-44	0.320035	0.795	0.494	2.75e-40	cDC1	Prkra
Txnl4a	1.82e-38	0.319953	0.853	0.602	4.13e-34	cDC1	Txnl4a
Eef1e1	1.47e-48	0.319878	0.745	0.404	3.33e-44	cDC1	Eef1e1
Pgk1	1.67e-39	0.319821	0.969	0.823	3.79e-35	cDC1	Pgk1
Oaz1	4.25e-56	0.319542	0.998	0.997	9.62e-52	cDC1	Oaz1
Tespa1	2.6e-35	0.318436	0.481	0.233	5.89e-31	cDC1	Tespa1
Atp5c11	6.69e-42	0.31843	0.991	0.953	1.51e-37	cDC1	Atp5c1
Dnajb1	5.46e-06	0.318359	0.82	0.736	0.123516	cDC1	Dnajb1
Sms	6.25e-41	0.317755	0.762	0.445	1.41e-36	cDC1	Sms
Slc8b1	5.41e-50	0.317559	0.734	0.38	1.22e-45	cDC1	Slc8b1
Evl1	1.45e-42	0.317388	0.808	0.496	3.28e-38	cDC1	Evl
Ap1s3	1.83e-57	0.316627	0.65	0.303	4.13e-53	cDC1	Ap1s3
Ran	1.61e-26	0.315334	0.983	0.925	3.65e-22	cDC1	Ran
Psma3	9.35e-39	0.315174	0.988	0.932	2.11e-34	cDC1	Psma3
Cct5	3.49e-27	0.313766	0.973	0.876	7.89e-23	cDC1	Cct5
Sumo3	1.45e-27	0.313136	0.895	0.66	3.27e-23	cDC1	Sumo3
Serf2	8e-74	0.312405	0.997	0.999	1.81e-69	cDC1	Serf2
BC051142	2.78e-72	0.311709	0.33	0.066	6.28e-68	cDC1	BC051142
Serpina3g	0.000121746	0.311552	0.68	0.573	1	cDC1	Serpina3g
Eef1d	7.95e-34	0.309603	0.981	0.915	1.8e-29	cDC1	Eef1d
Rab11a	4.21e-33	0.309538	0.961	0.822	9.51e-29	cDC1	Rab11a
Rpn2	2.01e-30	0.309525	0.931	0.726	4.55e-26	cDC1	Rpn2
Vdac2	3.21e-39	0.309423	0.984	0.922	7.27e-35	cDC1	Vdac2
Rpl31	1.77e-34	0.309366	0.994	0.975	4.01e-30	cDC1	Rpl31
Hnrnpa1	8.49e-30	0.309152	0.988	0.919	1.92e-25	cDC1	Hnrnpa1
Ybx3	2.68e-30	0.308738	0.875	0.615	6.07e-26	cDC1	Ybx3
Akr1a1	6.91e-36	0.30711	0.998	0.984	1.56e-31	cDC1	Akr1a1
Mgat2	9.37e-38	0.306329	0.858	0.607	2.12e-33	cDC1	Mgat2
Mpc2	1.3e-35	0.305707	0.956	0.83	2.94e-31	cDC1	Mpc2
Mydgf	6.6e-31	0.305699	0.886	0.707	1.49e-26	cDC1	Mydgf
Tmsb4x	2.33e-37	0.303607	1	1	5.27e-33	cDC1	Tmsb4x
Pdlim2	3.4e-54	0.303371	0.659	0.318	7.69e-50	cDC1	Pdlim2
Apobr	5.64e-50	0.303191	0.659	0.321	1.28e-45	cDC1	Apobr
Sla1	2.72e-36	0.303099	0.878	0.531	6.16e-32	cDC1	Sla
Rpl9	2.94e-32	0.303038	0.973	0.877	6.66e-28	cDC1	Rpl9
Rpl11	2.04e-56	0.302924	1	0.999	4.61e-52	cDC1	Rpl11
Irf71	1.03e-21	0.30258	0.889	0.682	2.33e-17	cDC1	Irf7
Lman2	2.01e-29	0.302403	0.942	0.81	4.55e-25	cDC1	Lman2
Trp53	2.5e-34	0.301442	0.884	0.62	5.66e-30	cDC1	Trp53
Arhgap18	2.74e-51	0.30071	0.603	0.279	6.19e-47	cDC1	Arhgap18
Larp1b	3.37e-46	0.300194	0.655	0.339	7.62e-42	cDC1	Larp1b
Hfe	2.89e-20	0.300028	0.85	0.625	6.53e-16	cDC1	Hfe
Llph	9.88e-34	0.299445	0.952	0.817	2.24e-29	cDC1	Llph
Prpf19	1.09e-38	0.29751	0.8	0.484	2.46e-34	cDC1	Prpf19
Hck1	3.75e-32	0.297167	0.953	0.755	8.49e-28	cDC1	Hck
Tagap1	5.48e-16	0.297068	0.391	0.24	1.24e-11	cDC1	Tagap1
Nolc1	4.6e-41	0.29683	0.689	0.378	1.04e-36	cDC1	Nolc1
Rpl38	9.67e-45	0.296	0.998	0.992	2.19e-40	cDC1	Rpl38
Ubash3b	1.48e-33	0.295283	0.706	0.427	3.36e-29	cDC1	Ubash3b
Alyref	3.72e-33	0.295076	0.936	0.746	8.41e-29	cDC1	Alyref
Bcap29	8.54e-48	0.29488	0.686	0.362	1.93e-43	cDC1	Bcap29
Eif3k	3.27e-37	0.29366	0.988	0.949	7.4e-33	cDC1	Eif3k
Gmppb	1.57e-37	0.293466	0.658	0.378	3.55e-33	cDC1	Gmppb
Slc1a5	4.07e-43	0.292779	0.655	0.336	9.2e-39	cDC1	Slc1a5
Snrpa1	3.35e-33	0.292769	0.814	0.53	7.57e-29	cDC1	Snrpa1
Cacna1s	1.94e-44	0.292441	0.627	0.312	4.4e-40	cDC1	Cacna1s
Dcstamp	1.76e-25	0.29224	0.297	0.124	3.98e-21	cDC1	Dcstamp
Rsl1d1	7.08e-35	0.291616	0.833	0.541	1.6e-30	cDC1	Rsl1d1
Rps23	7.57e-56	0.291599	0.998	0.999	1.71e-51	cDC1	Rps23
Tomm20	5.91e-33	0.291437	0.984	0.894	1.34e-28	cDC1	Tomm20
Kctd12	1.43e-21	0.291291	0.931	0.752	3.25e-17	cDC1	Kctd12
Rps12	1.3e-52	0.291182	1	1	2.94e-48	cDC1	Rps12
Timm23	4.06e-30	0.290753	0.95	0.785	9.19e-26	cDC1	Timm23
Psmb4	1.76e-30	0.290572	0.989	0.917	3.98e-26	cDC1	Psmb4
Idh2	2.05e-35	0.290415	0.819	0.489	4.65e-31	cDC1	Idh2
Naca	9.65e-40	0.289543	0.997	0.993	2.18e-35	cDC1	Naca
Rpl27	5.07e-62	0.289518	0.998	0.998	1.15e-57	cDC1	Rpl27
Tagap	1.37e-22	0.289052	0.397	0.21	3.1e-18	cDC1	Tagap
Mvb12a	1.12e-31	0.288296	0.919	0.741	2.53e-27	cDC1	Mvb12a
Tctn2	1.75e-83	0.288237	0.388	0.082	3.95e-79	cDC1	Tctn2
Grasp	6.71e-17	0.287911	0.819	0.624	1.52e-12	cDC1	Grasp
Iars	2.59e-42	0.287717	0.541	0.267	5.87e-38	cDC1	Iars
Rpl21	8.73e-44	0.287	1	0.995	1.97e-39	cDC1	Rpl21
Spcs3	3.56e-36	0.286604	0.764	0.486	8.04e-32	cDC1	Spcs3
Nip7	1.39e-41	0.286212	0.773	0.464	3.15e-37	cDC1	Nip7
Mpp6	7.56e-36	0.285985	0.906	0.621	1.71e-31	cDC1	Mpp6
Polr2h	2.04e-39	0.285174	0.698	0.411	4.61e-35	cDC1	Polr2h
Psmb1	4.72e-40	0.284169	0.986	0.956	1.07e-35	cDC1	Psmb1
Uchl3	1.19e-37	0.283986	0.798	0.507	2.7e-33	cDC1	Uchl3
March1	6.13e-39	0.283644	0.664	0.359	1.39e-34	cDC1	March1
Abhd17a	4.96e-33	0.283601	0.878	0.607	1.12e-28	cDC1	Abhd17a
Arl6	3.74e-51	0.282417	0.544	0.233	8.46e-47	cDC1	Arl6
Mrps18b	2.11e-41	0.282359	0.7	0.394	4.78e-37	cDC1	Mrps18b
Trabd	3.94e-40	0.282181	0.675	0.387	8.92e-36	cDC1	Trabd
Gm2a1	3.33e-15	0.282117	0.977	0.796	7.54e-11	cDC1	Gm2a
Mcm6	1.71e-22	0.28195	0.492	0.288	3.87e-18	cDC1	Mcm6
Hspa8	5.19e-15	0.28106	0.998	0.999	1.17e-10	cDC1	Hspa8
Cd74	1.22e-16	0.280081	1	0.992	2.76e-12	cDC1	Cd74
Rcc2	2.31e-33	0.278324	0.831	0.527	5.24e-29	cDC1	Rcc2
Smco4	5.31e-54	0.278179	0.517	0.208	1.2e-49	cDC1	Smco4
Pebp1	1.08e-26	0.277384	0.952	0.84	2.45e-22	cDC1	Pebp1
Rpl36a	9.6e-25	0.276784	0.986	0.924	2.17e-20	cDC1	Rpl36a
Ptrhd1	1.47e-35	0.275766	0.802	0.524	3.32e-31	cDC1	Ptrhd1
Trim30a1	2.57e-23	0.274649	0.939	0.737	5.8e-19	cDC1	Trim30a
Rinl	4.81e-42	0.274598	0.636	0.332	1.09e-37	cDC1	Rinl
Higd1a	6.86e-28	0.27431	0.878	0.66	1.55e-23	cDC1	Higd1a
Snx3	8.53e-30	0.274182	0.988	0.935	1.93e-25	cDC1	Snx3
Ndufab1	3.33e-26	0.273759	0.953	0.812	7.54e-22	cDC1	Ndufab1
Eif3i	1.57e-28	0.273564	0.975	0.877	3.56e-24	cDC1	Eif3i
Ndufaf6	5.48e-64	0.273211	0.511	0.184	1.24e-59	cDC1	Ndufaf6
Rpl23a	3.78e-35	0.272901	0.995	0.992	8.55e-31	cDC1	Rpl23a
Yars	8.61e-45	0.272654	0.494	0.217	1.95e-40	cDC1	Yars
Rwdd1	1.37e-28	0.272131	0.936	0.744	3.09e-24	cDC1	Rwdd1
Akr7a5	8.47e-41	0.271879	0.784	0.443	1.92e-36	cDC1	Akr7a5
Acox3	4.32e-28	0.27167	0.641	0.384	9.78e-24	cDC1	Acox3
Tsc22d3	8.45e-11	0.271546	0.931	0.837	1.91e-06	cDC1	Tsc22d3
Ndufa13	3e-32	0.270485	0.994	0.956	6.79e-28	cDC1	Ndufa13
Snrpd3	3.61e-24	0.269492	0.911	0.719	8.16e-20	cDC1	Snrpd3
Pnn	3.56e-22	0.269414	0.834	0.625	8.05e-18	cDC1	Pnn
Arid4a	2.15e-19	0.269272	0.877	0.685	4.86e-15	cDC1	Arid4a
Cuta	6.67e-28	0.26835	0.936	0.742	1.51e-23	cDC1	Cuta
Rnh11	1.27e-31	0.268183	0.981	0.88	2.87e-27	cDC1	Rnh1
Rfxap	2.22e-33	0.268011	0.647	0.374	5.02e-29	cDC1	Rfxap
Rgs21	4.94e-15	0.267134	0.934	0.775	1.12e-10	cDC1	Rgs2
Nedd4	3.23e-37	0.266398	0.798	0.473	7.31e-33	cDC1	Nedd4
Rpl26	4.01e-49	0.264914	1	0.999	9.07e-45	cDC1	Rpl26
Tfg	1.04e-26	0.264493	0.789	0.585	2.35e-22	cDC1	Tfg
Fam149a	1.78e-80	0.264488	0.419	0.101	4.02e-76	cDC1	Fam149a
Mrpl57	5.96e-27	0.264036	0.891	0.669	1.35e-22	cDC1	Mrpl57
Dad1	6.74e-27	0.263424	0.973	0.88	1.52e-22	cDC1	Dad1
Plcb4	1.28e-65	0.262642	0.491	0.163	2.89e-61	cDC1	Plcb4
Ndufs8	4.7e-27	0.262547	0.919	0.716	1.06e-22	cDC1	Ndufs8
Arhgap151	9.38e-38	0.262387	0.688	0.377	2.12e-33	cDC1	Arhgap15
Tln11	3.6e-20	0.262234	0.959	0.869	8.14e-16	cDC1	Tln1
Drap1	2.74e-26	0.262182	0.917	0.745	6.19e-22	cDC1	Drap1
Ppan	2.62e-48	0.261985	0.528	0.23	5.93e-44	cDC1	Ppan
Mybbp1a	7.4e-31	0.261961	0.683	0.419	1.68e-26	cDC1	Mybbp1a
Ube2e1	1.01e-32	0.261326	0.886	0.636	2.29e-28	cDC1	Ube2e1
Unc119b	6.56e-56	0.26093	0.472	0.173	1.48e-51	cDC1	Unc119b
Tomm40	3.51e-36	0.2605	0.753	0.458	7.95e-32	cDC1	Tomm40
Cystm1	2.23e-53	0.260061	0.537	0.22	5.05e-49	cDC1	Cystm1
Kdelr2	1.59e-28	0.260045	0.816	0.576	3.6e-24	cDC1	Kdelr2
Klf2	4.1e-10	0.259841	0.93	0.784	9.27e-06	cDC1	Klf2
Tmed3	1.56e-26	0.259334	0.914	0.715	3.53e-22	cDC1	Tmed3
Pycr2	5.08e-39	0.259047	0.653	0.356	1.15e-34	cDC1	Pycr2
Ddx39	1.85e-21	0.258936	0.794	0.552	4.19e-17	cDC1	Ddx39
Plekha5	8.46e-41	0.258131	0.473	0.206	1.91e-36	cDC1	Plekha5
Gnb21	2.34e-33	0.257053	0.995	0.981	5.3e-29	cDC1	Gnb2
Trio	1.41e-24	0.256534	0.678	0.428	3.18e-20	cDC1	Trio
Sfxn1	2.95e-39	0.25623	0.603	0.303	6.68e-35	cDC1	Sfxn1
Mtpn	3.6e-28	0.256199	0.972	0.846	8.15e-24	cDC1	Mtpn
Dapk1	5.02e-39	0.25599	0.52	0.25	1.14e-34	cDC1	Dapk1
Ccnd1	4.51e-32	0.255911	0.953	0.673	1.02e-27	cDC1	Ccnd1
Rps10	7.56e-27	0.255892	0.994	0.94	1.71e-22	cDC1	Rps10
Cars	8.61e-49	0.255251	0.452	0.177	1.95e-44	cDC1	Cars
Tlr11	8.13e-91	0.254625	0.412	0.084	1.84e-86	cDC1	Tlr11
Ebna1bp2	1.34e-26	0.254308	0.816	0.567	3.03e-22	cDC1	Ebna1bp2
Eif3m	4.19e-29	0.254251	0.972	0.896	9.49e-25	cDC1	Eif3m
Erp44	5.4e-22	0.253931	0.884	0.711	1.22e-17	cDC1	Erp44
Zfp706	1.07e-23	0.253828	0.938	0.798	2.43e-19	cDC1	Zfp706
Ccdc12	7.74e-27	0.253726	0.978	0.884	1.75e-22	cDC1	Ccdc12
Eef2	6.86e-30	0.253678	0.998	0.986	1.55e-25	cDC1	Eef2
Elac2	4.17e-62	0.253625	0.494	0.179	9.42e-58	cDC1	Elac2
Stx16	8.11e-26	0.253584	0.834	0.574	1.83e-21	cDC1	Stx16
Erp291	4.06e-21	0.253468	0.989	0.922	9.19e-17	cDC1	Erp29
Rpl7a1	3.16e-32	0.25315	0.998	0.993	7.15e-28	cDC1	Rpl7a
Tm9sf2	1.42e-24	0.253104	0.806	0.584	3.21e-20	cDC1	Tm9sf2
Tnfaip8	6.93e-19	0.252765	0.961	0.861	1.57e-14	cDC1	Tnfaip8
Pes1	7.33e-31	0.252434	0.675	0.417	1.66e-26	cDC1	Pes1
Tars	2.6e-33	0.25235	0.553	0.294	5.89e-29	cDC1	Tars
Emg1	5.57e-23	0.251957	0.895	0.689	1.26e-18	cDC1	Emg1
Magoh	1.98e-24	0.251861	0.909	0.712	4.47e-20	cDC1	Magoh
Eif2b2	2.25e-30	0.251364	0.78	0.518	5.09e-26	cDC1	Eif2b2
Kit	1.21e-36	0.251331	0.58	0.296	2.75e-32	cDC1	Kit
Pole4	2.42e-26	0.251274	0.839	0.599	5.46e-22	cDC1	Pole4
Rab43	1.05e-26	0.251201	0.537	0.299	2.37e-22	cDC1	Rab43
Fos1	1.42e-08	0.250814	0.975	0.919	0.000320958	cDC1	Fos
Erh	4.24e-24	0.250554	0.773	0.544	9.6e-20	cDC1	Erh
Cct4	1.17e-22	0.250011	0.966	0.89	2.65e-18	cDC1	Cct4
Hmgb2	1.57e-114	2.37623	1	0.91	3.55e-110	cDC1.prolif	Hmgb2
Pclaf	5.06e-184	2.29542	0.995	0.189	1.14e-179	cDC1.prolif	Pclaf
Ube2c	1.12e-129	2.2639	0.866	0.2	2.54e-125	cDC1.prolif	Ube2c
Stmn1	4.12e-124	2.14811	1	0.413	9.31e-120	cDC1.prolif	Stmn1
H2afx	7.35e-118	2.08506	0.995	0.518	1.66e-113	cDC1.prolif	H2afx
Top2a	3.86e-187	2.03265	0.977	0.179	8.73e-183	cDC1.prolif	Top2a
Hist1h1b	2.89e-199	1.92221	0.857	0.1	6.54e-195	cDC1.prolif	Hist1h1b
Birc5	9.96e-218	1.83412	1	0.142	2.25e-213	cDC1.prolif	Birc5
Tuba1b	1.29e-105	1.79347	1	0.858	2.92e-101	cDC1.prolif	Tuba1b
Tubb4b	5.33e-109	1.76185	0.991	0.534	1.2e-104	cDC1.prolif	Tubb4b
Cks1b	1.99e-128	1.71234	1	0.437	4.51e-124	cDC1.prolif	Cks1b
Mki67	7.81e-162	1.68741	0.995	0.236	1.77e-157	cDC1.prolif	Mki67
Ube2s	3.23e-108	1.6402	1	0.87	7.3e-104	cDC1.prolif	Ube2s
Cdca8	2.94e-198	1.60562	0.986	0.169	6.64e-194	cDC1.prolif	Cdca8
Tubb5	3.4e-96	1.58531	1	0.93	7.69e-92	cDC1.prolif	Tubb5
Cdk1	1.48e-153	1.48619	0.94	0.215	3.35e-149	cDC1.prolif	Cdk1
Smc4	8.89e-117	1.47014	1	0.466	2.01e-112	cDC1.prolif	Smc4
Cenpf	1.99e-232	1.4255	0.857	0.074	4.51e-228	cDC1.prolif	Cenpf
Ptma	6.69e-101	1.41156	1	0.996	1.51e-96	cDC1.prolif	Ptma
Rrm2	2.96e-191	1.36942	0.853	0.101	6.7e-187	cDC1.prolif	Rrm2
Naaa1	2.28e-71	1.36244	0.991	0.592	5.16e-67	cDC1.prolif	Naaa
Spc24	5.29e-198	1.35732	0.991	0.167	1.2e-193	cDC1.prolif	Spc24
Cenpa	1.03e-91	1.35523	0.871	0.288	2.33e-87	cDC1.prolif	Cenpa
Cks2	1.89e-98	1.33483	0.986	0.419	4.27e-94	cDC1.prolif	Cks2
Smc2	1.84e-149	1.33301	0.977	0.25	4.16e-145	cDC1.prolif	Smc2
Ran1	1.7e-97	1.28559	1	0.933	3.85e-93	cDC1.prolif	Ran
Nucks1	2.78e-93	1.27722	0.991	0.723	6.28e-89	cDC1.prolif	Nucks1
Ccna2	1.59e-264	1.25656	0.954	0.083	3.6e-260	cDC1.prolif	Ccna2
Xcr11	3.08e-83	1.24348	0.959	0.315	6.96e-79	cDC1.prolif	Xcr1
Tpx2	8.63e-201	1.21597	0.954	0.138	1.95e-196	cDC1.prolif	Tpx2
Kif23	2.27e-164	1.20844	0.908	0.164	5.14e-160	cDC1.prolif	Kif23
Dut1	1.63e-75	1.20638	0.926	0.385	3.69e-71	cDC1.prolif	Dut
Nusap1	6.07e-250	1.19875	0.899	0.075	1.37e-245	cDC1.prolif	Nusap1
H2afz	1.52e-82	1.19861	1	0.992	3.43e-78	cDC1.prolif	H2afz
Anp32e	7.68e-95	1.18315	0.995	0.654	1.74e-90	cDC1.prolif	Anp32e
Tmpo1	1.91e-88	1.18215	1	0.742	4.31e-84	cDC1.prolif	Tmpo
Selenoh	6.56e-96	1.18213	0.995	0.578	1.48e-91	cDC1.prolif	Selenoh
Cenpe	5.72e-224	1.18022	0.885	0.09	1.29e-219	cDC1.prolif	Cenpe
Cdc20	1.92e-175	1.17964	0.714	0.071	4.35e-171	cDC1.prolif	Cdc20
Prc1	1.52e-228	1.1463	0.862	0.078	3.43e-224	cDC1.prolif	Prc1
Hmgb1	4.37e-87	1.14269	1	0.799	9.9e-83	cDC1.prolif	Hmgb1
Tyms	5.34e-89	1.14131	0.94	0.344	1.21e-84	cDC1.prolif	Tyms
Ccnb1	1.07e-218	1.08078	0.793	0.065	2.43e-214	cDC1.prolif	Ccnb1
Anp32b1	1.14e-82	1.0763	1	0.912	2.57e-78	cDC1.prolif	Anp32b
Ranbp11	1.24e-73	1.07468	1	0.816	2.8e-69	cDC1.prolif	Ranbp1
Cdca3	2.1e-210	1.06687	0.935	0.115	4.75e-206	cDC1.prolif	Cdca3
Alyref1	5.2e-84	1.04665	0.991	0.773	1.18e-79	cDC1.prolif	Alyref
Ccnb2	1.68e-133	1.03583	0.797	0.129	3.81e-129	cDC1.prolif	Ccnb2
Kif11	1.22e-259	1.03525	0.926	0.076	2.76e-255	cDC1.prolif	Kif11
Asf1b	7.01e-200	1.03341	0.959	0.135	1.59e-195	cDC1.prolif	Asf1b
Dek	1.37e-68	1.02858	1	0.86	3.1e-64	cDC1.prolif	Dek
Hist1h2ae	1.11e-117	1.02845	0.71	0.121	2.51e-113	cDC1.prolif	Hist1h2ae
Jpt1	7.73e-73	1.02728	1	0.897	1.75e-68	cDC1.prolif	Jpt1
Dctpp11	3.54e-79	1.02435	0.982	0.487	8e-75	cDC1.prolif	Dctpp1
Tacc3	6.26e-186	1.01599	0.954	0.16	1.42e-181	cDC1.prolif	Tacc3
H2afv	4.33e-79	1.01404	1	0.743	9.8e-75	cDC1.prolif	H2afv
Racgap1	2.27e-171	0.987973	0.926	0.154	5.14e-167	cDC1.prolif	Racgap1
Ppt11	1.93e-49	0.9831	0.991	0.705	4.38e-45	cDC1.prolif	Ppt1
Gatm1	7.36e-69	0.965488	0.977	0.499	1.67e-64	cDC1.prolif	Gatm
Lmnb1	2.12e-70	0.948794	0.991	0.604	4.79e-66	cDC1.prolif	Lmnb1
Ifi2051	1.58e-84	0.948074	0.982	0.373	3.58e-80	cDC1.prolif	Ifi205
Rab7b1	7.92e-64	0.946878	0.991	0.443	1.79e-59	cDC1.prolif	Rab7b
Hmmr	1.46e-227	0.943847	0.788	0.059	3.3e-223	cDC1.prolif	Hmmr
Aurkb	1.15e-202	0.940448	0.908	0.112	2.6e-198	cDC1.prolif	Aurkb
Hmgn2	8.3e-72	0.936717	0.977	0.606	1.88e-67	cDC1.prolif	Hmgn2
Pttg1	1.08e-62	0.935812	0.949	0.525	2.44e-58	cDC1.prolif	Pttg1
Rrm1	1.05e-119	0.928405	0.912	0.221	2.38e-115	cDC1.prolif	Rrm1
Arl6ip1	2.66e-47	0.92297	0.991	0.904	6.01e-43	cDC1.prolif	Arl6ip1
Kif20b	3.01e-227	0.91827	0.871	0.083	6.8e-223	cDC1.prolif	Kif20b
Nudc1	1.03e-71	0.903598	0.995	0.796	2.33e-67	cDC1.prolif	Nudc
Wdfy41	1.66e-54	0.902795	1	0.597	3.76e-50	cDC1.prolif	Wdfy4
Hnrnpab	9.36e-68	0.893342	0.995	0.837	2.12e-63	cDC1.prolif	Hnrnpab
Lsm2	3.2e-89	0.889191	0.982	0.5	7.23e-85	cDC1.prolif	Lsm2
Tmsb102	4.91e-53	0.886767	1	0.969	1.11e-48	cDC1.prolif	Tmsb10
Ckb1	1.24e-38	0.880984	0.935	0.53	2.81e-34	cDC1.prolif	Ckb
Incenp	9.9e-139	0.880171	0.876	0.17	2.24e-134	cDC1.prolif	Incenp
Knstrn	3.86e-166	0.879655	0.931	0.154	8.73e-162	cDC1.prolif	Knstrn
Irf81	4.19e-40	0.877973	0.991	0.825	9.49e-36	cDC1.prolif	Irf8
Snrpd11	1.95e-74	0.877826	1	0.813	4.41e-70	cDC1.prolif	Snrpd1
Atad2	1.7e-72	0.859285	0.857	0.282	3.84e-68	cDC1.prolif	Atad2
Ezh2	4.87e-76	0.849307	0.968	0.473	1.1e-71	cDC1.prolif	Ezh2
Knl1	3.31e-245	0.847761	0.908	0.078	7.49e-241	cDC1.prolif	Knl1
Ckap2l	3.77e-225	0.835986	0.876	0.084	8.53e-221	cDC1.prolif	Ckap2l
Exosc8	5.7e-82	0.825898	0.986	0.489	1.29e-77	cDC1.prolif	Exosc8
Tk1	3.8e-144	0.816767	0.862	0.147	8.59e-140	cDC1.prolif	Tk1
Set1	2.53e-55	0.81213	1	0.909	5.72e-51	cDC1.prolif	Set
Cd24a1	1.04e-53	0.807385	0.982	0.511	2.36e-49	cDC1.prolif	Cd24a
Ppia	4.76e-84	0.806333	1	0.998	1.08e-79	cDC1.prolif	Ppia
Lsm3	2.12e-77	0.805391	0.986	0.591	4.79e-73	cDC1.prolif	Lsm3
Ppm1m1	3.37e-66	0.796535	0.986	0.555	7.61e-62	cDC1.prolif	Ppm1m
Pa2g41	1.34e-54	0.793817	0.986	0.647	3.04e-50	cDC1.prolif	Pa2g4
Hint11	5.65e-72	0.789686	1	0.952	1.28e-67	cDC1.prolif	Hint1
Fkbp41	2.14e-60	0.786952	0.986	0.543	4.84e-56	cDC1.prolif	Fkbp4
Rangap1	8.02e-90	0.775537	0.949	0.372	1.82e-85	cDC1.prolif	Rangap1
Nap1l1	2.27e-54	0.774201	0.995	0.912	5.13e-50	cDC1.prolif	Nap1l1
Aurka	2.3e-165	0.771898	0.779	0.098	5.2e-161	cDC1.prolif	Aurka
Sept61	1.71e-66	0.768176	0.986	0.527	3.86e-62	cDC1.prolif	Sept6
Rbbp71	4.7e-64	0.765123	0.995	0.678	1.06e-59	cDC1.prolif	Rbbp7
Cdkn3	5.29e-148	0.765016	0.733	0.093	1.2e-143	cDC1.prolif	Cdkn3
Kif15	9.63e-201	0.764577	0.894	0.105	2.18e-196	cDC1.prolif	Kif15
Pcna	8.48e-22	0.756302	0.926	0.664	1.92e-17	cDC1.prolif	Pcna
Cbx3	4.67e-61	0.749379	0.995	0.646	1.06e-56	cDC1.prolif	Cbx3
Pbk	1.78e-211	0.74657	0.783	0.065	4.02e-207	cDC1.prolif	Pbk
Mycl1	4.69e-84	0.741594	0.885	0.265	1.06e-79	cDC1.prolif	Mycl
Srsf3	1.62e-60	0.739203	1	0.964	3.66e-56	cDC1.prolif	Srsf3
Spp11	1.03e-48	0.739197	0.862	0.353	2.33e-44	cDC1.prolif	Spp1
Calm2	6.26e-60	0.739076	1	0.923	1.42e-55	cDC1.prolif	Calm2
Ncl1	2.08e-40	0.738523	0.995	0.911	4.7e-36	cDC1.prolif	Ncl
Ndc80	2.52e-225	0.73539	0.889	0.086	5.71e-221	cDC1.prolif	Ndc80
Lsm41	1.81e-63	0.734007	0.995	0.819	4.09e-59	cDC1.prolif	Lsm4
Banf1	1.57e-59	0.732839	1	0.762	3.55e-55	cDC1.prolif	Banf1
Mcm5	6.12e-69	0.722122	0.839	0.261	1.38e-64	cDC1.prolif	Mcm5
Hist1h1e	6.18e-83	0.721286	0.719	0.165	1.4e-78	cDC1.prolif	Hist1h1e
Atpif11	5.73e-56	0.718637	1	0.951	1.3e-51	cDC1.prolif	Atpif1
Bub3	5.08e-50	0.718285	0.977	0.687	1.15e-45	cDC1.prolif	Bub3
Hdgf	3.16e-55	0.717758	1	0.71	7.16e-51	cDC1.prolif	Hdgf
Srsf2	1.89e-54	0.716877	1	0.908	4.28e-50	cDC1.prolif	Srsf2
Jaml1	7.27e-42	0.715954	0.995	0.589	1.65e-37	cDC1.prolif	Jaml
Smc1a	2.52e-53	0.714241	0.986	0.649	5.69e-49	cDC1.prolif	Smc1a
Ppp1r111	1.32e-51	0.707291	0.995	0.842	2.99e-47	cDC1.prolif	Ppp1r11
Cep55	8.15e-200	0.706859	0.77	0.069	1.84e-195	cDC1.prolif	Cep55
H2afy1	1.51e-52	0.701863	1	0.949	3.41e-48	cDC1.prolif	H2afy
Mcm7	9.52e-65	0.697859	0.793	0.246	2.15e-60	cDC1.prolif	Mcm7
Snrpf1	8.35e-51	0.69593	1	0.866	1.89e-46	cDC1.prolif	Snrpf
Ccdc34	1.26e-103	0.690749	0.876	0.22	2.86e-99	cDC1.prolif	Ccdc34
Naga1	2.07e-45	0.68434	0.991	0.65	4.68e-41	cDC1.prolif	Naga
Cenpm	9.35e-168	0.679452	0.862	0.119	2.11e-163	cDC1.prolif	Cenpm
Plk1	2.91e-197	0.674741	0.677	0.048	6.59e-193	cDC1.prolif	Plk1
Cycs1	1.19e-48	0.670427	0.995	0.751	2.69e-44	cDC1.prolif	Cycs
Cbx5	1.71e-78	0.667918	0.903	0.308	3.87e-74	cDC1.prolif	Cbx5
Taldo11	2.07e-41	0.664585	1	0.953	4.67e-37	cDC1.prolif	Taldo1
Lig1	3.55e-50	0.66418	0.664	0.214	8.04e-46	cDC1.prolif	Lig1
Mcm3	2.05e-52	0.663784	0.876	0.35	4.63e-48	cDC1.prolif	Mcm3
Anxa61	8.64e-45	0.663461	0.986	0.625	1.95e-40	cDC1.prolif	Anxa6
Pgam12	4.84e-49	0.663394	1	0.826	1.1e-44	cDC1.prolif	Pgam1
Dnajc9	2.81e-75	0.657823	0.885	0.294	6.35e-71	cDC1.prolif	Dnajc9
H2-DMb11	1.77e-32	0.656697	1	0.83	4e-28	cDC1.prolif	H2-DMb1
Cdkn2d1	5.13e-80	0.656108	0.834	0.233	1.16e-75	cDC1.prolif	Cdkn2d
Ddx391	3.65e-53	0.653292	0.963	0.578	8.25e-49	cDC1.prolif	Ddx39
Hmgn1	3.04e-42	0.650968	0.991	0.741	6.87e-38	cDC1.prolif	Hmgn1
Cd2071	1.36e-30	0.64931	0.558	0.201	3.07e-26	cDC1.prolif	Cd207
Acadl1	9.54e-31	0.648088	0.986	0.807	2.16e-26	cDC1.prolif	Acadl
G3bp11	6.39e-52	0.643976	1	0.877	1.45e-47	cDC1.prolif	G3bp1
Nop581	4e-56	0.643365	0.977	0.486	9.06e-52	cDC1.prolif	Nop58
Dbf4	2.49e-110	0.642483	0.871	0.203	5.63e-106	cDC1.prolif	Dbf4
Impdh21	4.69e-50	0.641897	0.986	0.614	1.06e-45	cDC1.prolif	Impdh2
Rab321	2.16e-49	0.641657	0.986	0.588	4.88e-45	cDC1.prolif	Rab32
Cmtm71	7.57e-42	0.640648	0.991	0.784	1.71e-37	cDC1.prolif	Cmtm7
Gmnn	1.51e-59	0.639091	0.853	0.332	3.42e-55	cDC1.prolif	Gmnn
Snrpb1	2.52e-52	0.637195	0.995	0.909	5.69e-48	cDC1.prolif	Snrpb
Kif22	5.75e-231	0.636668	0.802	0.059	1.3e-226	cDC1.prolif	Kif22
Sae1	9.51e-70	0.634514	0.959	0.444	2.15e-65	cDC1.prolif	Sae1
Lsm5	3.75e-56	0.63384	0.995	0.687	8.48e-52	cDC1.prolif	Lsm5
Hist1h2ap	1.61e-153	0.632608	0.654	0.067	3.64e-149	cDC1.prolif	Hist1h2ap
Ly6e2	1.35e-31	0.632364	1	0.9	3.05e-27	cDC1.prolif	Ly6e
Lsm61	3.73e-52	0.632355	1	0.742	8.44e-48	cDC1.prolif	Lsm6
Usp1	6.32e-67	0.631814	0.922	0.366	1.43e-62	cDC1.prolif	Usp1
Eif5a1	1.16e-40	0.631796	1	0.959	2.62e-36	cDC1.prolif	Eif5a
Ffar41	3.24e-46	0.629251	0.908	0.418	7.33e-42	cDC1.prolif	Ffar4
Bub1b	1.02e-143	0.627002	0.806	0.12	2.31e-139	cDC1.prolif	Bub1b
Tipin	4.53e-67	0.625081	0.788	0.243	1.02e-62	cDC1.prolif	Tipin
Esco2	7.75e-175	0.625028	0.664	0.056	1.75e-170	cDC1.prolif	Esco2
Fen1	3.46e-80	0.624529	0.894	0.281	7.82e-76	cDC1.prolif	Fen1
Gcsam1	1.65e-89	0.623867	0.839	0.205	3.72e-85	cDC1.prolif	Gcsam
Clic1	2.07e-55	0.623766	1	0.974	4.68e-51	cDC1.prolif	Clic1
Mad2l1	1.09e-160	0.622217	0.88	0.131	2.46e-156	cDC1.prolif	Mad2l1
Gng121	7.61e-50	0.62126	0.968	0.569	1.72e-45	cDC1.prolif	Gng12
Hspa14	3.7e-59	0.619593	0.986	0.533	8.36e-55	cDC1.prolif	Hspa14
Nup210	1.38e-61	0.617363	0.935	0.406	3.13e-57	cDC1.prolif	Nup210
Cenpw	1.4e-134	0.615614	0.848	0.152	3.17e-130	cDC1.prolif	Cenpw
Fbxo5	2.44e-145	0.615605	0.65	0.07	5.52e-141	cDC1.prolif	Fbxo5
Commd81	4.84e-44	0.615405	0.991	0.715	1.09e-39	cDC1.prolif	Commd8
Bex3	1.34e-41	0.615214	0.963	0.609	3.03e-37	cDC1.prolif	Bex3
Ssrp1	6.39e-43	0.614545	0.968	0.65	1.45e-38	cDC1.prolif	Ssrp1
Arsb1	1.26e-54	0.607216	0.977	0.46	2.86e-50	cDC1.prolif	Arsb
Hnrnpa2b1	2.34e-46	0.601211	1	0.981	5.29e-42	cDC1.prolif	Hnrnpa2b1
Mpp61	5.27e-48	0.600644	1	0.661	1.19e-43	cDC1.prolif	Mpp6
Gpx11	5.12e-38	0.600359	1	0.975	1.16e-33	cDC1.prolif	Gpx1
Bub1	2.93e-225	0.597027	0.857	0.074	6.63e-221	cDC1.prolif	Bub1
1810037I17Rik	1.71e-40	0.596112	1	0.915	3.86e-36	cDC1.prolif	1810037I17Rik
Glipr1	7.4e-32	0.596014	0.977	0.767	1.68e-27	cDC1.prolif	Glipr1
Anxa12	5.28e-40	0.594831	0.986	0.54	1.19e-35	cDC1.prolif	Anxa1
Nudt21	1.4e-48	0.594746	0.991	0.723	3.17e-44	cDC1.prolif	Nudt21
Snrpa11	2.56e-53	0.593845	0.972	0.564	5.8e-49	cDC1.prolif	Snrpa1
Plbd11	1.79e-30	0.590764	1	0.849	4.05e-26	cDC1.prolif	Plbd1
Psmb91	5.79e-39	0.589117	1	0.95	1.31e-34	cDC1.prolif	Psmb9
Kif4	3.15e-234	0.588745	0.806	0.059	7.13e-230	cDC1.prolif	Kif4
Mis18bp1	7.66e-189	0.587452	0.77	0.073	1.73e-184	cDC1.prolif	Mis18bp1
Sf3b5	2e-47	0.586456	0.995	0.83	4.52e-43	cDC1.prolif	Sf3b5
Pkib1	2.46e-27	0.586152	0.991	0.737	5.56e-23	cDC1.prolif	Pkib
Ccl41	2.07e-15	0.585608	0.88	0.665	4.69e-11	cDC1.prolif	Ccl4
Prmt11	8.28e-39	0.58491	0.982	0.647	1.87e-34	cDC1.prolif	Prmt1
Camk1d1	4.36e-44	0.581393	0.968	0.49	9.86e-40	cDC1.prolif	Camk1d
Dlgap5	1.49e-159	0.58096	0.724	0.082	3.37e-155	cDC1.prolif	Dlgap5
Mrpl51	1.13e-50	0.580861	0.982	0.652	2.56e-46	cDC1.prolif	Mrpl51
Shcbp1	1.43e-191	0.580235	0.765	0.071	3.23e-187	cDC1.prolif	Shcbp1
Clec9a1	2.81e-69	0.577889	0.894	0.281	6.36e-65	cDC1.prolif	Clec9a
Slbp	4.44e-23	0.577108	0.88	0.602	1e-18	cDC1.prolif	Slbp
Melk	1.47e-180	0.575576	0.866	0.106	3.33e-176	cDC1.prolif	Melk
Dtymk	1.85e-54	0.575527	0.908	0.393	4.19e-50	cDC1.prolif	Dtymk
Snrpd21	3.78e-46	0.575051	1	0.892	8.55e-42	cDC1.prolif	Snrpd2
Sap301	2.02e-38	0.574918	0.982	0.599	4.57e-34	cDC1.prolif	Sap30
Ubald2	1.47e-31	0.572466	0.995	0.767	3.34e-27	cDC1.prolif	Ubald2
Anapc5	1.07e-47	0.572436	0.977	0.616	2.42e-43	cDC1.prolif	Anapc5
Mcm61	5.25e-45	0.570509	0.788	0.297	1.19e-40	cDC1.prolif	Mcm6
Hnrnpd	1.98e-34	0.564684	0.995	0.833	4.48e-30	cDC1.prolif	Hnrnpd
Spc25	3.23e-174	0.563913	0.747	0.076	7.31e-170	cDC1.prolif	Spc25
Cd91	3.22e-29	0.56279	1	0.702	7.29e-25	cDC1.prolif	Cd9
Hjurp	2.42e-73	0.561063	0.825	0.253	5.47e-69	cDC1.prolif	Hjurp
Tuba1c	3.17e-44	0.560571	0.931	0.506	7.16e-40	cDC1.prolif	Tuba1c
Hnrnpa3	5.47e-44	0.56042	1	0.934	1.24e-39	cDC1.prolif	Hnrnpa3
Rfc5	3.88e-92	0.558978	0.885	0.237	8.79e-88	cDC1.prolif	Rfc5
Cit	2.54e-191	0.558778	0.797	0.079	5.75e-187	cDC1.prolif	Cit
Dhfr	6.94e-71	0.558292	0.567	0.12	1.57e-66	cDC1.prolif	Dhfr
Ybx1	2.54e-47	0.557066	1	0.991	5.74e-43	cDC1.prolif	Ybx1
Cst31	1.08e-25	0.556802	1	0.999	2.45e-21	cDC1.prolif	Cst3
Rad51ap1	1.84e-151	0.556056	0.733	0.088	4.17e-147	cDC1.prolif	Rad51ap1
Prdx4	3.84e-56	0.5554	0.908	0.415	8.68e-52	cDC1.prolif	Prdx4
Ska1	3e-210	0.553483	0.742	0.056	6.79e-206	cDC1.prolif	Ska1
Snrpe	9.38e-44	0.552375	0.995	0.947	2.12e-39	cDC1.prolif	Snrpe
Cct31	6.48e-36	0.549198	1	0.801	1.47e-31	cDC1.prolif	Cct3
Mlec1	1.99e-40	0.549167	0.972	0.578	4.51e-36	cDC1.prolif	Mlec
Rbm31	3.89e-45	0.548487	1	0.966	8.81e-41	cDC1.prolif	Rbm3
Reep4	4.14e-78	0.545984	0.802	0.218	9.36e-74	cDC1.prolif	Reep4
Rps171	1.78e-34	0.545901	1	0.985	4.04e-30	cDC1.prolif	Rps17
Nasp	9.83e-36	0.545198	0.885	0.467	2.22e-31	cDC1.prolif	Nasp
Ncapg	1.36e-226	0.54476	0.802	0.062	3.07e-222	cDC1.prolif	Ncapg
Cdc45	3.58e-127	0.544162	0.719	0.104	8.1e-123	cDC1.prolif	Cdc45
Tuba4a	6.52e-55	0.543776	0.935	0.404	1.47e-50	cDC1.prolif	Tuba4a
Cdk4	3.82e-32	0.543548	0.922	0.588	8.64e-28	cDC1.prolif	Cdk4
Cd1801	2.41e-39	0.542214	0.871	0.403	5.46e-35	cDC1.prolif	Cd180
Cdkn2c	1.67e-107	0.541863	0.774	0.152	3.78e-103	cDC1.prolif	Cdkn2c
Syce2	2.82e-62	0.541597	0.77	0.236	6.38e-58	cDC1.prolif	Syce2
Hnrnpa11	2.51e-40	0.540231	1	0.929	5.67e-36	cDC1.prolif	Hnrnpa1
Erh1	4.48e-43	0.538023	0.959	0.567	1.01e-38	cDC1.prolif	Erh
Kif20a	8.52e-187	0.536622	0.682	0.053	1.93e-182	cDC1.prolif	Kif20a
Nhp2	3.97e-40	0.535904	0.995	0.732	8.99e-36	cDC1.prolif	Nhp2
Hells	1.83e-84	0.535616	0.788	0.186	4.14e-80	cDC1.prolif	Hells
Haus4	1.21e-99	0.533721	0.829	0.186	2.74e-95	cDC1.prolif	Haus4
Snu131	7.05e-35	0.53358	0.995	0.849	1.59e-30	cDC1.prolif	Snu13
Ckap5	2.34e-57	0.532214	0.797	0.291	5.29e-53	cDC1.prolif	Ckap5
Clspn	2.58e-101	0.532103	0.622	0.098	5.83e-97	cDC1.prolif	Clspn
Nuf2	8.01e-242	0.524099	0.834	0.059	1.81e-237	cDC1.prolif	Nuf2
Aspm	2.62e-179	0.521374	0.622	0.043	5.93e-175	cDC1.prolif	Aspm
Fkbp21	1.72e-34	0.519855	1	0.672	3.9e-30	cDC1.prolif	Fkbp2
Cct71	3.93e-41	0.519565	1	0.848	8.88e-37	cDC1.prolif	Cct7
Npm11	1.98e-35	0.518834	1	0.986	4.48e-31	cDC1.prolif	Npm1
Tubb2a	1.63e-31	0.518508	0.912	0.531	3.69e-27	cDC1.prolif	Tubb2a
Hnrnpf	9.78e-43	0.51823	1	0.978	2.21e-38	cDC1.prolif	Hnrnpf
Snrpg	6.41e-42	0.517521	1	0.954	1.45e-37	cDC1.prolif	Snrpg
Rpa3	4.69e-50	0.51687	0.954	0.459	1.06e-45	cDC1.prolif	Rpa3
Mtpn1	1.81e-38	0.516846	0.995	0.865	4.1e-34	cDC1.prolif	Mtpn
U2af1	2.63e-36	0.516229	0.995	0.837	5.95e-32	cDC1.prolif	U2af1
Cyb5a1	4.98e-31	0.514575	0.995	0.82	1.13e-26	cDC1.prolif	Cyb5a
Vrk1	1.05e-36	0.51433	0.991	0.633	2.38e-32	cDC1.prolif	Vrk1
Ptpn182	3.31e-30	0.51427	1	0.807	7.48e-26	cDC1.prolif	Ptpn18
Dpy30	2.77e-44	0.513222	0.982	0.606	6.26e-40	cDC1.prolif	Dpy30
Ptges3	1.66e-33	0.512883	1	0.868	3.76e-29	cDC1.prolif	Ptges3
Mrpl421	8.9e-36	0.512607	0.991	0.668	2.01e-31	cDC1.prolif	Mrpl42
Plk4	1.27e-103	0.511969	0.834	0.185	2.88e-99	cDC1.prolif	Plk4
P2ry141	7.82e-39	0.508321	0.899	0.418	1.77e-34	cDC1.prolif	P2ry14
Mis18a	5.22e-81	0.508279	0.829	0.232	1.18e-76	cDC1.prolif	Mis18a
Ncapd2	1.42e-152	0.507659	0.774	0.098	3.2e-148	cDC1.prolif	Ncapd2
Ldha1	1.51e-27	0.507592	1	0.846	3.41e-23	cDC1.prolif	Ldha
Dtl	3.22e-87	0.507044	0.682	0.139	7.28e-83	cDC1.prolif	Dtl
Pmf1	4.28e-60	0.507035	0.917	0.362	9.69e-56	cDC1.prolif	Pmf1
Uchl5	1.17e-53	0.506905	0.931	0.417	2.64e-49	cDC1.prolif	Uchl5
Hirip3	4.46e-95	0.505056	0.783	0.171	1.01e-90	cDC1.prolif	Hirip3
Hnrnpu	2.83e-26	0.502937	1	0.902	6.41e-22	cDC1.prolif	Hnrnpu
Pgp	8.85e-47	0.502016	0.908	0.411	2e-42	cDC1.prolif	Pgp
Hnrnpa0	2.09e-38	0.501711	1	0.933	4.74e-34	cDC1.prolif	Hnrnpa0
Znrd11	1.66e-36	0.501278	0.991	0.723	3.75e-32	cDC1.prolif	Znrd1
Pomp1	1.27e-40	0.500198	1	0.975	2.87e-36	cDC1.prolif	Pomp
Eif1ad	8.45e-45	0.500055	0.949	0.492	1.91e-40	cDC1.prolif	Eif1ad
Smchd1	7.43e-36	0.499939	0.995	0.741	1.68e-31	cDC1.prolif	Smchd1
Slc25a51	1.63e-32	0.499073	1	0.96	3.68e-28	cDC1.prolif	Slc25a5
Hist1h4d	1.94e-84	0.497827	0.604	0.111	4.38e-80	cDC1.prolif	Hist1h4d
Ube2t	6.32e-130	0.497041	0.724	0.107	1.43e-125	cDC1.prolif	Ube2t
Oxct1	7.16e-44	0.496999	0.968	0.54	1.62e-39	cDC1.prolif	Oxct1
Mrpl18	1.73e-33	0.49623	0.963	0.702	3.91e-29	cDC1.prolif	Mrpl18
Sept31	4.85e-55	0.495517	0.88	0.298	1.1e-50	cDC1.prolif	Sept3
Uhrf1	4.28e-49	0.495456	0.691	0.219	9.68e-45	cDC1.prolif	Uhrf1
Raly	5.28e-35	0.494699	0.986	0.87	1.19e-30	cDC1.prolif	Raly
Rpa2	1.56e-74	0.494516	0.71	0.173	3.54e-70	cDC1.prolif	Rpa2
Serbp1	3.54e-33	0.494499	1	0.945	8.01e-29	cDC1.prolif	Serbp1
Srsf7	2.29e-29	0.494108	0.995	0.912	5.17e-25	cDC1.prolif	Srsf7
Serpinf11	8.96e-55	0.493711	0.806	0.273	2.03e-50	cDC1.prolif	Serpinf1
Siva1	7.75e-23	0.493692	0.862	0.535	1.75e-18	cDC1.prolif	Siva1
Srrt	8.05e-45	0.492504	0.959	0.516	1.82e-40	cDC1.prolif	Srrt
Dbi1	5.35e-35	0.492064	1	0.842	1.21e-30	cDC1.prolif	Dbi
Rad21	6.31e-40	0.490436	0.931	0.522	1.43e-35	cDC1.prolif	Rad21
Mapre1	2.32e-45	0.490233	1	0.871	5.24e-41	cDC1.prolif	Mapre1
Magoh1	1.44e-38	0.486937	0.991	0.738	3.26e-34	cDC1.prolif	Magoh
Ifi2111	2.36e-37	0.48693	0.903	0.437	5.33e-33	cDC1.prolif	Ifi211
Cct81	2.67e-31	0.486872	0.991	0.846	6.03e-27	cDC1.prolif	Cct8
Egr31	1.69e-24	0.486009	0.641	0.289	3.82e-20	cDC1.prolif	Egr3
Gpr141b1	3.74e-68	0.485591	0.811	0.229	8.47e-64	cDC1.prolif	Gpr141b
Cdca5	1.29e-177	0.48426	0.691	0.061	2.91e-173	cDC1.prolif	Cdca5
Agpat31	3.82e-48	0.482647	0.908	0.383	8.63e-44	cDC1.prolif	Agpat3
Cip2a	7.18e-180	0.48165	0.733	0.07	1.62e-175	cDC1.prolif	Cip2a
Fbl1	1.26e-28	0.481472	0.995	0.742	2.85e-24	cDC1.prolif	Fbl
Fkbp3	1.51e-37	0.48099	0.954	0.583	3.42e-33	cDC1.prolif	Fkbp3
Nop56	1.83e-37	0.480812	0.917	0.51	4.15e-33	cDC1.prolif	Nop56
Sumo31	2.78e-33	0.478734	0.977	0.692	6.29e-29	cDC1.prolif	Sumo3
Anapc15	1.23e-50	0.474989	0.949	0.464	2.79e-46	cDC1.prolif	Anapc15
Tnni21	1.88e-32	0.474682	0.959	0.547	4.24e-28	cDC1.prolif	Tnni2
Cbx1	2.35e-41	0.474322	0.977	0.588	5.33e-37	cDC1.prolif	Cbx1
Mrpl571	7.1e-38	0.474287	0.977	0.698	1.61e-33	cDC1.prolif	Mrpl57
Tfdp1	6.24e-48	0.473573	0.816	0.331	1.41e-43	cDC1.prolif	Tfdp1
Gins2	1.57e-56	0.472518	0.673	0.198	3.56e-52	cDC1.prolif	Gins2
Gng21	1.73e-34	0.471942	0.963	0.581	3.9e-30	cDC1.prolif	Gng2
Rad51	1.64e-126	0.471878	0.7	0.095	3.71e-122	cDC1.prolif	Rad51
Pak11	3.07e-31	0.471781	0.963	0.585	6.94e-27	cDC1.prolif	Pak1
Dck	3.29e-36	0.469837	0.894	0.467	7.45e-32	cDC1.prolif	Dck
Txndc151	2.9e-34	0.469259	0.991	0.649	6.56e-30	cDC1.prolif	Txndc15
Snrpd31	1.43e-31	0.468757	0.995	0.744	3.23e-27	cDC1.prolif	Snrpd3
Eif2s11	9.51e-33	0.468204	0.982	0.724	2.15e-28	cDC1.prolif	Eif2s1
Cenpx	4e-34	0.46776	0.977	0.732	9.06e-30	cDC1.prolif	Cenpx
Topbp1	2.19e-64	0.466136	0.857	0.276	4.95e-60	cDC1.prolif	Topbp1
Nsmce4a	1.69e-39	0.465458	0.968	0.592	3.82e-35	cDC1.prolif	Nsmce4a
Pfkp1	3.61e-23	0.46368	0.968	0.657	8.16e-19	cDC1.prolif	Pfkp
Vars	1.96e-44	0.462412	0.931	0.46	4.43e-40	cDC1.prolif	Vars
Plekho11	2.47e-26	0.461734	0.991	0.873	5.58e-22	cDC1.prolif	Plekho1
Rfc2	4.77e-27	0.461228	0.894	0.539	1.08e-22	cDC1.prolif	Rfc2
Psip1	8.26e-37	0.460031	0.903	0.463	1.87e-32	cDC1.prolif	Psip1
Sgo2a	3.59e-189	0.459843	0.618	0.038	8.11e-185	cDC1.prolif	Sgo2a
Nsd2	4.42e-50	0.458997	0.866	0.343	9.99e-46	cDC1.prolif	Nsd2
Mns1	5e-156	0.458572	0.668	0.066	1.13e-151	cDC1.prolif	Mns1
Fgd21	1.01e-34	0.458284	0.986	0.585	2.29e-30	cDC1.prolif	Fgd2
Tpi11	1.69e-32	0.45725	0.982	0.709	3.81e-28	cDC1.prolif	Tpi1
Hist1h4i	5.38e-72	0.456921	0.742	0.196	1.22e-67	cDC1.prolif	Hist1h4i
Utp3	5.64e-32	0.456342	0.963	0.691	1.28e-27	cDC1.prolif	Utp3
Hat1	2.6e-24	0.456307	0.954	0.621	5.88e-20	cDC1.prolif	Hat1
Smc3	1.44e-33	0.455594	0.935	0.55	3.26e-29	cDC1.prolif	Smc3
Got21	9.46e-34	0.455062	0.986	0.704	2.14e-29	cDC1.prolif	Got2
Suz12	2.11e-39	0.453858	0.954	0.52	4.78e-35	cDC1.prolif	Suz12
Nde1	8.94e-55	0.453727	0.839	0.32	2.02e-50	cDC1.prolif	Nde1
Prkar2a1	2.85e-41	0.453444	0.894	0.427	6.46e-37	cDC1.prolif	Prkar2a
Hpf1	9.73e-33	0.452632	0.931	0.557	2.2e-28	cDC1.prolif	Hpf1
Rnaseh2c	3.29e-40	0.452314	0.968	0.525	7.45e-36	cDC1.prolif	Rnaseh2c
Cd361	1.45e-52	0.452296	0.82	0.277	3.27e-48	cDC1.prolif	Cd36
Ruvbl11	3.83e-46	0.45176	0.935	0.439	8.67e-42	cDC1.prolif	Ruvbl1
Me2	9.56e-40	0.451281	0.935	0.507	2.16e-35	cDC1.prolif	Me2
Mxd3	6.71e-183	0.451059	0.627	0.043	1.52e-178	cDC1.prolif	Mxd3
Mpeg11	7.84e-20	0.450356	0.995	0.741	1.77e-15	cDC1.prolif	Mpeg1
Nono	1.15e-31	0.450248	0.995	0.857	2.59e-27	cDC1.prolif	Nono
Dnajb12	1.16e-10	0.450212	0.926	0.741	2.63e-06	cDC1.prolif	Dnajb1
Ndufa41	1.57e-34	0.449726	1	0.956	3.54e-30	cDC1.prolif	Ndufa4
Tlr31	1.04e-70	0.449635	0.705	0.171	2.36e-66	cDC1.prolif	Tlr3
Rfc4	1.08e-78	0.4483	0.779	0.193	2.43e-74	cDC1.prolif	Rfc4
Ncapd3	5.39e-78	0.447317	0.733	0.176	1.22e-73	cDC1.prolif	Ncapd3
Bloc1s21	1.06e-27	0.447001	0.977	0.725	2.39e-23	cDC1.prolif	Bloc1s2
Mbnl11	2.56e-23	0.445747	0.995	0.823	5.78e-19	cDC1.prolif	Mbnl1
Dnmt1	6.93e-34	0.444262	0.728	0.32	1.57e-29	cDC1.prolif	Dnmt1
Rcc21	8.85e-37	0.443865	0.963	0.567	2e-32	cDC1.prolif	Rcc2
Ppa11	2.76e-28	0.443411	0.922	0.562	6.24e-24	cDC1.prolif	Ppa1
Dbnl1	5.82e-31	0.442987	1	0.88	1.32e-26	cDC1.prolif	Dbnl
Cdca2	1.04e-168	0.441884	0.668	0.059	2.36e-164	cDC1.prolif	Cdca2
Smc6	1.57e-30	0.440309	0.959	0.649	3.56e-26	cDC1.prolif	Smc6
Ilf2	4.9e-43	0.439924	0.922	0.466	1.11e-38	cDC1.prolif	Ilf2
Gusb1	1.07e-21	0.438528	1	0.783	2.42e-17	cDC1.prolif	Gusb
Sms1	1.96e-39	0.437317	0.954	0.482	4.44e-35	cDC1.prolif	Sms
Cbfb	5.24e-35	0.436537	0.935	0.547	1.18e-30	cDC1.prolif	Cbfb
Ncaph	1.94e-159	0.435551	0.682	0.067	4.39e-155	cDC1.prolif	Ncaph
Cmc2	8.93e-57	0.434958	0.926	0.368	2.02e-52	cDC1.prolif	Cmc2
Ddx39b	2e-26	0.434316	0.991	0.777	4.53e-22	cDC1.prolif	Ddx39b
Nek2	4.72e-194	0.434021	0.65	0.043	1.07e-189	cDC1.prolif	Nek2
Nudcd2	1.32e-39	0.433842	0.889	0.428	2.98e-35	cDC1.prolif	Nudcd2
Psmb81	9.24e-27	0.433097	1	0.977	2.09e-22	cDC1.prolif	Psmb8
Hcls12	4.87e-27	0.432748	0.995	0.781	1.1e-22	cDC1.prolif	Hcls1
Ckap2	2.4e-162	0.431942	0.59	0.045	5.42e-158	cDC1.prolif	Ckap2
Tcp1	1.21e-30	0.430288	0.991	0.834	2.73e-26	cDC1.prolif	Tcp1
BC035044	1.8e-35	0.429808	0.876	0.42	4.06e-31	cDC1.prolif	BC035044
Stip1	9.56e-29	0.42963	0.954	0.617	2.16e-24	cDC1.prolif	Stip1
Txn1	1.23e-31	0.429472	1	0.979	2.78e-27	cDC1.prolif	Txn1
Ahr1	2.83e-16	0.429121	0.917	0.65	6.4e-12	cDC1.prolif	Ahr
Sptssa	5.61e-27	0.427836	0.982	0.71	1.27e-22	cDC1.prolif	Sptssa
Gapdh	2.72e-29	0.425835	1	0.94	6.15e-25	cDC1.prolif	Gapdh
Atp5o.11	4.02e-30	0.425427	1	0.886	9.08e-26	cDC1.prolif	Atp5o.1
Kif2c	3.48e-155	0.425095	0.641	0.059	7.87e-151	cDC1.prolif	Kif2c
Ece11	3.36e-27	0.424866	0.954	0.58	7.6e-23	cDC1.prolif	Ece1
Unc1191	8.92e-31	0.424764	0.682	0.289	2.02e-26	cDC1.prolif	Unc119
Rasgrp31	8.21e-49	0.424439	0.802	0.296	1.86e-44	cDC1.prolif	Rasgrp3
Plpp11	5.33e-61	0.423067	0.797	0.239	1.21e-56	cDC1.prolif	Plpp1
Arhgap11a	4.77e-87	0.42238	0.756	0.164	1.08e-82	cDC1.prolif	Arhgap11a
Cct6a1	6.47e-25	0.42158	0.982	0.761	1.46e-20	cDC1.prolif	Cct6a
Pin1	1.14e-32	0.421161	0.959	0.609	2.58e-28	cDC1.prolif	Pin1
BC0285282	2.01e-29	0.420771	0.931	0.518	4.54e-25	cDC1.prolif	BC028528
Prdx1	1.63e-30	0.419931	1	0.968	3.69e-26	cDC1.prolif	Prdx1
Lyar	7.71e-40	0.419757	0.926	0.463	1.74e-35	cDC1.prolif	Lyar
Diaph3	1.59e-128	0.419512	0.687	0.09	3.59e-124	cDC1.prolif	Diaph3
Btla1	9.53e-36	0.417389	0.899	0.428	2.16e-31	cDC1.prolif	Btla
Plp21	5.09e-38	0.417098	0.954	0.467	1.15e-33	cDC1.prolif	Plp2
Ctcf	1.89e-32	0.416793	0.963	0.628	4.28e-28	cDC1.prolif	Ctcf
Psma41	2.63e-25	0.416502	1	0.904	5.94e-21	cDC1.prolif	Psma4
Uchl31	4.48e-33	0.4164	0.94	0.543	1.01e-28	cDC1.prolif	Uchl3
Hsp90aa1	2.61e-14	0.416176	1	0.976	5.9e-10	cDC1.prolif	Hsp90aa1
Tagln2	2.21e-28	0.414779	1	0.904	5.01e-24	cDC1.prolif	Tagln2
Ppil1	5.56e-50	0.413706	0.806	0.292	1.26e-45	cDC1.prolif	Ppil1
Idh21	9.03e-32	0.413282	0.935	0.534	2.04e-27	cDC1.prolif	Idh2
Rnps1	5.74e-32	0.411847	0.935	0.576	1.3e-27	cDC1.prolif	Rnps1
Oaz11	4.39e-44	0.411193	1	0.997	9.92e-40	cDC1.prolif	Oaz1
Tcerg1	3.8e-36	0.411166	0.954	0.505	8.61e-32	cDC1.prolif	Tcerg1
Fkbp1a1	2.2e-25	0.411026	0.995	0.803	4.98e-21	cDC1.prolif	Fkbp1a
Ak6	1.6e-43	0.410925	0.912	0.412	3.63e-39	cDC1.prolif	Ak6
Orc6	3.4e-50	0.409023	0.724	0.236	7.69e-46	cDC1.prolif	Orc6
Ncaph2	5.7e-38	0.40694	0.931	0.492	1.29e-33	cDC1.prolif	Ncaph2
Hist1h2ab	2.06e-110	0.406908	0.461	0.042	4.65e-106	cDC1.prolif	Hist1h2ab
Rbbp4	3.08e-21	0.406353	0.982	0.795	6.97e-17	cDC1.prolif	Rbbp4
Cox7a2	3.75e-33	0.406209	1	0.961	8.48e-29	cDC1.prolif	Cox7a2
Sumo2	1.25e-27	0.405652	1	0.967	2.83e-23	cDC1.prolif	Sumo2
Ywhaq	8.78e-27	0.405244	0.991	0.873	1.99e-22	cDC1.prolif	Ywhaq
Rala1	6.65e-21	0.403889	1	0.892	1.5e-16	cDC1.prolif	Rala
Sod11	4.1e-21	0.403616	0.991	0.815	9.27e-17	cDC1.prolif	Sod1
Arpc5l1	9.9e-25	0.402745	0.982	0.791	2.24e-20	cDC1.prolif	Arpc5l
Naa50	1.6e-29	0.402273	0.977	0.65	3.62e-25	cDC1.prolif	Naa50
Prpf191	1.3e-34	0.401972	0.935	0.525	2.95e-30	cDC1.prolif	Prpf19
Ncf42	1.4e-24	0.401847	0.995	0.64	3.16e-20	cDC1.prolif	Ncf4
Pgk11	2.68e-25	0.401717	0.995	0.845	6.05e-21	cDC1.prolif	Pgk1
Nol7	7.08e-26	0.401647	0.991	0.862	1.6e-21	cDC1.prolif	Nol7
Vps36	1.13e-31	0.400639	0.935	0.547	2.56e-27	cDC1.prolif	Vps36
Rpl141	8.02e-28	0.399995	1	0.996	1.81e-23	cDC1.prolif	Rpl14
Ndufb111	2.25e-27	0.399913	1	0.922	5.09e-23	cDC1.prolif	Ndufb11
Chchd1	1.59e-28	0.399663	0.977	0.746	3.59e-24	cDC1.prolif	Chchd1
Hspd11	4.33e-16	0.39947	0.991	0.856	9.79e-12	cDC1.prolif	Hspd1
Baz1a	4.42e-24	0.398612	0.995	0.803	1e-19	cDC1.prolif	Baz1a
Strap	2.08e-29	0.397764	0.977	0.69	4.71e-25	cDC1.prolif	Strap
Uba2	3.19e-32	0.396808	0.963	0.567	7.21e-28	cDC1.prolif	Uba2
Tmem109	9.21e-31	0.396108	0.94	0.504	2.08e-26	cDC1.prolif	Tmem109
Ptms1	2.69e-11	0.395917	1	0.97	6.08e-07	cDC1.prolif	Ptms
Nmral1	1.49e-52	0.395904	0.783	0.265	3.37e-48	cDC1.prolif	Nmral1
Supt16	1.26e-24	0.395681	0.954	0.673	2.86e-20	cDC1.prolif	Supt16
Dynlt1f	4.31e-49	0.394369	0.857	0.345	9.74e-45	cDC1.prolif	Dynlt1f
Klhl6	7.11e-61	0.394295	0.788	0.248	1.61e-56	cDC1.prolif	Klhl6
Gltp	5.69e-28	0.393909	1	0.859	1.29e-23	cDC1.prolif	Gltp
Hck2	4.55e-23	0.393804	0.995	0.784	1.03e-18	cDC1.prolif	Hck
Hacd21	3.57e-37	0.393633	0.926	0.469	8.08e-33	cDC1.prolif	Hacd2
Cpne31	5.97e-28	0.392636	0.972	0.611	1.35e-23	cDC1.prolif	Cpne3
Cnih4	2.63e-26	0.392596	0.991	0.793	5.96e-22	cDC1.prolif	Cnih4
Ywhah	1.07e-22	0.392319	1	0.947	2.43e-18	cDC1.prolif	Ywhah
Zfp367	2.24e-86	0.392076	0.687	0.138	5.08e-82	cDC1.prolif	Zfp367
Atg31	2.43e-24	0.390673	0.977	0.775	5.49e-20	cDC1.prolif	Atg3
Psmc3	5.87e-26	0.39026	0.991	0.813	1.33e-21	cDC1.prolif	Psmc3
Ppp1cc	1.86e-25	0.388917	0.986	0.673	4.2e-21	cDC1.prolif	Ppp1cc
Iqgap3	6.94e-165	0.388639	0.599	0.045	1.57e-160	cDC1.prolif	Iqgap3
Cd8a	4.21e-23	0.387737	0.682	0.314	9.53e-19	cDC1.prolif	Cd8a
Timm50	3.2e-37	0.387489	0.889	0.437	7.25e-33	cDC1.prolif	Timm50
Ndufab11	2.79e-23	0.386808	0.995	0.832	6.31e-19	cDC1.prolif	Ndufab1
Sigmar11	8.04e-42	0.38675	0.871	0.359	1.82e-37	cDC1.prolif	Sigmar1
Gnb22	8.33e-29	0.385743	1	0.983	1.89e-24	cDC1.prolif	Gnb2
Hspa4	3.46e-24	0.384895	0.982	0.752	7.84e-20	cDC1.prolif	Hspa4
Anapc11	2.19e-23	0.38452	0.968	0.727	4.95e-19	cDC1.prolif	Anapc11
Rdx	1.07e-25	0.384098	0.982	0.711	2.41e-21	cDC1.prolif	Rdx
Ssna1	1.66e-30	0.384061	0.922	0.541	3.76e-26	cDC1.prolif	Ssna1
Cfl1	4.44e-36	0.383899	1	0.998	1.01e-31	cDC1.prolif	Cfl1
Ptpa	3.94e-35	0.383857	0.945	0.511	8.91e-31	cDC1.prolif	Ptpa
Ccnf	5.8e-147	0.382492	0.627	0.06	1.31e-142	cDC1.prolif	Ccnf
Slamf81	5.44e-25	0.38243	0.926	0.51	1.23e-20	cDC1.prolif	Slamf8
Gspt1	3.48e-26	0.38232	0.972	0.649	7.87e-22	cDC1.prolif	Gspt1
Atp5g11	5.4e-20	0.381996	1	0.915	1.22e-15	cDC1.prolif	Atp5g1
Kpnb1	4.87e-30	0.381311	0.912	0.506	1.1e-25	cDC1.prolif	Kpnb1
Hmgb3	2.94e-98	0.380675	0.581	0.084	6.65e-94	cDC1.prolif	Hmgb3
Actr31	5.16e-28	0.380612	1	0.995	1.17e-23	cDC1.prolif	Actr3
Foxm1	9.02e-178	0.380064	0.645	0.05	2.04e-173	cDC1.prolif	Foxm1
Ect2	6e-157	0.37982	0.631	0.056	1.36e-152	cDC1.prolif	Ect2
Trim59	2.25e-83	0.379565	0.645	0.124	5.1e-79	cDC1.prolif	Trim59
Hsph1	1.18e-12	0.379526	0.889	0.614	2.68e-08	cDC1.prolif	Hsph1
Tpm4	1.31e-22	0.378606	0.995	0.868	2.97e-18	cDC1.prolif	Tpm4
Smco41	1.64e-51	0.37841	0.737	0.24	3.7e-47	cDC1.prolif	Smco4
Smarcc1	3.79e-29	0.377545	0.88	0.474	8.58e-25	cDC1.prolif	Smarcc1
Nxt1	9.21e-42	0.377385	0.866	0.361	2.08e-37	cDC1.prolif	Nxt1
Larp7	2.85e-39	0.377248	0.848	0.383	6.45e-35	cDC1.prolif	Larp7
Pnn1	5.05e-24	0.377193	0.954	0.65	1.14e-19	cDC1.prolif	Pnn
Dkc1	5.57e-34	0.376936	0.742	0.319	1.26e-29	cDC1.prolif	Dkc1
Park71	1.67e-23	0.376664	0.995	0.9	3.77e-19	cDC1.prolif	Park7
Pbx11	1.43e-52	0.376491	0.825	0.275	3.24e-48	cDC1.prolif	Pbx1
St3gal51	3.35e-68	0.376396	0.788	0.214	7.58e-64	cDC1.prolif	St3gal5
Ahsa1	2.07e-23	0.376037	0.968	0.77	4.69e-19	cDC1.prolif	Ahsa1
Slc35c21	5.92e-28	0.375978	0.94	0.531	1.34e-23	cDC1.prolif	Slc35c2
Psmb51	3.78e-23	0.375785	0.995	0.901	8.56e-19	cDC1.prolif	Psmb5
Cdk141	7.53e-34	0.374791	0.88	0.425	1.7e-29	cDC1.prolif	Cdk14
Vdac21	1.09e-26	0.374056	1	0.931	2.46e-22	cDC1.prolif	Vdac2
Ppm1g	2.41e-25	0.373878	0.959	0.633	5.45e-21	cDC1.prolif	Ppm1g
Slk1	8.24e-25	0.373754	0.954	0.569	1.86e-20	cDC1.prolif	Slk
Ccdc861	4.06e-22	0.372477	0.949	0.604	9.19e-18	cDC1.prolif	Ccdc86
Hp1bp3	1.98e-19	0.372099	0.922	0.585	4.48e-15	cDC1.prolif	Hp1bp3
Tubb6	4.1e-28	0.371806	0.811	0.394	9.28e-24	cDC1.prolif	Tubb6
Med30	2.17e-30	0.371746	0.977	0.627	4.9e-26	cDC1.prolif	Med30
Srsf10	1.21e-25	0.371702	0.968	0.654	2.74e-21	cDC1.prolif	Srsf10
Pole41	3.62e-22	0.371114	0.959	0.629	8.2e-18	cDC1.prolif	Pole4
Coro1a2	5.31e-18	0.371099	1	0.938	1.2e-13	cDC1.prolif	Coro1a
Actl6a	7.99e-32	0.370941	0.935	0.513	1.81e-27	cDC1.prolif	Actl6a
Ssb	8.25e-23	0.370138	0.986	0.848	1.87e-18	cDC1.prolif	Ssb
Ubl4a	4.51e-32	0.369519	0.959	0.56	1.02e-27	cDC1.prolif	Ubl4a
Itgb71	1.23e-25	0.369161	0.885	0.439	2.79e-21	cDC1.prolif	Itgb7
Pcbd2	2.45e-29	0.369121	0.977	0.617	5.53e-25	cDC1.prolif	Pcbd2
Fh1	1.43e-30	0.368625	0.931	0.514	3.23e-26	cDC1.prolif	Fh1
Trp531	2.72e-26	0.367233	0.968	0.657	6.15e-22	cDC1.prolif	Trp53
Cdca4	5.05e-62	0.366144	0.756	0.224	1.14e-57	cDC1.prolif	Cdca4
Atp5g3	1.88e-22	0.365159	0.995	0.883	4.26e-18	cDC1.prolif	Atp5g3
Baz1b	2.07e-21	0.364896	0.862	0.514	4.68e-17	cDC1.prolif	Baz1b
Hdac1	2.15e-23	0.364773	0.977	0.7	4.87e-19	cDC1.prolif	Hdac1
Rnase61	2.33e-21	0.363846	0.959	0.611	5.26e-17	cDC1.prolif	Rnase6
Fdps1	4.87e-38	0.363828	0.899	0.446	1.1e-33	cDC1.prolif	Fdps
E2f8	7.67e-101	0.363426	0.576	0.08	1.73e-96	cDC1.prolif	E2f8
1700025G04Rik1	7.34e-36	0.362917	0.889	0.407	1.66e-31	cDC1.prolif	1700025G04Rik
Swi5	7.75e-24	0.362512	1	0.879	1.75e-19	cDC1.prolif	Swi5
Snx221	2.89e-55	0.362477	0.802	0.239	6.54e-51	cDC1.prolif	Snx22
Nrm	1.55e-43	0.360955	0.724	0.249	3.51e-39	cDC1.prolif	Nrm
Fuca2	2.31e-26	0.360171	0.949	0.542	5.23e-22	cDC1.prolif	Fuca2
Cltb	8.29e-30	0.359531	0.912	0.483	1.88e-25	cDC1.prolif	Cltb
Ube2m	2.87e-23	0.35898	0.982	0.802	6.48e-19	cDC1.prolif	Ube2m
Pold2	1.81e-47	0.358388	0.737	0.255	4.09e-43	cDC1.prolif	Pold2
Alox5ap2	3.8e-17	0.357628	1	0.686	8.6e-13	cDC1.prolif	Alox5ap
Pcnt	1.69e-49	0.357535	0.728	0.243	3.83e-45	cDC1.prolif	Pcnt
Tex30	4.84e-64	0.357325	0.774	0.222	1.09e-59	cDC1.prolif	Tex30
Pfdn6	1.34e-24	0.357213	0.968	0.678	3.04e-20	cDC1.prolif	Pfdn6
Nfyb	2.71e-43	0.357094	0.825	0.33	6.13e-39	cDC1.prolif	Nfyb
Smdt11	7.46e-22	0.35654	1	0.947	1.69e-17	cDC1.prolif	Smdt1
Odc11	2.16e-10	0.356465	0.949	0.698	4.89e-06	cDC1.prolif	Odc1
Atp5f1	1.32e-24	0.356446	1	0.971	2.98e-20	cDC1.prolif	Atp5f1
Atp6v0a21	7.14e-26	0.356211	0.899	0.498	1.61e-21	cDC1.prolif	Atp6v0a2
Arhgef39	7.13e-117	0.35488	0.567	0.066	1.61e-112	cDC1.prolif	Arhgef39
Ptpn7	1.52e-60	0.354539	0.687	0.182	3.43e-56	cDC1.prolif	Ptpn7
Ube2a1	7.22e-25	0.354208	0.982	0.707	1.63e-20	cDC1.prolif	Ube2a
Itgae1	1.66e-22	0.353884	0.705	0.325	3.76e-18	cDC1.prolif	Itgae
Ndufa121	5.03e-21	0.353715	0.986	0.771	1.14e-16	cDC1.prolif	Ndufa12
Snrnp40	5.4e-31	0.35324	0.945	0.543	1.22e-26	cDC1.prolif	Snrnp40
Ercc6l	3.48e-127	0.352846	0.696	0.093	7.86e-123	cDC1.prolif	Ercc6l
Pole3	2.48e-48	0.352504	0.834	0.31	5.62e-44	cDC1.prolif	Pole3
Pdap1	5.82e-24	0.351775	0.972	0.715	1.32e-19	cDC1.prolif	Pdap1
Ccdc121	2e-21	0.351693	1	0.898	4.53e-17	cDC1.prolif	Ccdc12
Timeless1	7.9e-44	0.350533	0.737	0.258	1.79e-39	cDC1.prolif	Timeless
Shtn11	7.51e-26	0.350479	0.935	0.507	1.7e-21	cDC1.prolif	Shtn1
Ap1s31	5.9e-41	0.350359	0.843	0.344	1.33e-36	cDC1.prolif	Ap1s3
Nme11	4.67e-14	0.350272	0.972	0.763	1.06e-09	cDC1.prolif	Nme1
Spdl1	1.39e-103	0.349953	0.696	0.116	3.16e-99	cDC1.prolif	Spdl1
Acvrl11	1.17e-23	0.349719	0.871	0.477	2.64e-19	cDC1.prolif	Acvrl1
Srsf9	3.73e-20	0.349367	0.995	0.844	8.43e-16	cDC1.prolif	Srsf9
Trim28	1.65e-29	0.349352	0.935	0.516	3.73e-25	cDC1.prolif	Trim28
Naa10	5.6e-30	0.349098	0.811	0.407	1.27e-25	cDC1.prolif	Naa10
Prr11	1.23e-169	0.347913	0.562	0.036	2.79e-165	cDC1.prolif	Prr11
Sf3b1	1.12e-20	0.347288	1	0.93	2.55e-16	cDC1.prolif	Sf3b1
Prim1	6.22e-59	0.346144	0.641	0.163	1.41e-54	cDC1.prolif	Prim1
Zfp7061	1.67e-21	0.345808	0.995	0.816	3.78e-17	cDC1.prolif	Zfp706
Ndufa5	1.32e-27	0.345337	0.968	0.613	2.98e-23	cDC1.prolif	Ndufa5
Tor1a1	4.21e-26	0.344807	0.949	0.569	9.53e-22	cDC1.prolif	Tor1a
Snrpa2	2.56e-21	0.344783	0.94	0.637	5.79e-17	cDC1.prolif	Snrpa
Ptbp1	1.27e-22	0.344718	0.954	0.656	2.87e-18	cDC1.prolif	Ptbp1
Uqcrb1	2.35e-24	0.343204	1	0.952	5.31e-20	cDC1.prolif	Uqcrb
Gpr1711	2.85e-19	0.343045	0.926	0.545	6.45e-15	cDC1.prolif	Gpr171
Skap2	1.05e-20	0.342496	0.995	0.914	2.37e-16	cDC1.prolif	Skap2
Cenpq	4.43e-89	0.341814	0.747	0.152	1e-84	cDC1.prolif	Cenpq
Ska2	1.9e-93	0.341628	0.576	0.089	4.29e-89	cDC1.prolif	Ska2
Klf21	5.04e-12	0.341226	0.982	0.804	1.14e-07	cDC1.prolif	Klf2
Arhgdia	9.2e-27	0.341075	1	0.979	2.08e-22	cDC1.prolif	Arhgdia
Mif	2.83e-16	0.340919	0.995	0.821	6.39e-12	cDC1.prolif	Mif
Rtl8a1	5.48e-31	0.340717	0.76	0.326	1.24e-26	cDC1.prolif	Rtl8a
Chaf1a	3.64e-76	0.340167	0.645	0.135	8.24e-72	cDC1.prolif	Chaf1a
Pimreg	1.04e-116	0.339253	0.47	0.041	2.36e-112	cDC1.prolif	Pimreg
Cenpn	1.25e-164	0.338994	0.641	0.054	2.83e-160	cDC1.prolif	Cenpn
Nop10	6.63e-19	0.338733	0.991	0.775	1.5e-14	cDC1.prolif	Nop10
Thrap3	9.11e-17	0.338692	0.954	0.737	2.06e-12	cDC1.prolif	Thrap3
Hnrnpr	5.72e-21	0.338601	0.903	0.591	1.29e-16	cDC1.prolif	Hnrnpr
Depdc1a	1.31e-185	0.33827	0.581	0.032	2.97e-181	cDC1.prolif	Depdc1a
Dynlt1a	1.89e-67	0.338229	0.645	0.15	4.27e-63	cDC1.prolif	Dynlt1a
Rbm8a	4.75e-22	0.338081	0.991	0.808	1.07e-17	cDC1.prolif	Rbm8a
Sarnp	4.61e-21	0.337699	0.991	0.817	1.04e-16	cDC1.prolif	Sarnp
Smarca5	3.05e-17	0.337509	0.968	0.761	6.9e-13	cDC1.prolif	Smarca5
Eif4a1	8.23e-20	0.336937	1	0.982	1.86e-15	cDC1.prolif	Eif4a1
Ppih	2.89e-55	0.336597	0.816	0.267	6.54e-51	cDC1.prolif	Ppih
Rfc1	2.32e-24	0.336095	0.802	0.424	5.24e-20	cDC1.prolif	Rfc1
Clec12a2	1.28e-24	0.335177	0.977	0.583	2.9e-20	cDC1.prolif	Clec12a
Eif4e	1.27e-22	0.334125	0.954	0.674	2.87e-18	cDC1.prolif	Eif4e
Umps	4.05e-48	0.333817	0.76	0.258	9.16e-44	cDC1.prolif	Umps
Cenpk	1.13e-99	0.333607	0.673	0.11	2.56e-95	cDC1.prolif	Cenpk
Pcbp1	1.28e-23	0.333197	0.995	0.957	2.89e-19	cDC1.prolif	Pcbp1
Bora	1.02e-100	0.332968	0.594	0.085	2.31e-96	cDC1.prolif	Bora
Eef1b21	1.28e-21	0.332852	1	0.994	2.89e-17	cDC1.prolif	Eef1b2
Sap30l	2.54e-29	0.33237	0.816	0.394	5.74e-25	cDC1.prolif	Sap30l
Cnp1	1.53e-25	0.332296	0.963	0.536	3.46e-21	cDC1.prolif	Cnp
Tubg1	5.18e-79	0.332076	0.71	0.154	1.17e-74	cDC1.prolif	Tubg1
Lbr	2.53e-48	0.331729	0.76	0.247	5.72e-44	cDC1.prolif	Lbr
Emg11	3.43e-21	0.331655	0.963	0.717	7.75e-17	cDC1.prolif	Emg1
Ivns1abp	5.85e-25	0.331567	0.963	0.627	1.32e-20	cDC1.prolif	Ivns1abp
Actn4	5.33e-28	0.331396	0.959	0.538	1.21e-23	cDC1.prolif	Actn4
Thoc7	3.59e-23	0.330925	0.972	0.666	8.12e-19	cDC1.prolif	Thoc7
Mctp11	5.23e-51	0.330857	0.788	0.253	1.18e-46	cDC1.prolif	Mctp1
Bid	4.82e-50	0.329959	0.664	0.199	1.09e-45	cDC1.prolif	Bid
Mef2c	6.94e-28	0.329665	0.756	0.338	1.57e-23	cDC1.prolif	Mef2c
Slco3a11	4.05e-46	0.329535	0.687	0.222	9.16e-42	cDC1.prolif	Slco3a1
B230219D22Rik	8.62e-23	0.329306	0.931	0.616	1.95e-18	cDC1.prolif	B230219D22Rik
Syncrip	5.92e-21	0.329275	0.963	0.647	1.34e-16	cDC1.prolif	Syncrip
Cct51	9.5e-16	0.328834	0.995	0.89	2.15e-11	cDC1.prolif	Cct5
Kctd141	3.06e-30	0.328682	0.733	0.317	6.92e-26	cDC1.prolif	Kctd14
Mrps12	2.93e-24	0.328257	0.931	0.598	6.62e-20	cDC1.prolif	Mrps12
Cyc1	1e-20	0.328096	0.977	0.743	2.27e-16	cDC1.prolif	Cyc1
Mrpl28	4.39e-26	0.327946	0.912	0.524	9.94e-22	cDC1.prolif	Mrpl28
Mpc21	8.7e-21	0.327838	0.982	0.849	1.97e-16	cDC1.prolif	Mpc2
Uqcrfs1	2.04e-19	0.327765	0.991	0.888	4.62e-15	cDC1.prolif	Uqcrfs1
Fam149a1	6.35e-75	0.327692	0.641	0.135	1.44e-70	cDC1.prolif	Fam149a
Commd1	8.97e-24	0.327241	0.977	0.707	2.03e-19	cDC1.prolif	Commd1
Rif1	1.75e-27	0.326559	0.76	0.355	3.95e-23	cDC1.prolif	Rif1
Mrps141	2.18e-18	0.325777	0.995	0.801	4.94e-14	cDC1.prolif	Mrps14
Srsf1	5.38e-26	0.325641	0.935	0.534	1.22e-21	cDC1.prolif	Srsf1
Snrnp70	8.21e-22	0.325472	0.991	0.821	1.86e-17	cDC1.prolif	Snrnp70
Psat1	6.76e-56	0.325013	0.659	0.174	1.53e-51	cDC1.prolif	Psat1
Rcn2	2.49e-34	0.32492	0.811	0.375	5.62e-30	cDC1.prolif	Rcn2
Pih1d1	5.14e-33	0.324336	0.871	0.421	1.16e-28	cDC1.prolif	Pih1d1
Brd8	5.6e-30	0.323774	0.825	0.42	1.27e-25	cDC1.prolif	Brd8
Pkmyt1	6.67e-81	0.323349	0.636	0.122	1.51e-76	cDC1.prolif	Pkmyt1
Phf10	1.06e-33	0.323128	0.866	0.405	2.4e-29	cDC1.prolif	Phf10
Trappc1	6.04e-24	0.322783	0.959	0.565	1.37e-19	cDC1.prolif	Trappc1
Gdi21	1.62e-19	0.322602	0.995	0.975	3.66e-15	cDC1.prolif	Gdi2
Ly6a1	1.88e-13	0.322454	0.839	0.55	4.25e-09	cDC1.prolif	Ly6a
Rtl8b1	4.76e-39	0.321375	0.618	0.206	1.08e-34	cDC1.prolif	Rtl8b
Sla2	8.04e-19	0.3208	0.959	0.582	1.82e-14	cDC1.prolif	Sla
Acot7	4.96e-29	0.319766	0.866	0.427	1.12e-24	cDC1.prolif	Acot7
Rwdd11	2.53e-20	0.319294	0.991	0.771	5.73e-16	cDC1.prolif	Rwdd1
Bri3bp1	4.43e-22	0.319163	0.991	0.652	1e-17	cDC1.prolif	Bri3bp
Tsn	1.11e-20	0.318645	0.972	0.732	2.51e-16	cDC1.prolif	Tsn
Trir	6.1e-22	0.318265	0.995	0.885	1.38e-17	cDC1.prolif	Trir
Plcb41	2.46e-57	0.318205	0.71	0.198	5.58e-53	cDC1.prolif	Plcb4
Ncapg2	3.25e-51	0.318148	0.673	0.192	7.35e-47	cDC1.prolif	Ncapg2
Snx21	2.4e-19	0.316915	0.972	0.699	5.43e-15	cDC1.prolif	Snx2
Wbp11	3.11e-24	0.316474	0.949	0.609	7.04e-20	cDC1.prolif	Wbp11
Hsp90ab1	1.77e-15	0.316161	1	1	4e-11	cDC1.prolif	Hsp90ab1
Txnl4a1	3.32e-22	0.315905	0.963	0.634	7.51e-18	cDC1.prolif	Txnl4a
Psmb2	5.31e-20	0.315826	0.991	0.908	1.2e-15	cDC1.prolif	Psmb2
Sfpq	1.39e-14	0.314945	0.995	0.899	3.14e-10	cDC1.prolif	Sfpq
Rpp30	8.72e-45	0.314849	0.806	0.289	1.97e-40	cDC1.prolif	Rpp30
Pbdc1	2.11e-23	0.314834	0.871	0.511	4.77e-19	cDC1.prolif	Pbdc1
Hprt	3.17e-20	0.31455	0.982	0.725	7.17e-16	cDC1.prolif	Hprt
Rpia	1.02e-30	0.314514	0.834	0.39	2.31e-26	cDC1.prolif	Rpia
Arhgap152	5.4e-31	0.314198	0.876	0.412	1.22e-26	cDC1.prolif	Arhgap15
Cisd1	6.33e-20	0.313822	0.889	0.525	1.43e-15	cDC1.prolif	Cisd1
Pola1	2.2e-56	0.313746	0.548	0.127	4.97e-52	cDC1.prolif	Pola1
Trim351	2.16e-11	0.312898	0.977	0.741	4.88e-07	cDC1.prolif	Trim35
Eif4a3	6.15e-20	0.312639	0.959	0.661	1.39e-15	cDC1.prolif	Eif4a3
Mcm10	8.6e-109	0.312428	0.562	0.069	1.95e-104	cDC1.prolif	Mcm10
Psmb6	7.87e-20	0.312391	0.995	0.916	1.78e-15	cDC1.prolif	Psmb6
Atp5b1	1.26e-19	0.312379	1	0.982	2.84e-15	cDC1.prolif	Atp5b
Npm3	1.75e-20	0.312209	0.917	0.565	3.95e-16	cDC1.prolif	Npm3
Mcm4	5.27e-29	0.311784	0.659	0.267	1.19e-24	cDC1.prolif	Mcm4
Lsm8	3.73e-24	0.31161	0.935	0.522	8.43e-20	cDC1.prolif	Lsm8
Nup37	3.95e-84	0.31152	0.599	0.103	8.93e-80	cDC1.prolif	Nup37
Gcat	5.45e-56	0.309799	0.659	0.178	1.23e-51	cDC1.prolif	Gcat
Eefsec	1.37e-48	0.309343	0.751	0.253	3.1e-44	cDC1.prolif	Eefsec
Eef1e11	3.14e-26	0.308706	0.862	0.451	7.1e-22	cDC1.prolif	Eef1e1
Anln	2.54e-132	0.308605	0.567	0.053	5.75e-128	cDC1.prolif	Anln
Gar11	3.88e-25	0.308531	0.802	0.408	8.78e-21	cDC1.prolif	Gar1
Eif1ax	3.07e-19	0.307919	0.977	0.75	6.94e-15	cDC1.prolif	Eif1ax
Oat	2.11e-18	0.30791	0.968	0.658	4.78e-14	cDC1.prolif	Oat
Psmb7	1.88e-18	0.307652	0.995	0.834	4.25e-14	cDC1.prolif	Psmb7
Srsf6	1.73e-17	0.307566	0.963	0.727	3.92e-13	cDC1.prolif	Srsf6
Pi4k2a1	5.21e-16	0.307387	0.839	0.525	1.18e-11	cDC1.prolif	Pi4k2a
Rpl41	2.67e-15	0.307171	1	0.985	6.05e-11	cDC1.prolif	Rpl4
Ube2i	1.21e-21	0.307065	1	0.938	2.75e-17	cDC1.prolif	Ube2i
Spag5	2.51e-136	0.30649	0.53	0.044	5.67e-132	cDC1.prolif	Spag5
Eif4h	3.77e-18	0.305585	1	0.863	8.54e-14	cDC1.prolif	Eif4h
Lrba1	6.59e-42	0.305132	0.76	0.265	1.49e-37	cDC1.prolif	Lrba
Dazap1	1.26e-19	0.305016	0.959	0.683	2.84e-15	cDC1.prolif	Dazap1
Mrpl12	3e-20	0.304989	0.945	0.641	6.78e-16	cDC1.prolif	Mrpl12
Cenpp	4.8e-135	0.30484	0.65	0.072	1.09e-130	cDC1.prolif	Cenpp
Terf1	2.15e-49	0.304547	0.673	0.195	4.86e-45	cDC1.prolif	Terf1
Rsl1d11	2.2e-18	0.304292	0.912	0.583	4.97e-14	cDC1.prolif	Rsl1d1
Dnajc2	9.64e-17	0.304056	0.968	0.704	2.18e-12	cDC1.prolif	Dnajc2
Nudt5	9.41e-29	0.30362	0.871	0.422	2.13e-24	cDC1.prolif	Nudt5
Lmna1	9.79e-08	0.303482	0.793	0.555	0.00221399	cDC1.prolif	Lmna
Gas2l3	1.65e-44	0.302639	0.645	0.194	3.73e-40	cDC1.prolif	Gas2l3
Fignl1	1.35e-100	0.301988	0.581	0.08	3.06e-96	cDC1.prolif	Fignl1
Fxn	6.35e-42	0.301729	0.581	0.178	1.44e-37	cDC1.prolif	Fxn
Hist1h1d	1.36e-105	0.300543	0.521	0.059	3.07e-101	cDC1.prolif	Hist1h1d
Trim30a2	5.78e-11	0.299984	0.982	0.767	1.31e-06	cDC1.prolif	Trim30a
Rpa1	1.35e-32	0.299714	0.687	0.271	3.05e-28	cDC1.prolif	Rpa1
Rfc3	1.93e-36	0.299538	0.585	0.194	4.38e-32	cDC1.prolif	Rfc3
Srrm1	7.21e-15	0.299414	0.991	0.866	1.63e-10	cDC1.prolif	Srrm1
Fzr1	3.34e-29	0.299368	0.737	0.338	7.57e-25	cDC1.prolif	Fzr1
Eif6	1e-19	0.299258	0.991	0.788	2.27e-15	cDC1.prolif	Eif6
Mrps25	1.83e-25	0.299115	0.903	0.496	4.14e-21	cDC1.prolif	Mrps25
Ybx31	4.54e-17	0.298928	0.945	0.652	1.03e-12	cDC1.prolif	Ybx3
Frg1	5.23e-17	0.298609	0.935	0.661	1.18e-12	cDC1.prolif	Frg1
Cacybp1	8.41e-16	0.298428	0.986	0.768	1.9e-11	cDC1.prolif	Cacybp
Sfxn11	1.68e-28	0.298409	0.765	0.339	3.81e-24	cDC1.prolif	Sfxn1
Hist1h1a	1.72e-101	0.297318	0.41	0.036	3.9e-97	cDC1.prolif	Hist1h1a
Gna151	1.74e-28	0.297225	0.853	0.396	3.93e-24	cDC1.prolif	Gna15
Neil3	2.94e-132	0.296809	0.525	0.044	6.66e-128	cDC1.prolif	Neil3
Casp8ap2	4.4e-25	0.296535	0.742	0.347	9.94e-21	cDC1.prolif	Casp8ap2
Coq2	3.23e-33	0.2964	0.82	0.358	7.31e-29	cDC1.prolif	Coq2
Brca1	5.62e-70	0.296013	0.475	0.079	1.27e-65	cDC1.prolif	Brca1
Xpo1	2.58e-25	0.295928	0.922	0.526	5.84e-21	cDC1.prolif	Xpo1
Sf3a3	2.49e-25	0.295416	0.917	0.511	5.64e-21	cDC1.prolif	Sf3a3
Cdkn1b	1.58e-18	0.295187	0.922	0.582	3.57e-14	cDC1.prolif	Cdkn1b
Snx31	8.98e-20	0.295107	1	0.942	2.03e-15	cDC1.prolif	Snx3
Cops5	2.39e-17	0.295082	0.977	0.658	5.4e-13	cDC1.prolif	Cops5
Txnl1	8.19e-19	0.294725	0.986	0.802	1.85e-14	cDC1.prolif	Txnl1
Luc7l3	4.5e-17	0.294551	0.935	0.627	1.02e-12	cDC1.prolif	Luc7l3
Troap	4.95e-148	0.294177	0.525	0.037	1.12e-143	cDC1.prolif	Troap
Arhgap181	1.86e-37	0.293728	0.802	0.315	4.21e-33	cDC1.prolif	Arhgap18
Kmt5a	2.93e-19	0.293372	0.959	0.67	6.63e-15	cDC1.prolif	Kmt5a
Atp5j	2e-20	0.292183	1	0.971	4.52e-16	cDC1.prolif	Atp5j
Eif3l	8.51e-16	0.291607	0.963	0.727	1.92e-11	cDC1.prolif	Eif3l
Adk	4.92e-43	0.29127	0.728	0.254	1.11e-38	cDC1.prolif	Adk
Maz	1.16e-23	0.291034	0.922	0.522	2.63e-19	cDC1.prolif	Maz
Psma31	8.57e-17	0.290311	1	0.94	1.94e-12	cDC1.prolif	Psma3
Rbmx2	2.13e-53	0.289652	0.728	0.211	4.82e-49	cDC1.prolif	Rbmx2
C1qbp1	4.65e-14	0.289415	0.963	0.736	1.05e-09	cDC1.prolif	C1qbp
Tcf19	1.81e-66	0.289181	0.553	0.111	4.09e-62	cDC1.prolif	Tcf19
Phf5a	6.79e-19	0.288796	0.986	0.714	1.54e-14	cDC1.prolif	Phf5a
Unc119b1	2.89e-50	0.288159	0.691	0.204	6.54e-46	cDC1.prolif	Unc119b
Sass6	1.46e-52	0.287932	0.705	0.207	3.3e-48	cDC1.prolif	Sass6
Ppp2r3c	2.3e-27	0.287791	0.843	0.42	5.19e-23	cDC1.prolif	Ppp2r3c
Tra2b	2.07e-16	0.286945	0.995	0.832	4.68e-12	cDC1.prolif	Tra2b
Tma7	7.16e-21	0.285976	1	0.98	1.62e-16	cDC1.prolif	Tma7
Rnaseh2b	2.97e-30	0.285768	0.848	0.393	6.73e-26	cDC1.prolif	Rnaseh2b
Ftsj3	1.68e-29	0.285753	0.728	0.317	3.81e-25	cDC1.prolif	Ftsj3
Hnrnpl	7.1e-17	0.285483	0.977	0.719	1.61e-12	cDC1.prolif	Hnrnpl
Dnph1	7.46e-96	0.285042	0.553	0.077	1.69e-91	cDC1.prolif	Dnph1
2610318N02Rik	3.24e-66	0.284975	0.415	0.063	7.34e-62	cDC1.prolif	2610318N02Rik
Bnip2	4.56e-16	0.284405	0.986	0.79	1.03e-11	cDC1.prolif	Bnip2
Ebna1bp21	5.02e-19	0.283475	0.949	0.597	1.14e-14	cDC1.prolif	Ebna1bp2
Lsm71	3.95e-16	0.283444	0.94	0.604	8.94e-12	cDC1.prolif	Lsm7
Mrps151	6.96e-17	0.28332	0.972	0.741	1.58e-12	cDC1.prolif	Mrps15
Dna2	7.59e-37	0.283067	0.742	0.285	1.72e-32	cDC1.prolif	Dna2
Dars	3.91e-21	0.282894	0.908	0.512	8.85e-17	cDC1.prolif	Dars
Itpripl1	3.38e-34	0.282876	0.668	0.25	7.65e-30	cDC1.prolif	Itpripl1
Alad	8.78e-36	0.282717	0.705	0.262	1.99e-31	cDC1.prolif	Alad
Nsun21	9.39e-23	0.282624	0.899	0.486	2.12e-18	cDC1.prolif	Nsun2
Cldn11	3.88e-10	0.282519	0.816	0.515	8.78e-06	cDC1.prolif	Cldn1
Mzt1	6.3e-35	0.282412	0.788	0.321	1.42e-30	cDC1.prolif	Mzt1
G2e3	5.82e-64	0.282149	0.525	0.104	1.32e-59	cDC1.prolif	G2e3
Cxcl91	1.85e-08	0.282129	0.571	0.341	0.00041813	cDC1.prolif	Cxcl9
Nup93	1.81e-43	0.281118	0.71	0.245	4.11e-39	cDC1.prolif	Nup93
Taf15	8.14e-16	0.281112	0.94	0.637	1.84e-11	cDC1.prolif	Taf15
Ndufa9	9.72e-18	0.280886	0.931	0.631	2.2e-13	cDC1.prolif	Ndufa9
Fam111a1	2.19e-32	0.280626	0.793	0.318	4.95e-28	cDC1.prolif	Fam111a
Ctnnbip11	2.89e-26	0.280557	0.829	0.4	6.54e-22	cDC1.prolif	Ctnnbip1
Mtmr14	4.01e-20	0.280545	0.797	0.441	9.07e-16	cDC1.prolif	Mtmr14
Ruvbl2	2.56e-34	0.280285	0.783	0.324	5.8e-30	cDC1.prolif	Ruvbl2
Sdhb1	1.72e-15	0.27977	0.995	0.817	3.9e-11	cDC1.prolif	Sdhb
Stub1	9.33e-19	0.279395	0.945	0.611	2.11e-14	cDC1.prolif	Stub1
Sept7	5.03e-16	0.279184	0.995	0.866	1.14e-11	cDC1.prolif	Sept7
Snrpc	9.28e-17	0.279024	0.982	0.819	2.1e-12	cDC1.prolif	Snrpc
Eri1	2.15e-23	0.278506	0.885	0.459	4.87e-19	cDC1.prolif	Eri1
Rcc1	1.48e-51	0.278105	0.645	0.18	3.34e-47	cDC1.prolif	Rcc1
[truncated: 5,243 more rows]
