# Supplementary material for: Claudin 1–mediated positioning of DC1 to mTECs is essential for maintenance of central tolerance
Source: J Exp Med. 2026 Jan 2;223(3):e20250970. doi: 10.1084/jem.20250970 (PMC12782542; doi:10.1084/jem.20250970)
Supplement: Data S5 — shows bulkSeq data from Fig. 5. [file jem_20250970_datas5.xlsx]

## Sheet: Sheet 1
Data S5, related to Fig. 5B-E and S3K. BulkSeq data
	L_110_WT.raw	L_111_WT.raw	L_113_WT.raw	P_110_KO.raw	P_111_KO.raw	P_113_KO.raw	L_110_WT.normalized	L_111_WT.normalized	L_113_WT.normalized	P_110_KO.normalized	P_111_KO.normalized	P_113_KO.normalized	L_110_WT.rld	L_111_WT.rld	L_113_WT.rld	P_110_KO.rld	P_111_KO.rld	P_113_KO.rld	WT_KO.baseMean	WT_KO.log2FoldChange	WT_KO.pvalue	WT_KO.padj	WT_KO.padj.after.FDR.correction	WT_KO.padj_corrected	WT_KO.pass	WT_KO.pass.after.FDR	WT_KO.Direction
0610009B22Rik	3	7	3	11	4	12	2.83886	8.91642	3.44274	8.76664	3.46632	11.5443	2.53519	2.74297	2.56662	2.75216	2.5556	2.83466	6.49587	-0.678252	0.368531	0.999912	0.988161	TRUE	no	no	down
0610009L18Rik	3	4	6	7	5	4	2.83886	5.0951	6.88547	5.57877	4.3329	3.84809	2.16524	2.24962	2.31005	2.27106	2.22233	2.20462	4.7632	0.0810476	0.92039	0.999912	0.999888	TRUE	no	no	up
0610010K14Rik	99	76	72	123	108	110	93.6823	96.8069	82.6257	98.0269	93.5906	105.823	6.55767	6.58512	6.45569	6.59677	6.55674	6.66256	95.0925	-0.122364	0.598647	0.999912	0.988161	TRUE	no	no	down
0610012G03Rik	51	39	41	55	50	42	48.2606	49.6772	47.0507	43.8332	43.329	40.405	5.54632	5.56387	5.52737	5.47814	5.47038	5.42397	45.4259	0.182858	0.534587	0.999912	0.988161	TRUE	no	no	up
0610030E20Rik	4	1	4	10	2	6	3.78515	1.27377	4.59032	7.96967	1.73316	5.77214	2.05163	1.96655	2.08101	2.21111	1.96687	2.12537	4.18737	-0.66351	0.466578	0.999912	0.988161	TRUE	no	no	down
1110004F10Rik	27	26	12	46	30	31	25.5497	33.1181	13.7709	36.6605	25.9974	29.8227	4.72835	4.87368	4.46286	4.95255	4.73749	4.81688	27.4866	-0.360266	0.356462	0.999912	0.988161	TRUE	no	no	down
1110008P14Rik	87	58	67	71	59	77	82.3269	73.8789	76.8878	56.5846	51.1282	74.0758	6.24655	6.15484	6.18761	5.94717	5.87421	6.15926	69.147	0.364899	0.168228	0.999912	0.925851	TRUE	no	no	up
1110012L19Rik	5	3	4	7	4	2	4.73143	3.82132	4.59032	5.57877	3.46632	1.92405	2.03127	1.99772	2.02431	2.06623	1.98242	1.92267	4.0187	0.247797	0.77779	0.999912	0.998509	TRUE	no	no	up
1110038B12Rik	39	37	38	41	42	31	36.9052	47.1297	43.608	32.6756	36.3963	29.8227	5.21567	5.37418	5.32416	5.1366	5.20645	5.08556	37.7563	0.360298	0.261737	0.999912	0.954797	TRUE	no	no	up
1110038F14Rik	41	44	35	59	58	38	38.7977	56.0461	40.1653	47.021	50.2616	36.5569	5.38311	5.6348	5.40828	5.51498	5.563	5.34537	44.8081	0.000541043	0.998611	0.999912	0.999888	TRUE	no	no	up
1110051M20Rik	6	1	0	1	1	3	5.67772	1.27377	0	0.796967	0.86658	2.88607	1.06275	0.891114	0.839701	0.863763	0.868596	0.954222	1.91685	0.695147	0.607712	0.999912	0.988161	TRUE	no	no	up
1110065P20Rik	15	11	19	18	15	11	14.1943	14.0115	21.804	14.3454	12.9987	10.5823	3.84786	3.84393	4.03545	3.85192	3.81278	3.74287	14.656	0.391262	0.41709	0.999912	0.988161	TRUE	no	no	up
1190007I07Rik	9	4	10	10	8	7	8.51658	5.0951	11.4758	7.96967	6.93264	6.73416	2.98005	2.87237	3.06669	2.96226	2.9257	2.91992	7.78732	0.219739	0.731995	0.999912	0.994903	TRUE	no	no	up
1500011B03Rik	14	9	5	26	16	17	13.248	11.464	5.73789	20.7211	13.8653	16.3544	3.74824	3.7018	3.52958	3.95424	3.7661	3.83402	13.5651	-0.735046	0.155255	0.999912	0.925851	TRUE	no	no	down
1600010M07Rik	1	0	2	6	6	6	0.946286	0	2.29516	4.7818	5.19948	5.77214	1.58914	1.56658	1.64739	1.74464	1.75873	1.77654	3.16581	-2.25249	0.0541037	0.999912	0.725033	TRUE	no	no	down
1600012H06Rik	20	19	10	26	16	28	18.9257	24.2017	11.4758	20.7211	13.8653	26.9366	4.24951	4.36559	4.06067	4.29526	4.11288	4.43442	19.3544	-0.172468	0.700738	0.999912	0.989293	TRUE	no	no	down
1600014C10Rik	7	3	3	4	9	8	6.624	3.82132	3.44274	3.18787	7.79922	7.69618	2.48037	2.38536	2.3696	2.34843	2.5234	2.51688	5.42856	-0.393031	0.614308	0.999912	0.988161	TRUE	no	no	down
1600020E01Rik	19	15	10	13	22	21	17.9794	19.1066	11.4758	10.3606	19.0648	20.2025	4.06215	4.08444	3.89087	3.84057	4.09145	4.1176	16.3649	-0.0218908	0.963116	0.999912	0.999888	TRUE	no	no	down
1700008J07Rik	1	5	3	4	4	6	0.946286	6.36887	3.44274	3.18787	3.46632	5.77214	1.79711	1.99819	1.90012	1.88746	1.89962	1.9873	3.86404	-0.248837	0.788905	0.999912	0.998598	TRUE	no	no	down
1700009J07Rik	1	2	2	3	4	8	0.946286	2.54755	2.29516	2.3909	3.46632	7.69618	1.57436	1.64385	1.63335	1.63207	1.6777	1.83279	3.22373	-1.24759	0.237456	0.999912	0.954797	TRUE	no	no	down
1700037C18Rik	8	7	8	9	12	7	7.57029	8.91642	9.18063	7.1727	10.399	6.73416	3.0269	3.06938	3.07818	3.01118	3.12092	2.99869	8.32886	0.0711822	0.908219	0.999912	0.999888	TRUE	no	no	up
1700037H04Rik	50	33	44	70	56	40	47.3143	42.0346	50.4935	55.7877	48.5285	38.4809	5.55896	5.48135	5.60406	5.68252	5.57731	5.41921	47.1066	-0.0327794	0.913058	0.999912	0.999888	TRUE	no	no	down
1700056E22Rik	22	7	12	14	20	10	20.8183	8.91642	13.7709	11.1575	17.3316	9.62023	3.94676	3.62917	3.76049	3.6809	3.86079	3.63787	13.6025	0.211128	0.682585	0.999912	0.988161	TRUE	no	no	up
1700096K18Rik	6	1	7	7	5	5	5.67772	1.27377	8.03305	5.57877	4.3329	4.81011	2.33272	2.18119	2.40764	2.33061	2.28231	2.30095	4.95105	0.045065	0.955759	0.999912	0.999888	TRUE	no	no	up
1700123O20Rik	11	8	11	25	7	8	10.4091	10.1902	12.6234	19.9242	6.06606	7.69618	3.43697	3.43255	3.5011	3.71423	3.28894	3.35011	11.1515	-0.0359168	0.950832	0.999912	0.999888	TRUE	no	no	down
1810013L24Rik	9	5	4	9	5	16	8.51658	6.36887	4.59032	7.1727	4.3329	15.3924	2.95577	2.88705	2.82619	2.9094	2.80465	3.16497	7.72896	-0.43781	0.52251	0.999912	0.988161	TRUE	no	no	down
1810021B22Rik	7	2	5	9	6	7	6.624	2.54755	5.73789	7.1727	5.19948	6.73416	2.54672	2.4104	2.51528	2.56886	2.49528	2.55035	5.6693	-0.331648	0.658148	0.999912	0.988161	TRUE	no	no	down
1810026B05Rik	6	4	3	3	6	4	5.67772	5.0951	3.44274	2.3909	5.19948	3.84809	2.13571	2.1105	2.05406	2.00511	2.11939	2.06739	4.27567	0.326815	0.701138	0.999912	0.989293	TRUE	no	no	up
1810030O07Rik	5	5	14	5	13	6	4.73143	6.36887	16.0661	3.98483	11.2655	5.77214	2.84402	2.90877	3.19314	2.80705	3.06967	2.88248	8.03149	0.362485	0.596515	0.999912	0.988161	TRUE	no	no	up
1810034E14Rik	6	0	0	2	0	0	5.67772	0	0	1.59393	0	0	0.432028	0.207653	0.205133	0.270916	0.198336	0.200857	1.21194	1.82726	0.641595	0.999912	0.988161	TRUE	no	no	up
1810037I17Rik	96	85	115	153	129	121	90.8435	108.271	131.972	121.936	111.789	116.405	6.6335	6.78372	6.95719	6.88855	6.81056	6.84629	113.536	-0.0848515	0.71357	0.999912	0.993652	TRUE	no	no	down
1810044D09Rik	3	3	5	2	7	3	2.83886	3.82132	5.73789	1.59393	6.06606	2.88607	1.87016	1.90832	1.97504	1.81353	1.99544	1.87227	3.82402	0.227774	0.804297	0.999912	0.998951	TRUE	no	no	up
1810055G02Rik	8	9	8	10	13	6	7.57029	11.464	9.18063	7.96967	11.2655	5.77214	3.09374	3.21019	3.14602	3.10557	3.21476	3.03243	8.87037	0.155771	0.797449	0.999912	0.998951	TRUE	no	no	up
1810058I24Rik	80	52	59	133	92	83	75.7029	66.2363	67.7072	105.997	79.7253	79.8479	6.26673	6.16664	6.18113	6.55623	6.30901	6.31016	79.2027	-0.340742	0.181054	0.999912	0.926224	TRUE	no	no	down
2010315B03Rik	3	2	3	6	0	3	2.83886	2.54755	3.44274	4.7818	0	2.88607	1.44599	1.43511	1.46767	1.52711	1.32237	1.44783	2.7495	0.193938	0.860886	0.999912	0.999454	TRUE	no	no	up
2010320M18Rik	15	8	11	10	10	11	14.1943	10.1902	12.6234	7.96967	8.6658	10.5823	3.51248	3.39453	3.46333	3.31716	3.34293	3.40544	10.7043	0.458554	0.403954	0.999912	0.988161	TRUE	no	no	up
2200002D01Rik	71	67	61	70	81	61	67.1863	85.3429	70.0023	55.7877	70.193	58.6834	6.0711	6.26004	6.10286	5.92635	6.10615	5.96734	67.8659	0.264612	0.315843	0.999912	0.979959	TRUE	no	no	up
2210016L21Rik	37	24	27	30	41	21	35.0126	30.5706	30.9846	23.909	35.5298	20.2025	4.97566	4.8892	4.89773	4.74845	4.98714	4.66892	29.3682	0.278947	0.444961	0.999912	0.988161	TRUE	no	no	up
2300009A05Rik	17	13	17	12	18	14	16.0869	16.5591	19.5088	9.5636	15.5984	13.4683	3.93079	3.93952	4.01324	3.73355	3.91804	3.85853	15.1309	0.436535	0.35708	0.999912	0.988161	TRUE	no	no	up
2310009B15Rik	17	18	25	37	29	23	16.0869	22.9279	28.6895	29.4878	25.1308	22.1265	4.39111	4.55885	4.67721	4.7021	4.60682	4.53899	24.0749	-0.196223	0.620103	0.999912	0.988161	TRUE	no	no	down
2310010J17Rik	11	10	10	6	7	8	10.4091	12.7377	11.4758	4.7818	6.06606	7.69618	3.16354	3.2225	3.19099	2.9631	3.01521	3.07473	8.86112	0.905658	0.136603	0.999912	0.905984	TRUE	no	no	up
2310011J03Rik	36	28	31	52	59	34	34.0663	35.6657	35.5749	41.4423	51.1282	32.7088	5.18348	5.21504	5.21247	5.31257	5.46313	5.15878	38.431	-0.255075	0.43373	0.999912	0.988161	TRUE	no	no	down
2310022A10Rik	6	8	3	11	5	6	5.67772	10.1902	3.44274	8.76664	4.3329	5.77214	2.62824	2.76726	2.55357	2.73964	2.57662	2.63174	6.36372	0.00756751	0.991652	0.999912	0.999888	TRUE	no	no	up
2310022B05Rik	11	9	9	14	6	4	10.4091	11.464	10.3282	11.1575	5.19948	3.84809	3.15695	3.18053	3.15062	3.18486	2.9771	2.93222	8.73441	0.649352	0.299649	0.999912	0.95928	TRUE	no	no	up
2310033P09Rik	109	84	92	87	123	102	103.145	106.997	105.577	69.3361	106.589	98.1263	6.65536	6.68506	6.67444	6.32389	6.68463	6.61225	98.2952	0.206534	0.39863	0.999912	0.988161	TRUE	no	no	up
2310039H08Rik	39	24	33	30	29	30	36.9052	30.5706	37.8701	23.909	25.1308	28.8607	5.04212	4.92358	5.05377	4.78144	4.81068	4.89017	30.5411	0.442927	0.203074	0.999912	0.939533	TRUE	no	no	up
2310040G24Rik	46	21	52	50	42	25	43.5292	26.7493	59.6741	39.8483	36.3963	24.0506	5.32963	5.03932	5.5547	5.27021	5.20907	4.9695	38.3746	0.373212	0.294085	0.999912	0.957469	TRUE	no	no	up
2310061I04Rik	15	14	19	29	19	13	14.1943	17.8328	21.804	23.112	16.465	12.5063	4.04132	4.13718	4.23012	4.27113	4.10179	3.99473	17.6524	0.0303403	0.946573	0.999912	0.999888	TRUE	no	no	up
2410002F23Rik	17	21	27	31	39	24	16.0869	26.7493	30.9846	24.706	33.7966	23.0885	4.45291	4.70021	4.78386	4.65723	4.84562	4.62215	25.902	-0.15968	0.684414	0.999912	0.988642	TRUE	no	no	down
2410004B18Rik	18	13	17	22	17	27	17.0332	16.5591	19.5088	17.5333	14.7319	25.9746	4.16794	4.15972	4.22921	4.17985	4.10437	4.3802	18.5568	-0.126006	0.774107	0.999912	0.998109	TRUE	no	no	down
2410006H16Rik	384	314	385	496	398	378	363.374	399.965	441.818	395.296	344.899	363.645	8.52934	8.62515	8.72583	8.61382	8.47727	8.5301	384.833	0.125335	0.480755	0.999912	0.988161	TRUE	no	no	up
2410131K14Rik	9	1	3	4	5	2	8.51658	1.27377	3.44274	3.18787	4.3329	1.92405	2.08303	1.82459	1.89992	1.88742	1.93393	1.83891	3.77965	0.525033	0.576461	0.999912	0.988161	TRUE	no	no	up
2510002D24Rik	17	13	27	26	21	14	16.0869	16.5591	30.9846	20.7211	18.1982	13.4683	4.17383	4.19171	4.50525	4.29271	4.22809	4.10321	19.3364	0.269761	0.542545	0.999912	0.988161	TRUE	no	no	up
2510009E07Rik	7	8	5	9	4	10	6.624	10.1902	5.73789	7.1727	3.46632	9.62023	2.79537	2.90382	2.76721	2.81483	2.67515	2.896	7.13522	0.149732	0.826554	0.999912	0.998951	TRUE	no	no	up
2510039O18Rik	11	16	20	20	27	19	10.4091	20.3804	22.9516	15.9393	23.3977	18.2784	3.97515	4.24046	4.30019	4.12882	4.31858	4.19244	18.5594	-0.117518	0.79448	0.999912	0.998951	TRUE	no	no	down
2610306M01Rik	2	2	3	2	7	6	1.89257	2.54755	3.44274	1.59393	6.06606	5.77214	1.74876	1.78021	1.81109	1.73079	1.9129	1.89848	3.5525	-0.768068	0.430981	0.999912	0.988161	TRUE	no	no	down
2610318N02Rik	7	7	9	13	21	7	6.624	8.91642	10.3282	10.3606	18.1982	6.73416	3.21892	3.29932	3.33991	3.34194	3.57105	3.22335	10.1936	-0.464456	0.433835	0.999912	0.988161	TRUE	no	no	down
2610507B11Rik	33	12	16	25	15	22	31.2274	15.2853	18.3613	19.9242	12.9987	21.1645	4.54832	4.18985	4.26176	4.29934	4.11281	4.32877	19.8269	0.283777	0.52001	0.999912	0.988161	TRUE	no	no	up
2610524H06Rik	15	17	19	37	39	34	14.1943	21.6542	21.804	29.4878	33.7966	32.7088	4.39253	4.58505	4.58604	4.75147	4.83557	4.81144	25.6076	-0.748914	0.0520934	0.999912	0.725033	TRUE	no	no	down
2610528A11Rik	3	2	7	2	2	2	2.83886	2.54755	8.03305	1.59393	1.73316	1.92405	1.56433	1.55463	1.74664	1.50841	1.51659	1.52688	3.11177	1.35407	0.195428	0.999912	0.937198	TRUE	no	no	up
2700038G22Rik	8	11	8	18	15	18	7.57029	14.0115	9.18063	14.3454	12.9987	17.3164	3.48798	3.68102	3.54678	3.69721	3.6565	3.77497	12.5705	-0.555643	0.289021	0.999912	0.957469	TRUE	no	no	down
2700062C07Rik	18	12	16	19	14	12	17.0332	15.2853	18.3613	15.1424	12.1321	11.5443	3.9482	3.90016	3.97758	3.89786	3.81014	3.79529	14.9164	0.381851	0.417899	0.999912	0.988161	TRUE	no	no	up
2700097O09Rik	9	8	2	13	6	3	8.51658	10.1902	2.29516	10.3606	5.19948	2.88607	2.76166	2.80339	2.54735	2.82925	2.64403	2.55892	6.57467	0.166494	0.823007	0.999912	0.998951	TRUE	no	no	up
2700099C18Rik	28	9	13	15	21	27	26.496	11.464	14.9185	11.9545	18.1982	25.9746	4.36349	4.00088	4.08636	3.99023	4.1685	4.35137	18.1676	-0.0522321	0.912054	0.999912	0.999888	TRUE	no	no	down
2810004N23Rik	14	19	14	32	12	15	13.248	24.2017	16.0661	25.5029	10.399	14.4303	3.98102	4.24591	4.06005	4.29665	3.89227	4.01454	17.308	0.0640636	0.893633	0.999912	0.999888	TRUE	no	no	up
2810006K23Rik	2	3	9	2	4	4	1.89257	3.82132	10.3282	1.59393	3.46632	3.84809	1.89751	1.97617	2.19373	1.87789	1.96084	1.97664	4.15841	0.847393	0.356999	0.999912	0.988161	TRUE	no	no	up
2810013P06Rik	3	9	10	8	7	15	2.83886	11.464	11.4758	6.37573	6.06606	14.4303	2.87704	3.16648	3.17037	3.00363	2.9944	3.26416	8.77513	-0.0773595	0.906896	0.999912	0.999888	TRUE	no	no	down
2810025M15Rik	20	9	12	19	16	18	18.9257	11.464	13.7709	15.1424	13.8653	17.3164	4.01548	3.82195	3.88063	3.91653	3.88029	3.97409	15.0808	-0.0501327	0.915775	0.999912	0.999888	TRUE	no	no	down
2810408I11Rik	13	5	6	5	5	5	12.3017	6.36887	6.88547	3.98483	4.3329	4.81011	2.85326	2.65756	2.67459	2.56451	2.5809	2.60155	6.44732	0.985918	0.167299	0.999912	0.925851	TRUE	no	no	up
2900026A02Rik	2	0	0	6	0	1	1.89257	0	0	4.7818	0	0.962023	0.408294	0.33595	0.333307	0.530551	0.326203	0.369725	1.27273	-1.49858	0.40759	0.999912	0.988161	TRUE	no	no	down
3010003L21Rik	7	6	3	9	6	8	6.624	7.64265	3.44274	7.1727	5.19948	7.69618	2.66275	2.69275	2.55446	2.68371	2.6106	2.69948	6.29629	-0.180251	0.800115	0.999912	0.998951	TRUE	no	no	down
3110040N11Rik	13	11	12	17	9	9	12.3017	14.0115	13.7709	13.5484	7.79922	8.65821	3.55196	3.59491	3.59088	3.59135	3.40741	3.43957	11.6817	0.40499	0.447346	0.999912	0.988161	TRUE	no	no	up
3110082I17Rik	5	5	2	3	9	8	4.73143	6.36887	2.29516	2.3909	7.79922	7.69618	2.34541	2.40008	2.26001	2.24747	2.45825	2.45121	5.21363	-0.411175	0.612096	0.999912	0.988161	TRUE	no	no	down
3830406C13Rik	4	3	9	7	5	6	3.78515	3.82132	10.3282	5.57877	4.3329	5.77214	2.39849	2.40754	2.61682	2.46563	2.4178	2.47244	5.60308	0.187798	0.805588	0.999912	0.998951	TRUE	no	no	up
4833420G17Rik	9	3	8	10	3	9	8.51658	3.82132	9.18063	7.96967	2.59974	8.65821	2.80921	2.65503	2.82549	2.79339	2.58987	2.81355	6.79102	0.182267	0.797708	0.999912	0.998951	TRUE	no	no	up
4833438C02Rik	34	15	20	20	27	18	32.1737	19.1066	22.9516	15.9393	23.3977	17.3164	4.65695	4.37524	4.46027	4.28348	4.47292	4.32595	21.8142	0.404817	0.3267	0.999912	0.984873	TRUE	no	no	up
4833439L19Rik	19	5	15	6	17	12	17.9794	6.36887	17.2137	4.7818	14.7319	11.5443	3.73318	3.40368	3.70427	3.31409	3.64703	3.55173	12.1033	0.448663	0.432217	0.999912	0.988161	TRUE	no	no	up
4921524J17Rik	7	4	8	9	8	2	6.624	5.0951	9.18063	7.1727	6.93264	1.92405	2.62556	2.57485	2.70528	2.64702	2.63731	2.45	6.15485	0.367658	0.617458	0.999912	0.988161	TRUE	no	no	up
4930404N11Rik	7	5	2	4	12	2	6.624	6.36887	2.29516	3.18787	10.399	1.92405	2.38855	2.37384	2.23354	2.25547	2.5216	2.21073	5.13315	-0.0206866	0.980335	0.999912	0.999888	TRUE	no	no	down
4930453N24Rik	27	20	23	14	19	26	25.5497	25.4755	26.3943	11.1575	16.465	25.0126	4.50249	4.49352	4.51542	4.12471	4.2822	4.49029	21.6758	0.570515	0.174633	0.999912	0.925851	TRUE	no	no	up
4930455G09Rik	8	4	6	6	3	4	7.57029	5.0951	6.88547	4.7818	2.59974	3.84809	2.42662	2.33786	2.39789	2.32575	2.23891	2.29137	5.13008	0.805785	0.304268	0.999912	0.970031	TRUE	no	no	up
4930523C07Rik	7	11	6	8	13	6	6.624	14.0115	6.88547	6.37573	11.2655	5.77214	2.99617	3.21416	3.0087	2.98343	3.15143	2.96665	8.48907	0.208945	0.741981	0.999912	0.996099	TRUE	no	no	up
4930526I15Rik	27	39	42	41	39	26	25.5497	49.6772	48.1983	32.6756	33.7966	25.0126	4.94429	5.35515	5.33838	5.08375	5.10559	4.93378	35.8183	0.414397	0.240595	0.999912	0.954797	TRUE	no	no	up
4930599N23Rik	3	1	4	4	11	4	2.83886	1.27377	4.59032	3.18787	9.53238	3.84809	2.01565	1.96731	2.082	2.0267	2.26224	2.05505	4.21188	-0.914692	0.317226	0.999912	0.979959	TRUE	no	no	down
4931406P16Rik	6	6	7	12	4	12	5.67772	7.64265	8.03305	9.5636	3.46632	11.5443	2.85086	2.91907	2.93149	2.98689	2.76408	3.04497	7.6546	-0.20771	0.756732	0.999912	0.998109	TRUE	no	no	down
4931440P22Rik	5	2	1	3	4	6	4.73143	2.54755	1.14758	2.3909	3.46632	5.77214	1.79466	1.71394	1.66021	1.70098	1.74642	1.8326	3.34265	-0.416397	0.672108	0.999912	0.988161	TRUE	no	no	down
4932438A13Rik	6	5	7	18	17	4	5.67772	6.36887	8.03305	14.3454	14.7319	3.84809	3.02321	3.05647	3.10591	3.30783	3.31505	2.9577	8.83417	-0.73253	0.261478	0.999912	0.954797	TRUE	no	no	down
4933427D14Rik	6	0	4	4	1	4	5.67772	0	4.59032	3.18787	0.86658	3.84809	1.68985	1.47954	1.64445	1.59544	1.49646	1.62056	3.02843	0.425974	0.691213	0.999912	0.989293	TRUE	no	no	up
4933434E20Rik	10	5	8	16	7	14	9.46286	6.36887	9.18063	12.7515	6.06606	13.4683	3.24904	3.15812	3.24074	3.35458	3.13262	3.36981	9.5497	-0.355008	0.552853	0.999912	0.988161	TRUE	no	no	down
4933439C10Rik	11	6	13	13	15	19	10.4091	7.64265	14.9185	10.3606	12.9987	18.2784	3.56722	3.49447	3.69499	3.56251	3.64523	3.78869	12.4347	-0.322888	0.542608	0.999912	0.988161	TRUE	no	no	down
5031425E22Rik	10	6	3	4	11	11	9.46286	7.64265	3.44274	3.18787	9.53238	10.5823	2.92279	2.8605	2.72122	2.69089	2.92735	2.95808	7.30846	-0.154464	0.825072	0.999912	0.998951	TRUE	no	no	down
5031439G07Rik	29	13	14	34	27	35	27.4423	16.5591	16.0661	27.0969	23.3977	33.6708	4.6551	4.41748	4.40014	4.65034	4.56692	4.77864	24.0388	-0.464959	0.247196	0.999912	0.954797	TRUE	no	no	down
5033406O09Rik	2	2	4	6	3	4	1.89257	2.54755	4.59032	4.7818	2.59974	3.84809	1.69423	1.72475	1.79628	1.8106	1.72163	1.77153	3.37668	-0.331796	0.730112	0.999912	0.994903	TRUE	no	no	down
5430405H02Rik	3	1	5	6	4	3	2.83886	1.27377	5.73789	4.7818	3.46632	2.88607	1.78297	1.7313	1.88642	1.86071	1.80747	1.785	3.49745	-0.176841	0.852413	0.999912	0.999343	TRUE	no	no	down
5430416N02Rik	38	29	49	59	44	64	35.9589	36.9395	56.2314	47.021	38.1295	61.5695	5.34938	5.37451	5.65622	5.52979	5.38503	5.73046	45.975	-0.182989	0.568832	0.999912	0.988161	TRUE	no	no	down
5430437J10Rik	11	8	8	14	16	7	10.4091	10.1902	9.18063	11.1575	13.8653	6.73416	3.36138	3.35472	3.32488	3.38589	3.46699	3.24276	10.2562	-0.0990677	0.861577	0.999912	0.999454	TRUE	no	no	down
5730409E04Rik	6	6	1	3	7	4	5.67772	7.64265	1.14758	2.3909	6.06606	3.84809	2.17511	2.2319	2.00847	2.04316	2.19136	2.10635	4.46217	0.233353	0.788846	0.999912	0.998598	TRUE	no	no	up
5730455P16Rik	8	2	4	3	4	5	7.57029	2.54755	4.59032	2.3909	3.46632	4.81011	2.18966	2.01075	2.08078	1.99141	2.03793	2.09006	4.22925	0.508154	0.558022	0.999912	0.988161	TRUE	no	no	up
5830408C22Rik	6	6	3	2	9	4	5.67772	7.64265	3.44274	1.59393	7.79922	3.84809	2.31433	2.3732	2.23418	2.14623	2.3931	2.24581	5.00072	0.340933	0.679471	0.999912	0.988161	TRUE	no	no	up
5830428M24Rik	3	4	4	12	1	2	2.83886	5.0951	4.59032	9.5636	0.86658	1.92405	1.96619	2.04868	2.0328	2.22222	1.87995	1.9297	4.14642	-0.0234157	0.980218	0.999912	0.999888	TRUE	no	no	down
5830432E09Rik	7	5	5	8	5	6	6.624	6.36887	5.73789	6.37573	4.3329	5.77214	2.57567	2.56459	2.54449	2.56809	2.4908	2.54544	5.86859	0.185079	0.798142	0.999912	0.998951	TRUE	no	no	up
6030458C11Rik	7	4	7	0	4	7	6.624	5.0951	8.03305	0	3.46632	6.73416	2.3221	2.26439	2.36339	2.0443	2.20141	2.32561	4.99211	0.997656	0.25291	0.999912	0.954797	TRUE	no	no	up
6430706D22Rik	14	4	14	24	20	29	13.248	5.0951	16.0661	19.1272	17.3316	27.8987	3.93756	3.719	4.01558	4.09801	4.04948	4.29659	16.4611	-0.877868	0.0740701	0.999912	0.812712	TRUE	no	no	down
6530402F18Rik	9	0	8	4	6	5	8.51658	0	9.18063	3.18787	5.19948	4.81011	2.46302	2.16584	2.4753	2.26465	2.34617	2.33161	5.14911	0.462054	0.585481	0.999912	0.988161	TRUE	no	no	up
9130015A21Rik	12	5	10	14	20	8	11.3554	6.36887	11.4758	11.1575	17.3316	7.69618	3.45664	3.31179	3.45911	3.4511	3.6304	3.34115	10.8976	-0.300061	0.596927	0.999912	0.988161	TRUE	no	no	down
9130221H12Rik	2	2	2	7	3	2	1.89257	2.54755	2.29516	5.57877	2.59974	1.92405	1.46025	1.48817	1.47836	1.6098	1.48854	1.46179	2.80631	-0.613848	0.564173	0.999912	0.988161	TRUE	no	no	down
9130401M01Rik	35	23	33	46	37	26	33.12	29.2968	37.8701	36.6605	32.0634	25.0126	5.02673	4.95669	5.10882	5.09382	5.00672	4.86506	32.3372	0.0938161	0.785772	0.999912	0.998598	TRUE	no	no	up
9330151L19Rik	4	4	7	7	8	4	3.78515	5.0951	8.03305	5.57877	6.93264	3.84809	2.39621	2.44689	2.54245	2.46295	2.51249	2.399	5.54547	0.0298593	0.968518	0.999912	0.999888	TRUE	no	no	up
9430015G10Rik	9	1	3	7	6	5	8.51658	1.27377	3.44274	5.57877	5.19948	4.81011	2.40526	2.15518	2.22762	2.30483	2.28977	2.27503	4.80357	-0.184655	0.824354	0.999912	0.998951	TRUE	no	no	down
9430038I01Rik	18	11	10	24	31	14	17.0332	14.0115	11.4758	19.1272	26.864	13.4683	4.08217	4.00784	3.93735	4.13811	4.31998	3.98598	16.9967	-0.479882	0.303868	0.999912	0.970031	TRUE	no	no	down
9530068E07Rik	29	26	27	37	36	34	27.4423	33.1181	30.9846	29.4878	31.1969	32.7088	4.87655	4.98526	4.94719	4.91708	4.95163	4.9803	30.8231	-0.0327609	0.924285	0.999912	0.999888	TRUE	no	no	down
9930104L06Rik	8	6	8	13	5	16	7.57029	7.64265	9.18063	10.3606	4.3329	15.3924	3.115	3.12213	3.16781	3.20855	2.99538	3.3545	9.0799	-0.295228	0.637551	0.999912	0.988161	TRUE	no	no	down
A330009N23Rik	9	6	7	9	13	11	8.51658	7.64265	8.03305	7.1727	11.2655	10.5823	3.13659	3.11197	3.12251	3.08846	3.2257	3.20226	8.86879	-0.253011	0.674476	0.999912	0.988161	TRUE	no	no	down
A430005L14Rik	16	18	11	30	22	9	15.1406	22.9279	12.6234	23.909	19.0648	8.65821	4.02393	4.20823	3.96023	4.24965	4.12798	3.83504	17.054	-0.0497414	0.918006	0.999912	0.999888	TRUE	no	no	down
A530032D15Rik	43	14	16	18	14	13	40.6903	17.8328	18.3613	14.3454	12.1321	12.5063	4.6721	4.19048	4.20284	4.09046	4.02813	4.04435	19.3114	0.998076	0.0306207	0.999912	0.529434	TRUE	no	no	up
A630001G21Rik	7	11	8	21	15	14	6.624	14.0115	9.18063	16.7363	12.9987	13.4683	3.4213	3.64532	3.51119	3.73173	3.62216	3.63483	12.1699	-0.563748	0.291609	0.999912	0.957469	TRUE	no	no	down
A930005H10Rik	11	22	11	32	17	15	10.4091	28.023	12.6234	25.5029	14.7319	14.4303	3.91054	4.33835	3.98354	4.30957	4.03389	4.02752	17.6201	-0.131974	0.786029	0.999912	0.998598	TRUE	no	no	down
A930006K02Rik	7	6	2	5	7	9	6.624	7.64265	2.29516	3.98483	6.06606	8.65821	2.5673	2.59559	2.41588	2.46627	2.54777	2.63655	5.87848	-0.163551	0.828087	0.999912	0.998951	TRUE	no	no	down
A930013F10Rik	28	15	20	14	24	23	26.496	19.1066	22.9516	11.1575	20.7979	22.1265	4.47671	4.30773	4.39434	4.07917	4.34731	4.37825	20.4394	0.360324	0.400661	0.999912	0.988161	TRUE	no	no	up
A930024E05Rik	6	3	4	7	11	4	5.67772	3.82132	4.59032	5.57877	9.53238	3.84809	2.47161	2.41058	2.43446	2.46816	2.60749	2.40441	5.5081	-0.419699	0.584717	0.999912	0.988161	TRUE	no	no	down
AA467197	5	4	7	9	6	1	4.73143	5.0951	8.03305	7.1727	5.19948	0.962023	2.34177	2.3554	2.45238	2.43448	2.35925	2.19408	5.19896	0.391212	0.629231	0.999912	0.988161	TRUE	no	no	up
AB124611	40	31	31	48	39	34	37.8515	39.487	35.5749	38.2544	33.7966	32.7088	5.20716	5.23187	5.16751	5.21515	5.13412	5.1149	36.2789	0.10496	0.744838	0.999912	0.997317	TRUE	no	no	up
AI413582	64	65	76	104	103	82	60.5623	82.7953	87.216	82.8846	89.2577	78.8859	6.10224	6.34794	6.39095	6.3504	6.41285	6.30916	80.267	-0.130191	0.608163	0.999912	0.988161	TRUE	no	no	down
AI467606	4	9	9	12	14	15	3.78515	11.464	10.3282	9.5636	12.1321	14.4303	3.12276	3.3769	3.34549	3.32073	3.40293	3.46781	10.2839	-0.525178	0.372978	0.999912	0.988161	TRUE	no	no	down
AI504432	9	9	6	15	11	7	8.51658	11.464	6.88547	11.9545	9.53238	6.73416	3.17288	3.2587	3.12366	3.28524	3.20608	3.11369	9.18118	-0.0891546	0.881377	0.999912	0.999888	TRUE	no	no	down
AI662270	40	53	54	148	72	90	37.8515	67.5101	61.9693	117.951	62.3937	86.5821	5.68939	6.09914	6.03399	6.58261	6.0358	6.30215	72.3763	-0.687041	0.0247994	0.999912	0.479499	TRUE	no	no	down
AI837181	41	39	50	32	40	48	38.7977	49.6772	57.3789	25.5029	34.6632	46.1771	5.32116	5.48652	5.59483	5.06108	5.24698	5.44038	42.0329	0.458354	0.165162	0.999912	0.925851	TRUE	no	no	up
AI987944	16	6	14	15	14	17	15.1406	7.64265	16.0661	11.9545	12.1321	16.3544	3.77442	3.56699	3.79509	3.68164	3.6879	3.80702	13.2151	-0.0367781	0.942572	0.999912	0.999888	TRUE	no	no	down
AU022252	7	3	2	11	4	4	6.624	3.82132	2.29516	8.76664	3.46632	3.84809	2.33464	2.23649	2.18034	2.41598	2.21655	2.23321	4.80359	-0.32361	0.697693	0.999912	0.989293	TRUE	no	no	down
AU040320	10	9	6	21	11	13	9.46286	11.464	6.88547	16.7363	9.53238	12.5063	3.418	3.47876	3.34291	3.63752	3.41884	3.51086	11.0979	-0.488823	0.378713	0.999912	0.988161	TRUE	no	no	down
AW112010	54	31	35	58	33	71	51.0995	39.487	40.1653	46.2241	28.5971	68.3036	5.57893	5.40376	5.41282	5.50718	5.19702	5.80344	45.6461	-0.119127	0.726906	0.999912	0.994903	TRUE	no	no	down
AW549877	16	22	13	16	26	16	15.1406	28.023	14.9185	12.7515	22.5311	15.3924	4.08007	4.37184	4.07829	4.00664	4.26908	4.08719	18.1262	0.182466	0.690678	0.999912	0.989293	TRUE	no	no	up
Aaas	17	11	19	28	21	31	16.0869	14.0115	21.804	22.3151	18.1982	29.8227	4.23305	4.19163	4.37322	4.38904	4.28627	4.54963	20.3731	-0.432043	0.31167	0.999912	0.97572	TRUE	no	no	down
Aacs	2	0	2	3	9	6	1.89257	0	2.29516	2.3909	7.79922	5.77214	1.69014	1.62916	1.70996	1.70761	1.91664	1.83919	3.35833	-1.8703	0.0903065	0.999912	0.857437	TRUE	no	no	down
Aak1	4	0	4	3	1	8	3.78515	0	4.59032	2.3909	0.86658	7.69618	1.68225	1.54362	1.70894	1.62447	1.5595	1.82562	3.22152	-0.32958	0.760059	0.999912	0.998109	TRUE	no	no	down
Aamdc	9	5	6	16	8	4	8.51658	6.36887	6.88547	12.7515	6.93264	3.84809	2.94569	2.8771	2.89214	3.08716	2.89156	2.78212	7.55052	-0.120754	0.857377	0.999912	0.999454	TRUE	no	no	down
Aamp	78	98	87	113	111	88	73.8103	124.83	99.8394	90.0573	96.1903	84.658	6.3551	6.79759	6.60432	6.51683	6.57345	6.46602	94.8975	0.130402	0.60638	0.999912	0.988161	TRUE	no	no	up
Aar2	3	3	5	5	4	6	2.83886	3.82132	5.73789	3.98483	3.46632	5.77214	2.02791	2.06809	2.13362	2.0718	2.05143	2.13868	4.27023	-0.097226	0.909294	0.999912	0.999888	TRUE	no	no	down
Aars	45	41	49	59	57	41	42.5829	52.2248	56.2314	47.021	49.395	39.4429	5.49481	5.6359	5.69088	5.56322	5.59894	5.44418	47.8163	0.144813	0.624992	0.999912	0.988161	TRUE	no	no	up
Aars2	9	5	5	7	7	5	8.51658	6.36887	5.73789	5.57877	6.06606	4.81011	2.70342	2.62905	2.60855	2.60042	2.61906	2.57406	6.17971	0.334096	0.636632	0.999912	0.988161	TRUE	no	no	up
Aarsd1	76	55	48	86	59	40	71.9178	70.0576	55.0838	68.5391	51.1282	38.4809	6.03095	6.00397	5.82463	5.99455	5.76769	5.57704	59.2012	0.311917	0.288515	0.999912	0.957469	TRUE	no	no	up
Aasdh	13	3	1	7	8	10	12.3017	3.82132	1.14758	5.57877	6.93264	9.62023	2.89217	2.6168	2.5166	2.66787	2.71837	2.80753	6.56704	-0.300491	0.692736	0.999912	0.989293	TRUE	no	no	down
Aatf	18	7	6	23	16	14	17.0332	8.91642	6.88547	18.3302	13.8653	13.4683	3.8185	3.59636	3.53045	3.85862	3.73243	3.72052	13.0831	-0.453066	0.38814	0.999912	0.988161	TRUE	no	no	down
Abca2	14	14	10	12	34	13	13.248	17.8328	11.4758	9.5636	29.4637	12.5063	3.87393	3.99324	3.82872	3.75449	4.27632	3.85285	15.6817	-0.282481	0.584117	0.999912	0.988161	TRUE	no	no	down
Abca3	28	16	20	23	26	19	26.496	20.3804	22.9516	18.3302	22.5311	18.2784	4.53392	4.39733	4.45387	4.34207	4.4465	4.34429	21.4946	0.246942	0.539651	0.999912	0.988161	TRUE	no	no	up
Abca7	37	26	34	46	46	37	35.0126	33.1181	39.0177	36.6605	39.8627	35.5948	5.1641	5.13335	5.23268	5.19352	5.24939	5.17461	36.5444	-0.065202	0.839506	0.999912	0.998951	TRUE	no	no	down
Abcb1b	5	7	5	5	1	4	4.73143	8.91642	5.73789	3.98483	0.86658	3.84809	2.17212	2.30478	2.20624	2.14212	2.01082	2.13826	4.68088	1.1401	0.182681	0.999912	0.926224	TRUE	no	no	up
Abcb8	7	5	4	5	8	2	6.624	6.36887	4.59032	3.98483	6.93264	1.92405	2.38278	2.36804	2.30983	2.28315	2.39589	2.20554	5.07079	0.445678	0.576439	0.999912	0.988161	TRUE	no	no	up
Abcc1	24	9	19	22	20	13	22.7109	11.464	21.804	17.5333	17.3316	12.5063	4.23451	3.95521	4.20733	4.10802	4.10245	3.97122	17.225	0.250576	0.583247	0.999912	0.988161	TRUE	no	no	up
Abcc10	10	2	3	4	6	4	9.46286	2.54755	3.44274	3.18787	5.19948	3.84809	2.36917	2.12923	2.15796	2.14089	2.22165	2.1703	4.61476	0.38088	0.651321	0.999912	0.988161	TRUE	no	no	up
Abcc4	9	5	10	6	7	2	8.51658	6.36887	11.4758	4.7818	6.06606	1.92405	2.73937	2.66486	2.82413	2.60347	2.65383	2.4975	6.52219	1.03381	0.151746	0.999912	0.925851	TRUE	no	no	up
Abcd1	81	43	51	54	61	57	76.6492	54.7723	58.5265	43.0362	52.8614	54.8353	6.05772	5.79391	5.84196	5.61757	5.76631	5.79392	56.7801	0.344516	0.225179	0.999912	0.951995	TRUE	no	no	up
Abcd4	1	3	6	8	5	2	0.946286	3.82132	6.88547	6.37573	4.3329	1.92405	1.86992	1.98682	2.09175	2.08702	2.00621	1.91113	4.04763	-0.164453	0.858736	0.999912	0.999454	TRUE	no	no	down
Abce1	26	15	17	32	17	24	24.6034	19.1066	19.5088	25.5029	14.7319	23.0885	4.47489	4.34997	4.35796	4.49857	4.22967	4.44055	21.0904	0.00447592	0.991424	0.999912	0.999888	TRUE	no	no	up
Abcf1	66	44	60	59	74	57	62.4549	56.0461	68.8547	47.021	64.1269	54.8353	5.92109	5.84026	5.99482	5.70837	5.94243	5.82266	58.8898	0.17802	0.519962	0.999912	0.988161	TRUE	no	no	up
Abcf2	16	8	8	15	8	9	15.1406	10.1902	9.18063	11.9545	6.93264	8.65821	3.50451	3.35839	3.32841	3.41493	3.24848	3.30951	10.3428	0.333439	0.556445	0.999912	0.988161	TRUE	no	no	up
Abcf3	16	7	8	9	9	11	15.1406	8.91642	9.18063	7.1727	7.79922	10.5823	3.44046	3.2555	3.26252	3.19004	3.21419	3.30568	9.79863	0.404965	0.485006	0.999912	0.988161	TRUE	no	no	up
Abcg1	14	10	8	13	11	10	13.248	12.7377	9.18063	10.3606	9.53238	9.62023	3.49849	3.4778	3.37784	3.41121	3.38475	3.38879	10.7799	0.254774	0.640569	0.999912	0.988161	TRUE	no	no	up
Abcg3	26	15	13	11	19	20	24.6034	19.1066	14.9185	8.76664	16.465	19.2405	4.26313	4.12728	4.02519	3.82864	4.0637	4.13524	17.1834	0.419461	0.369165	0.999912	0.988161	TRUE	no	no	up
Abhd1	6	2	0	3	4	3	5.67772	2.54755	0	2.3909	3.46632	2.88607	1.61129	1.49266	1.39511	1.48364	1.5285	1.50473	2.82809	-0.0414656	0.969534	0.999912	0.999888	TRUE	no	no	down
Abhd11	19	12	15	13	15	16	17.9794	15.2853	17.2137	10.3606	12.9987	15.3924	3.96682	3.8938	3.94317	3.74612	3.82981	3.89804	14.8717	0.393242	0.406827	0.999912	0.988161	TRUE	no	no	up
Abhd12	12	3	38	51	14	4	11.3554	3.82132	43.608	40.6453	12.1321	3.84809	3.92401	3.71915	4.6344	4.61923	3.94382	3.67477	19.235	0.0506474	0.966982	0.999912	0.999888	TRUE	no	no	up
Abhd16a	83	67	41	48	60	58	78.5418	85.3429	47.0507	38.2544	51.9948	55.7973	6.0982	6.15755	5.70833	5.55739	5.77377	5.82685	59.497	0.53452	0.0761348	0.999912	0.812712	TRUE	no	no	up
Abhd17a	42	34	51	65	67	55	39.744	43.3083	58.5265	51.8028	58.0608	52.9113	5.49288	5.55581	5.76463	5.67683	5.76286	5.69185	50.7256	-0.204783	0.485138	0.999912	0.988161	TRUE	no	no	down
Abhd17b	26	15	19	29	22	39	24.6034	19.1066	21.804	23.112	19.0648	37.5189	4.59582	4.47725	4.53479	4.56172	4.46459	4.85136	24.2016	-0.267551	0.508256	0.999912	0.988161	TRUE	no	no	down
Abhd17c	5	3	4	11	13	3	4.73143	3.82132	4.59032	8.76664	11.2655	2.88607	2.54052	2.51613	2.53922	2.68703	2.76663	2.47136	6.01022	-0.807154	0.291626	0.999912	0.957469	TRUE	no	no	down
Abhd4	23	28	29	44	28	28	21.7646	35.6657	33.2798	35.0665	24.2642	26.9366	4.70773	4.9832	4.94347	4.98345	4.76163	4.82097	29.4962	0.0557045	0.879386	0.999912	0.999888	TRUE	no	no	up
Abhd5	4	7	6	8	5	6	3.78515	8.91642	6.88547	6.37573	4.3329	5.77214	2.48354	2.65467	2.59421	2.5798	2.50225	2.55719	6.0113	0.221852	0.760899	0.999912	0.998109	TRUE	no	no	up
Abhd8	5	2	4	8	6	5	4.73143	2.54755	4.59032	6.37573	5.19948	4.81011	2.24952	2.17668	2.24477	2.31251	2.26725	2.25242	4.7091	-0.451511	0.579226	0.999912	0.988161	TRUE	no	no	down
Abi1	57	32	32	42	33	40	53.9383	40.7608	36.7225	33.4726	28.5971	38.4809	5.49943	5.29587	5.23031	5.16824	5.07439	5.25986	38.662	0.396984	0.223403	0.999912	0.951995	TRUE	no	no	up
Abi2	3	4	2	6	4	3	2.83886	5.0951	2.29516	4.7818	3.46632	2.88607	1.79841	1.87799	1.78075	1.87638	1.82295	1.80046	3.56055	-0.151476	0.870748	0.999912	0.999888	TRUE	no	no	down
Abitram	5	5	5	10	9	2	4.73143	6.36887	5.73789	7.96967	7.79922	1.92405	2.47987	2.53658	2.51662	2.5994	2.59119	2.37247	5.75519	-0.0988762	0.896775	0.999912	0.999888	TRUE	no	no	down
Abl1	3	4	4	6	10	13	2.83886	5.0951	4.59032	4.7818	8.6658	12.5063	2.52888	2.61954	2.60051	2.59923	2.74176	2.8603	6.41303	-1.06107	0.156328	0.999912	0.925851	TRUE	no	no	down
Abl2	14	10	11	15	9	16	13.248	12.7377	12.6234	11.9545	7.79922	15.3924	3.6386	3.62223	3.61964	3.60029	3.46649	3.69868	12.2925	0.142888	0.784421	0.999912	0.998598	TRUE	no	no	up
Ablim1	3	3	0	7	2	1	2.83886	3.82132	0	5.57877	1.73316	0.962023	1.32326	1.35545	1.21366	1.43639	1.27708	1.24636	2.48902	-0.342664	0.772728	0.999912	0.998109	TRUE	no	no	down
Abr	20	12	18	29	35	21	18.9257	15.2853	20.6564	23.112	30.3303	20.2025	4.35813	4.27811	4.401	4.45906	4.61548	4.38939	21.4187	-0.421641	0.306053	0.999912	0.970031	TRUE	no	no	down
Abracl	58	59	79	185	80	86	54.8846	75.1527	90.6587	147.439	69.3264	82.734	6.0597	6.30259	6.45339	6.90048	6.23365	6.37786	86.6992	-0.449307	0.142777	0.999912	0.915284	TRUE	no	no	down
Abraxas2	11	6	9	8	6	10	10.4091	7.64265	10.3282	6.37573	5.19948	9.62023	3.10162	3.01309	3.09443	2.96384	2.92238	3.0762	8.26257	0.438802	0.482494	0.999912	0.988161	TRUE	no	no	up
Abtb1	21	11	17	15	17	10	19.872	14.0115	19.5088	11.9545	14.7319	9.62023	4.01712	3.86399	4.00142	3.79874	3.88219	3.73291	14.9498	0.560577	0.24032	0.999912	0.954797	TRUE	no	no	up
Abtb2	30	13	23	31	31	19	28.3886	16.5591	26.3943	24.706	26.864	18.2784	4.658	4.39972	4.61314	4.58049	4.62749	4.42967	23.5317	0.0388628	0.922411	0.999912	0.999888	TRUE	no	no	up
Acaa1a	99	45	88	98	107	82	93.6823	57.3199	100.987	78.1027	92.724	78.8859	6.47609	6.09783	6.53797	6.32322	6.46806	6.33226	83.617	0.0198328	0.940478	0.999912	0.999888	TRUE	no	no	up
Acaa2	13	12	7	19	13	13	12.3017	15.2853	8.03305	15.1424	11.2655	12.5063	3.62732	3.70481	3.50403	3.71214	3.59552	3.63332	12.4224	-0.135793	0.794166	0.999912	0.998951	TRUE	no	no	down
Acaca	9	1	8	7	13	7	8.51658	1.27377	9.18063	5.57877	11.2655	6.73416	2.87004	2.63198	2.88709	2.76541	2.96197	2.80957	7.09157	-0.281149	0.692997	0.999912	0.989293	TRUE	no	no	down
Acad9	6	3	0	4	3	4	5.67772	3.82132	0	3.18787	2.59974	3.84809	1.7626	1.68957	1.54755	1.66796	1.6437	1.69353	3.18912	0.0102199	0.992043	0.999912	0.999888	TRUE	no	no	up
Acadl	503	265	286	533	473	401	475.982	337.55	328.208	424.783	409.892	385.771	8.81113	8.46639	8.43844	8.69512	8.65874	8.59758	393.698	-0.0936077	0.633688	0.999912	0.988161	TRUE	no	no	down
Acadm	32	19	13	26	26	33	30.2812	24.2017	14.9185	20.7211	22.5311	31.7468	4.71115	4.58223	4.36931	4.50002	4.54453	4.73961	24.0667	-0.0956141	0.813691	0.999912	0.998951	TRUE	no	no	down
Acads	12	11	17	28	18	21	11.3554	14.0115	19.5088	22.3151	15.5984	20.2025	3.9347	4.01828	4.15187	4.22805	4.05324	4.17187	17.1653	-0.382932	0.40102	0.999912	0.988161	TRUE	no	no	down
Acadsb	7	5	5	10	1	13	6.624	6.36887	5.73789	7.96967	0.86658	12.5063	2.70539	2.69689	2.67574	2.75511	2.47649	2.89702	6.67889	-0.175762	0.817812	0.999912	0.998951	TRUE	no	no	down
Acadvl	59	43	53	92	84	57	55.8309	54.7723	60.8217	73.3209	72.7927	54.8353	5.87342	5.86351	5.9382	6.08798	6.08086	5.86035	62.0623	-0.232621	0.392118	0.999912	0.988161	TRUE	no	no	down
Acap1	14	15	9	24	33	20	13.248	19.1066	10.3282	19.1272	28.5971	19.2405	4.04562	4.19885	3.97385	4.20271	4.42234	4.20425	18.2746	-0.66132	0.144416	0.999912	0.91889	TRUE	no	no	down
Acap2	24	16	22	21	31	23	22.7109	20.3804	25.2467	16.7363	26.864	22.1265	4.48496	4.43377	4.53863	4.3339	4.5787	4.47149	22.3441	0.061784	0.877888	0.999912	0.999888	TRUE	no	no	up
Acap3	10	13	12	16	16	15	9.46286	16.5591	13.7709	12.7515	13.8653	14.4303	3.62354	3.82124	3.75152	3.72201	3.75525	3.77066	13.4733	-0.0602112	0.903965	0.999912	0.999888	TRUE	no	no	down
Acat2	3	1	2	7	1	2	2.83886	1.27377	2.29516	5.57877	0.86658	1.92405	1.32417	1.26679	1.30295	1.43664	1.24062	1.28738	2.46286	-0.380852	0.740626	0.999912	0.995835	TRUE	no	no	down
Acbd3	8	5	6	13	7	10	7.57029	6.36887	6.88547	10.3606	6.06606	9.62023	2.96	2.92433	2.93892	3.05548	2.90622	3.02714	7.81192	-0.317526	0.620551	0.999912	0.988161	TRUE	no	no	down
Acbd4	7	8	6	7	11	6	6.624	10.1902	6.88547	5.57877	9.53238	5.77214	2.85109	2.96004	2.86129	2.81029	2.95082	2.82141	7.43049	0.169048	0.797178	0.999912	0.998951	TRUE	no	no	up
Acbd5	5	5	8	10	4	6	4.73143	6.36887	9.18063	7.96967	3.46632	5.77214	2.57168	2.63022	2.72004	2.69033	2.52042	2.60981	6.24818	0.220001	0.760138	0.999912	0.998109	TRUE	no	no	up
Acbd6	108	60	83	83	85	84	102.199	76.4265	95.2491	66.1482	73.6593	80.8099	6.54307	6.29969	6.47919	6.18036	6.26724	6.34319	82.4153	0.319579	0.199651	0.999912	0.939112	TRUE	no	no	up
Acd	28	34	25	47	25	29	26.496	43.3083	28.6895	37.4574	21.6645	27.8987	4.84715	5.14467	4.89388	5.0622	4.73745	4.87645	30.9191	0.162816	0.658805	0.999912	0.988161	TRUE	no	no	up
Ace2	6	0	0	2	1	2	5.67772	0	0	1.59393	0.86658	1.92405	0.904329	0.685658	0.682224	0.743824	0.712043	0.757719	1.67705	0.460527	0.752933	0.999912	0.997317	TRUE	no	no	up
Acin1	76	85	71	157	137	87	71.9178	108.271	81.4781	125.124	118.721	83.696	6.35336	6.69136	6.45602	6.82673	6.77753	6.47506	98.2013	-0.334299	0.19511	0.999912	0.937198	TRUE	no	no	down
Acly	32	20	19	40	28	30	30.2812	25.4755	21.804	31.8787	24.2642	28.8607	4.82382	4.72716	4.64897	4.85815	4.69729	4.79524	27.094	-0.126795	0.731262	0.999912	0.994903	TRUE	no	no	down
Aco1	3	0	3	7	7	8	2.83886	0	3.44274	5.57877	6.06606	7.69618	2.05179	1.95928	2.07766	2.15725	2.17377	2.22737	4.27043	-1.5673	0.0949536	0.999912	0.858145	TRUE	no	no	down
Aco2	79	44	55	60	58	57	74.7566	56.0461	63.1168	47.818	50.2616	54.8353	6.0505	5.82481	5.91276	5.70579	5.74314	5.80787	57.8057	0.351258	0.203294	0.999912	0.939533	TRUE	no	no	up
Acot13	20	17	18	32	10	26	18.9257	21.6542	20.6564	25.5029	8.6658	25.0126	4.2798	4.34236	4.32106	4.43916	3.98532	4.42271	20.0696	0.0464319	0.918574	0.999912	0.999888	TRUE	no	no	up
Acot2	20	16	8	12	6	17	18.9257	20.3804	9.18063	9.5636	5.19948	16.3544	3.84445	3.86416	3.57211	3.57158	3.42273	3.77595	13.2674	0.653018	0.230317	0.999912	0.951995	TRUE	no	no	up
Acot7	129	85	88	144	114	89	122.071	108.271	100.987	114.763	98.7901	85.62	6.8455	6.73799	6.67896	6.79128	6.65917	6.54001	105.084	0.146938	0.529343	0.999912	0.988161	TRUE	no	no	up
Acot8	41	35	21	45	32	29	38.7977	44.5821	24.0992	35.8635	27.7306	27.8987	5.14215	5.22614	4.86728	5.0924	4.93344	4.93898	33.162	0.226957	0.520352	0.999912	0.988161	TRUE	no	no	up
Acot9	16	13	13	15	22	17	15.1406	16.5591	14.9185	11.9545	19.0648	16.3544	3.95029	3.98612	3.94527	3.85529	4.05493	3.98287	15.6653	-0.0213726	0.963396	0.999912	0.999888	TRUE	no	no	down
Acox1	16	6	7	16	19	11	15.1406	7.64265	8.03305	12.7515	16.465	10.5823	3.65546	3.44286	3.4498	3.58903	3.69476	3.52284	11.7692	-0.346386	0.52362	0.999912	0.988161	TRUE	no	no	down
Acox3	84	41	60	85	100	58	79.488	52.2248	68.8547	67.7422	86.658	55.7973	6.21304	5.89708	6.09621	6.08357	6.28737	5.93612	68.4608	-0.0617468	0.825572	0.999912	0.998951	TRUE	no	no	down
Acp2	5	0	2	6	0	2	4.73143	0	2.29516	4.7818	0	1.92405	1.29421	1.1153	1.19881	1.30254	1.09832	1.18376	2.28874	0.103479	0.935295	0.999912	0.999888	TRUE	no	no	up
Acp5	10	10	16	24	18	28	9.46286	12.7377	18.3613	19.1272	15.5984	26.9366	3.86037	3.96844	4.10788	4.13202	4.03687	4.31037	17.0374	-0.610024	0.195165	0.999912	0.937198	TRUE	no	no	down
Acp6	3	3	2	8	7	9	2.83886	3.82132	2.29516	6.37573	6.06606	8.65821	2.24452	2.2879	2.23149	2.37939	2.36656	2.4541	5.00922	-1.24236	0.134469	0.999912	0.905984	TRUE	no	no	down
Acrbp	5	8	10	15	19	7	4.73143	10.1902	11.4758	11.9545	16.465	6.73416	3.1564	3.34018	3.37755	3.3977	3.52838	3.22761	10.2585	-0.443643	0.457056	0.999912	0.988161	TRUE	no	no	down
Acsf2	0	0	1	7	4	3	0	0	1.14758	5.57877	3.46632	2.88607	1.0614	1.07393	1.11391	1.29138	1.20529	1.18062	2.17979	-3.32461	0.0304674	0.999912	0.529434	TRUE	no	no	down
Acsf3	9	7	8	12	10	10	8.51658	8.91642	9.18063	9.5636	8.6658	9.62023	3.16419	3.17777	3.18555	3.19891	3.16867	3.19976	9.07721	-0.0671076	0.909194	0.999912	0.999888	TRUE	no	no	down
Acsl1	25	25	23	38	33	14	23.6572	31.8444	26.3943	30.2847	28.5971	13.4683	4.62588	4.78794	4.68466	4.76952	4.73308	4.3756	25.7077	0.161169	0.686723	0.999912	0.989293	TRUE	no	no	up
Acsl4	20	20	12	23	23	33	18.9257	25.4755	13.7709	18.3302	19.9313	31.7468	4.3442	4.48951	4.22011	4.32646	4.36831	4.62659	21.3634	-0.266268	0.533095	0.999912	0.988161	TRUE	no	no	down
Acsl5	103	29	39	54	57	94	97.4675	36.9395	44.7556	43.0362	49.395	90.4301	6.28429	5.55885	5.67302	5.63482	5.73454	6.21755	60.3373	-0.00990066	0.978551	0.999912	0.999888	TRUE	no	no	down
Acss1	41	27	26	27	31	34	38.7977	34.3919	29.8371	21.5181	26.864	32.7088	5.07899	4.99524	4.91322	4.72808	4.85098	4.96842	30.6863	0.356366	0.314127	0.999912	0.979006	TRUE	no	no	up
Acss2	1	1	0	6	1	1	0.946286	1.27377	0	4.7818	0.86658	0.962023	0.556655	0.571667	0.521586	0.718407	0.55225	0.557485	1.47174	-1.6021	0.319209	0.999912	0.979959	TRUE	no	no	down
Actb	14269	13145	12742	15717	16571	14438	13502.6	16743.8	14622.5	12525.9	14360.1	13889.7	13.7407	13.9705	13.8254	13.6613	13.8061	13.7707	14274.1	0.137956	0.384763	0.999912	0.988161	TRUE	no	no	up
Actg1	49	37	52	52	71	39	46.368	47.1297	59.6741	41.4423	61.5272	37.5189	5.56702	5.5795	5.74898	5.48708	5.77916	5.42552	48.9434	0.121773	0.692664	0.999912	0.989293	TRUE	no	no	up
Actl6a	19	11	16	27	18	15	17.9794	14.0115	18.3613	21.5181	15.5984	14.4303	4.1112	4.01279	4.11902	4.2031	4.04798	4.01744	16.9832	-0.0340654	0.93969	0.999912	0.999888	TRUE	no	no	down
Actn1	87	112	131	170	150	163	82.3269	142.663	150.333	135.484	129.987	156.81	6.63805	7.10883	7.15734	7.06375	7.02586	7.19829	132.934	-0.176325	0.48137	0.999912	0.988161	TRUE	no	no	down
Actn4	194	128	138	192	204	164	183.58	163.043	158.366	153.018	176.782	157.772	7.46708	7.35593	7.32925	7.29648	7.43171	7.32533	165.427	0.0529061	0.79425	0.999912	0.998951	TRUE	no	no	up
Actr1a	42	32	46	68	60	52	39.744	40.7608	52.7886	54.1937	51.9948	50.0252	5.45769	5.48067	5.65371	5.67727	5.64528	5.61634	48.2512	-0.231997	0.430145	0.999912	0.988161	TRUE	no	no	down
Actr1b	55	19	61	34	48	54	52.0457	24.2017	70.0023	27.0969	41.5958	51.9492	5.5619	5.10321	5.78533	5.129	5.40181	5.56018	44.482	0.29137	0.430197	0.999912	0.988161	TRUE	no	no	up
Actr2	179	141	147	297	204	208	169.385	179.602	168.694	236.699	176.782	200.101	7.45561	7.51097	7.45301	7.77731	7.49514	7.61259	188.544	-0.247049	0.225815	0.999912	0.951995	TRUE	no	no	down
Actr3	592	504	567	1024	721	610	560.201	641.982	650.677	816.094	624.804	586.834	9.18776	9.32675	9.34054	9.57697	9.29887	9.23492	646.766	-0.131633	0.478297	0.999912	0.988161	TRUE	no	no	down
Actr5	15	17	23	19	27	20	14.1943	21.6542	26.3943	15.1424	23.3977	19.2405	4.15825	4.34458	4.44841	4.17856	4.39057	4.2899	20.0039	0.0980596	0.820065	0.999912	0.998951	TRUE	no	no	up
Actr6	0	2	1	4	4	9	0	2.54755	1.14758	3.18787	3.46632	8.65821	1.50265	1.61288	1.55895	1.63599	1.64729	1.83573	3.16792	-2.14088	0.0718314	0.999912	0.805105	TRUE	no	no	down
Actr8	8	5	10	8	16	14	7.57029	6.36887	11.4758	6.37573	13.8653	13.4683	3.21513	3.18674	3.33607	3.168	3.41292	3.3978	9.85405	-0.396882	0.505307	0.999912	0.988161	TRUE	no	no	down
Acvr1	8	5	7	11	11	12	7.57029	6.36887	8.03305	8.76664	9.53238	11.5443	3.07772	3.04524	3.0946	3.11754	3.14289	3.20439	8.63592	-0.432053	0.478646	0.999912	0.988161	TRUE	no	no	down
Acvr1b	4	5	4	11	9	11	3.78515	6.36887	4.59032	8.76664	7.79922	10.5823	2.68666	2.78243	2.72279	2.86474	2.83003	2.91871	6.98207	-0.897541	0.194969	0.999912	0.937198	TRUE	no	no	down
Acvrl1	47	23	21	31	27	25	44.4755	29.2968	24.0992	24.706	23.3977	24.0506	5.10399	4.82883	4.72494	4.73193	4.70365	4.72039	28.3376	0.452417	0.225269	0.999912	0.951995	TRUE	no	no	up
Acyp1	5	2	8	14	14	8	4.73143	2.54755	9.18063	11.1575	12.1321	7.69618	2.87182	2.81324	3.02199	3.09297	3.12077	2.97579	7.90757	-0.910488	0.174379	0.999912	0.925851	TRUE	no	no	down
Ada	4	1	2	7	0	5	3.78515	1.27377	2.29516	5.57877	0	4.81011	1.59348	1.50219	1.53715	1.66669	1.43502	1.63173	2.95716	-0.466535	0.67379	0.999912	0.988161	TRUE	no	no	down
Adam10	7	6	12	19	15	4	6.624	7.64265	13.7709	15.1424	12.9987	3.84809	3.19356	3.236	3.41192	3.46579	3.39913	3.09558	10.0045	-0.212846	0.730374	0.999912	0.994903	TRUE	no	no	down
Adam11	45	29	30	42	37	42	42.5829	36.9395	34.4274	33.4726	32.0634	40.405	5.29313	5.19767	5.1547	5.13403	5.10815	5.25718	36.6485	0.112945	0.728012	0.999912	0.994903	TRUE	no	no	up
Adam15	19	21	15	19	25	18	17.9794	26.7493	17.2137	15.1424	21.6645	17.3164	4.22804	4.42045	4.21102	4.14895	4.31975	4.21126	19.3443	0.185514	0.6659	0.999912	0.988161	TRUE	no	no	up
Adam17	46	21	25	56	45	31	43.5292	26.7493	28.6895	44.6301	38.9961	29.8227	5.27918	4.98702	5.02012	5.30076	5.2055	5.03754	35.4028	-0.187987	0.58703	0.999912	0.988161	TRUE	no	no	down
Adam19	43	42	30	114	58	48	40.6903	53.4985	34.4274	90.8542	50.2616	46.1771	5.5177	5.70848	5.42135	6.14827	5.66408	5.60405	52.6515	-0.553573	0.0939795	0.999912	0.858145	TRUE	no	no	down
Adam22	7	0	4	4	0	2	6.624	0	4.59032	3.18787	0	1.92405	1.56416	1.31554	1.4826	1.43525	1.29563	1.38259	2.72104	1.15865	0.332276	0.999912	0.987736	TRUE	no	no	up
Adam23	5	6	7	4	9	9	4.73143	7.64265	8.03305	3.18787	7.79922	8.65821	2.64536	2.74492	2.75882	2.57839	2.75581	2.78304	6.6754	0.0541645	0.938803	0.999912	0.999888	TRUE	no	no	up
Adam8	894	469	473	525	710	604	845.98	597.4	542.805	418.408	615.272	581.062	9.57974	9.21626	9.11885	8.85709	9.24672	9.18794	600.154	0.300777	0.165036	0.999912	0.925851	TRUE	no	no	up
Adam9	5	5	2	3	7	9	4.73143	6.36887	2.29516	2.3909	6.06606	8.65821	2.31104	2.36523	2.22507	2.21326	2.36137	2.44962	5.0851	-0.343394	0.674938	0.999912	0.988161	TRUE	no	no	down
Adamts10	17	11	10	12	16	10	16.0869	14.0115	11.4758	9.5636	13.8653	9.62023	3.73062	3.66876	3.6009	3.53602	3.67024	3.54284	12.4372	0.336493	0.514232	0.999912	0.988161	TRUE	no	no	up
Adap1	20	22	27	34	36	40	18.9257	28.023	30.9846	27.0969	31.1969	38.4809	4.63029	4.83384	4.89029	4.81229	4.89706	5.03005	29.118	-0.319313	0.386345	0.999912	0.988161	TRUE	no	no	down
Adap2	50	30	21	30	38	51	47.3143	38.2132	24.0992	23.909	32.93	49.0632	5.33835	5.18679	4.927	4.90458	5.09405	5.36429	35.9215	0.0657141	0.858606	0.999912	0.999454	TRUE	no	no	up
Adar	46	28	23	38	49	44	43.5292	35.6657	26.3943	30.2847	42.4624	42.329	5.3085	5.17633	5.0057	5.07134	5.29274	5.28883	36.7776	-0.112616	0.739413	0.999912	0.994903	TRUE	no	no	down
Adat2	2	2	1	3	8	3	1.89257	2.54755	1.14758	2.3909	6.93264	2.88607	1.52487	1.55355	1.50029	1.5435	1.72148	1.56499	2.96622	-1.13692	0.292306	0.999912	0.957469	TRUE	no	no	down
Adat3	6	5	4	3	2	5	5.67772	6.36887	4.59032	2.3909	1.73316	4.81011	2.10624	2.12181	2.06417	1.97422	1.94861	2.07369	4.26185	0.914391	0.292959	0.999912	0.957469	TRUE	no	no	up
Adck5	11	11	9	8	6	11	10.4091	14.0115	10.3282	6.37573	5.19948	10.5823	3.24517	3.34012	3.24032	3.10531	3.0649	3.25039	9.48439	0.653529	0.270948	0.999912	0.957469	TRUE	no	no	up
Adcy4	11	5	7	12	8	11	10.4091	6.36887	8.03305	9.5636	6.93264	10.5823	3.17054	3.04617	3.09545	3.14546	3.05521	3.17561	8.64826	-0.107298	0.860355	0.999912	0.999454	TRUE	no	no	down
Adcy6	105	69	72	95	121	85	99.3601	87.8904	82.6257	75.7118	104.856	81.7719	6.56502	6.46055	6.41031	6.33596	6.61315	6.4007	88.7027	0.0442027	0.85812	0.999912	0.999454	TRUE	no	no	up
Adcy7	26	29	12	54	44	31	24.6034	36.9395	13.7709	43.0362	38.1295	29.8227	4.8069	5.04202	4.56765	5.15982	5.07272	4.91544	31.0504	-0.573477	0.134052	0.999912	0.905984	TRUE	no	no	down
Add1	52	38	49	52	68	61	49.2069	48.4034	56.2314	41.4423	58.9274	58.6834	5.65884	5.64962	5.75509	5.53616	5.7935	5.78901	52.1491	-0.0443577	0.879082	0.999912	0.999888	TRUE	no	no	down
Add3	37	22	23	31	27	30	35.0126	28.023	26.3943	24.706	23.3977	28.8607	4.93099	4.79436	4.76213	4.72249	4.69415	4.81201	27.7324	0.226711	0.532602	0.999912	0.988161	TRUE	no	no	up
Adgra2	4	4	9	9	2	5	3.78515	5.0951	10.3282	7.1727	1.73316	4.81011	2.35703	2.40766	2.57622	2.48565	2.27026	2.3961	5.4874	0.46708	0.556562	0.999912	0.988161	TRUE	no	no	up
Adgre1	2	2	0	7	3	2	1.89257	2.54755	0	5.57877	2.59974	1.92405	1.2709	1.29694	1.20013	1.42134	1.29974	1.27234	2.42378	-1.20672	0.318929	0.999912	0.979959	TRUE	no	no	down
Adgre5	84	66	75	101	72	70	79.488	84.0691	86.0684	80.4937	62.3937	67.3416	6.28627	6.32994	6.35035	6.2974	6.09303	6.15359	76.6424	0.244287	0.329964	0.999912	0.987223	TRUE	no	no	up
Adgrg5	0	4	4	3	6	3	0	5.0951	4.59032	2.3909	5.19948	2.88607	1.56699	1.76597	1.75128	1.66585	1.78106	1.68856	3.36031	-0.166565	0.870832	0.999912	0.999888	TRUE	no	no	down
Adgrg6	2	2	5	7	1	2	1.89257	2.54755	5.73789	5.57877	0.86658	1.92405	1.55346	1.58248	1.69456	1.70271	1.50737	1.55506	3.09123	0.248535	0.811439	0.999912	0.998951	TRUE	no	no	up
Adh5	120	37	84	162	88	106	113.554	47.1297	96.3966	129.109	76.259	101.974	6.70443	6.03609	6.55964	6.8249	6.36426	6.6091	94.0705	-0.249129	0.412443	0.999912	0.988161	TRUE	no	no	down
Adi1	30	21	26	31	30	42	28.3886	26.7493	29.8371	24.706	25.9974	40.405	4.84912	4.81867	4.87769	4.76826	4.79817	5.07175	29.3472	-0.0916225	0.801783	0.999912	0.998951	TRUE	no	no	down
Adipor1	7	1	0	7	3	4	6.624	1.27377	0	5.57877	2.59974	3.84809	1.8684	1.6744	1.6217	1.83617	1.71629	1.766	3.32073	-0.538486	0.606764	0.999912	0.988161	TRUE	no	no	down
Adipor2	29	8	13	39	19	16	27.4423	10.1902	14.9185	31.0817	16.465	15.3924	4.44115	4.02869	4.1464	4.52555	4.18018	4.15363	19.2484	-0.242917	0.608337	0.999912	0.988161	TRUE	no	no	down
Adk	14	7	10	24	9	13	13.248	8.91642	11.4758	19.1272	7.79922	12.5063	3.63208	3.51061	3.58104	3.79971	3.46015	3.61042	12.1788	-0.224469	0.678222	0.999912	0.988161	TRUE	no	no	down
Adm	10	20	17	18	17	16	9.46286	25.4755	19.5088	14.3454	14.7319	15.3924	3.81747	4.21823	4.09103	3.95764	3.96967	3.98872	16.4861	0.268737	0.572792	0.999912	0.988161	TRUE	no	no	up
Adnp2	0	1	2	2	6	1	0	1.27377	2.29516	1.59393	5.19948	0.962023	0.823218	0.881531	0.919291	0.890843	1.03921	0.865244	1.88739	-1.18087	0.39694	0.999912	0.988161	TRUE	no	no	down
Adora2a	32	24	18	51	30	19	30.2812	30.5706	20.6564	40.6453	25.9974	18.2784	4.83407	4.83548	4.63362	5.03152	4.74529	4.56999	27.7382	-0.0679103	0.863042	0.999912	0.999454	TRUE	no	no	down
Adora2b	6	2	2	8	2	5	5.67772	2.54755	2.29516	6.37573	1.73316	4.81011	2.03696	1.9246	1.91299	2.06773	1.88182	2.0048	3.90657	-0.268138	0.769924	0.999912	0.998109	TRUE	no	no	down
Adpgk	40	30	36	36	37	49	37.8515	38.2132	41.3128	28.6908	32.0634	47.1391	5.22825	5.23345	5.28428	5.053	5.1221	5.37887	37.5452	0.128494	0.69847	0.999912	0.989293	TRUE	no	no	up
Adprh	88	53	92	103	97	95	83.2732	67.5101	105.577	82.0876	84.0582	91.3922	6.39364	6.23378	6.59272	6.3813	6.40131	6.47149	85.6497	-0.00307373	0.990268	0.999912	0.999888	TRUE	no	no	down
Adprhl2	7	14	15	13	15	4	6.624	17.8328	17.2137	10.3606	12.9987	3.84809	3.31879	3.64058	3.63112	3.44083	3.52399	3.22085	11.4796	0.58088	0.321898	0.999912	0.979959	TRUE	no	no	up
Adprm	13	10	4	10	12	8	12.3017	12.7377	4.59032	7.96967	10.399	7.69618	3.29576	3.29805	3.05267	3.15647	3.23849	3.14991	9.28243	0.18722	0.756791	0.999912	0.998109	TRUE	no	no	up
Adrb2	8	13	9	34	12	13	7.57029	16.5591	10.3282	27.0969	10.399	12.5063	3.58838	3.84901	3.68299	4.1235	3.67598	3.74236	14.0766	-0.570435	0.290543	0.999912	0.957469	TRUE	no	no	down
Adrm1	58	43	26	45	49	38	54.8846	54.7723	29.8371	35.8635	42.4624	36.5569	5.57986	5.56917	5.183	5.2817	5.39578	5.29706	42.3961	0.282292	0.386955	0.999912	0.988161	TRUE	no	no	up
Adss	47	42	35	70	70	53	44.4755	53.4985	40.1653	55.7877	60.6606	50.9872	5.57185	5.70179	5.50908	5.7365	5.80039	5.66838	50.9291	-0.283	0.327816	0.999912	0.984873	TRUE	no	no	down
Adssl1	8	7	6	5	10	3	7.57029	8.91642	6.88547	3.98483	8.6658	2.88607	2.7095	2.74552	2.68437	2.57418	2.74906	2.5385	6.48481	0.579308	0.417375	0.999912	0.988161	TRUE	no	no	up
Aebp2	22	6	11	28	14	20	20.8183	7.64265	12.6234	22.3151	12.1321	19.2405	4.10337	3.75906	3.89177	4.14592	3.86973	4.06405	15.7953	-0.358996	0.468571	0.999912	0.988161	TRUE	no	no	down
Afap1	38	41	42	48	34	36	35.9589	52.2248	48.1983	38.2544	29.4637	34.6328	5.23655	5.48435	5.43107	5.27604	5.11339	5.21314	39.7888	0.403844	0.208797	0.999912	0.944048	TRUE	no	no	up
Afdn	17	4	10	6	10	8	16.0869	5.0951	11.4758	4.7818	8.6658	7.69618	3.35471	3.02218	3.21485	2.98723	3.13076	3.09873	8.96692	0.660615	0.291761	0.999912	0.957469	TRUE	no	no	up
Aff1	45	47	60	72	49	46	42.5829	59.8674	68.8547	57.3816	42.4624	44.2531	5.55814	5.79969	5.90948	5.77371	5.55425	5.58457	52.567	0.238607	0.426902	0.999912	0.988161	TRUE	no	no	up
Aff4	20	10	22	29	29	12	18.9257	12.7377	25.2467	23.112	25.1308	11.5443	4.25855	4.10996	4.40036	4.36243	4.40713	4.06071	19.4496	-0.0735424	0.870501	0.999912	0.999888	TRUE	no	no	down
Afg3l1	7	2	1	11	10	4	6.624	2.54755	1.14758	8.76664	8.6658	3.84809	2.45672	2.31838	2.26257	2.53656	2.52983	2.35596	5.26661	-1.00292	0.227876	0.999912	0.951995	TRUE	no	no	down
Afg3l2	6	10	3	6	9	12	5.67772	12.7377	3.44274	4.7818	7.79922	11.5443	2.83617	3.05011	2.76515	2.79773	2.9103	3.02985	7.66392	-0.15429	0.821866	0.999912	0.998951	TRUE	no	no	down
Afmid	14	15	14	14	14	23	13.248	19.1066	16.0661	11.1575	12.1321	22.1265	3.88232	4.03143	3.95939	3.81483	3.84758	4.11296	15.6395	0.0942974	0.844643	0.999912	0.998951	TRUE	no	no	up
Aftph	61	33	32	65	48	60	57.7235	42.0346	36.7225	51.8028	41.5958	57.7214	5.71575	5.49214	5.40561	5.63603	5.47901	5.7154	47.9334	-0.135714	0.659102	0.999912	0.988161	TRUE	no	no	down
Aga	8	7	4	5	4	8	7.57029	8.91642	4.59032	3.98483	3.46632	7.69618	2.62051	2.65489	2.51712	2.48578	2.46746	2.62447	6.03739	0.489321	0.505313	0.999912	0.988161	TRUE	no	no	up
Agap3	71	31	47	41	62	54	67.1863	39.487	53.9362	32.6756	53.7279	51.9492	5.85628	5.47577	5.68373	5.34073	5.68374	5.65791	49.8271	0.230258	0.467831	0.999912	0.988161	TRUE	no	no	up
Agfg2	12	3	10	12	12	10	11.3554	3.82132	11.4758	9.5636	10.399	9.62023	3.29196	3.06143	3.29149	3.23643	3.26335	3.23787	9.37256	-0.126424	0.832952	0.999912	0.998951	TRUE	no	no	down
Aggf1	7	8	13	7	10	12	6.624	10.1902	14.9185	5.57877	8.6658	11.5443	3.13428	3.24974	3.38412	3.08948	3.20259	3.29432	9.58693	0.298547	0.618973	0.999912	0.988161	TRUE	no	no	up
Ago1	14	5	7	10	10	7	13.248	6.36887	8.03305	7.96967	8.6658	6.73416	3.23281	3.02112	3.07084	3.0667	3.0909	3.02614	8.50326	0.263068	0.670221	0.999912	0.988161	TRUE	no	no	up
Ago2	2	0	2	3	1	6	1.89257	0	2.29516	2.3909	0.86658	5.77214	1.12136	1.0535	1.13754	1.14235	1.07614	1.27166	2.20289	-1.04638	0.411868	0.999912	0.988161	TRUE	no	no	down
Agpat1	20	12	20	30	27	34	18.9257	15.2853	22.9516	23.909	23.3977	32.7088	4.41604	4.33903	4.51114	4.53406	4.52183	4.71519	22.863	-0.476051	0.237193	0.999912	0.954797	TRUE	no	no	down
Agpat3	17	13	13	24	10	12	16.0869	16.5591	14.9185	19.1272	8.6658	11.5443	3.88838	3.89565	3.85555	3.97326	3.66605	3.76012	14.4836	0.264385	0.592398	0.999912	0.988161	TRUE	no	no	up
Agpat4	94	76	79	73	94	74	88.9509	96.8069	90.6587	58.1786	81.4585	71.1897	6.41232	6.47994	6.4264	6.07012	6.33878	6.22984	81.2072	0.391284	0.117711	0.999912	0.900039	TRUE	no	no	up
Agrn	12	2	7	7	14	9	11.3554	2.54755	8.03305	5.57877	12.1321	8.65821	3.11052	2.83056	3.00399	2.914	3.13774	3.02462	8.05085	-0.225133	0.73524	0.999912	0.994903	TRUE	no	no	down
Agtpbp1	23	5	20	32	17	19	21.7646	6.36887	22.9516	25.5029	14.7319	18.2784	4.26555	3.87114	4.28753	4.35776	4.08455	4.18006	18.2664	-0.179291	0.708154	0.999912	0.992238	TRUE	no	no	down
Agtrap	8	7	9	11	10	8	7.57029	8.91642	10.3282	8.76664	8.6658	7.69618	3.0736	3.11718	3.15975	3.11356	3.11003	3.07801	8.65726	0.0847992	0.888126	0.999912	0.999888	TRUE	no	no	up
Ahctf1	13	9	9	11	13	6	12.3017	11.464	10.3282	8.76664	11.2655	5.77214	3.38039	3.35028	3.31916	3.26816	3.35025	3.16979	9.98304	0.397487	0.48706	0.999912	0.988161	TRUE	no	no	up
Ahcy	9	8	13	14	7	6	8.51658	10.1902	14.9185	11.1575	6.06606	5.77214	3.18572	3.23649	3.36991	3.27287	3.09942	3.09323	9.43684	0.528326	0.378168	0.999912	0.988161	TRUE	no	no	up
Ahcyl1	45	7	11	17	21	24	42.5829	8.91642	12.6234	13.5484	18.1982	23.0885	4.73081	3.99157	4.08469	4.09378	4.22525	4.34456	19.8263	0.263169	0.608842	0.999912	0.988161	TRUE	no	no	up
Ahcyl2	47	32	31	54	33	40	44.4755	40.7608	35.5749	43.0362	28.5971	38.4809	5.36018	5.29772	5.21273	5.33941	5.07653	5.26169	38.4876	0.135495	0.676631	0.999912	0.988161	TRUE	no	no	up
Ahnak	158	121	127	165	130	169	149.513	154.127	145.743	131.5	112.655	162.582	7.19635	7.22285	7.17249	7.07872	6.94198	7.27425	142.687	0.145653	0.507208	0.999912	0.988161	TRUE	no	no	up
Ahr	72	59	74	80	63	75	68.1326	75.1527	84.9208	63.7573	54.5945	72.1517	6.10056	6.1767	6.27701	6.04749	5.93041	6.14615	69.785	0.259849	0.320521	0.999912	0.979959	TRUE	no	no	up
Ahsa1	93	65	76	116	91	79	88.0046	82.7953	87.216	92.4482	78.8588	75.9998	6.43195	6.38155	6.42376	6.47486	6.34069	6.31149	84.2204	0.0600939	0.80349	0.999912	0.998951	TRUE	no	no	up
Ahsa2	3	2	3	6	2	1	2.83886	2.54755	3.44274	4.7818	1.73316	0.962023	1.44199	1.43115	1.46348	1.52231	1.39576	1.36568	2.71769	0.213069	0.842693	0.999912	0.998951	TRUE	no	no	up
Aida	6	2	8	6	4	10	5.67772	2.54755	9.18063	4.7818	3.46632	9.62023	2.52872	2.42537	2.64184	2.49343	2.44297	2.66356	5.87904	-0.0118642	0.987602	0.999912	0.999888	TRUE	no	no	down
Aif1	1047	710	787	1599	968	901	990.762	904.38	903.145	1274.35	838.849	866.783	9.93728	9.84271	9.84121	10.2033	9.7648	9.79866	963.045	-0.0910206	0.639813	0.999912	0.988161	TRUE	no	no	down
Aifm1	8	0	9	9	4	4	7.57029	0	10.3282	7.1727	3.46632	3.84809	2.49226	2.22931	2.57255	2.48249	2.33992	2.35743	5.3976	0.321623	0.701373	0.999912	0.989293	TRUE	no	no	up
Aig1	13	8	10	17	18	12	12.3017	10.1902	11.4758	13.5484	15.5984	11.5443	3.63638	3.57967	3.61373	3.67401	3.73189	3.61407	12.4431	-0.257185	0.616229	0.999912	0.988161	TRUE	no	no	down
Aim2	82	27	32	52	60	45	77.5955	34.3919	36.7225	41.4423	51.9948	43.291	5.93906	5.3534	5.38817	5.4591	5.62244	5.49109	47.573	0.138677	0.68444	0.999912	0.988642	TRUE	no	no	up
Aimp1	90	44	40	81	75	56	85.1658	56.0461	45.9032	64.5543	64.9935	53.8733	6.20296	5.87145	5.73251	5.97711	5.98207	5.83951	61.756	0.03741	0.898382	0.999912	0.999888	TRUE	no	no	up
Aimp2	26	18	18	35	20	21	24.6034	22.9279	20.6564	27.8938	17.3316	20.2025	4.52603	4.4871	4.4373	4.60097	4.35129	4.42485	22.2693	0.0572176	0.887114	0.999912	0.999888	TRUE	no	no	up
Aip	178	121	145	172	188	130	168.439	154.127	166.399	137.078	162.917	125.063	7.34217	7.25902	7.32965	7.15136	7.31125	7.07085	152.337	0.202374	0.335945	0.999912	0.987736	TRUE	no	no	up
Aire	7	4	3	2	4	3	6.624	5.0951	3.44274	1.59393	3.46632	2.88607	2.01864	1.95695	1.90088	1.81931	1.90039	1.87817	3.85136	0.953819	0.294906	0.999912	0.957469	TRUE	no	no	up
Ak2	194	198	208	263	329	250	183.58	252.207	238.696	209.602	285.105	240.506	7.63854	7.94031	7.88746	7.76208	8.0632	7.89499	234.949	-0.127323	0.544586	0.999912	0.988161	TRUE	no	no	down
Ak3	29	18	22	40	37	23	27.4423	22.9279	25.2467	31.8787	32.0634	22.1265	4.76164	4.67069	4.71682	4.85362	4.85568	4.64654	26.9476	-0.186771	0.614952	0.999912	0.988161	TRUE	no	no	down
Ak6	10	11	8	23	10	21	9.46286	14.0115	9.18063	18.3302	8.6658	20.2025	3.60289	3.73647	3.6018	3.86205	3.57356	3.90237	13.3089	-0.541169	0.305213	0.999912	0.970031	TRUE	no	no	down
Akap10	5	3	3	8	2	8	4.73143	3.82132	3.44274	6.37573	1.73316	7.69618	2.20859	2.17793	2.16332	2.27222	2.08829	2.31346	4.63343	-0.383262	0.651547	0.999912	0.988161	TRUE	no	no	down
Akap11	9	4	8	5	7	10	8.51658	5.0951	9.18063	3.98483	6.06606	9.62023	2.8568	2.74532	2.87371	2.68914	2.77142	2.89257	7.07724	0.240489	0.724091	0.999912	0.994235	TRUE	no	no	up
Akap13	57	58	56	105	93	69	53.9383	73.8789	64.2644	83.6815	80.5919	66.3796	5.93138	6.17101	6.06413	6.27791	6.24506	6.08762	70.4558	-0.273854	0.299109	0.999912	0.958587	TRUE	no	no	down
Akap8	17	8	7	11	11	14	16.0869	10.1902	8.03305	8.76664	9.53238	13.4683	3.59997	3.43029	3.36504	3.37886	3.40598	3.52605	11.0129	0.137022	0.8048	0.999912	0.998951	TRUE	no	no	up
Akap8l	24	31	16	17	25	16	22.7109	39.487	18.3613	13.5484	21.6645	15.3924	4.43503	4.75063	4.33323	4.19263	4.4108	4.25312	21.8607	0.659528	0.125672	0.999912	0.905984	TRUE	no	no	up
Akap9	6	2	10	6	10	4	5.67772	2.54755	11.4758	4.7818	8.6658	3.84809	2.58703	2.48509	2.76977	2.55115	2.69363	2.51964	6.16612	0.191642	0.798247	0.999912	0.998951	TRUE	no	no	up
Akip1	30	10	23	34	24	22	28.3886	12.7377	26.3943	27.0969	20.7979	21.1645	4.62628	4.27338	4.58047	4.60277	4.45713	4.46686	22.7633	-0.0186564	0.963956	0.999912	0.999888	TRUE	no	no	down
Akirin1	10	24	11	26	23	25	9.46286	30.5706	12.6234	20.7211	19.9313	24.0506	3.98538	4.49233	4.08935	4.29386	4.27336	4.36976	19.56	-0.32627	0.483285	0.999912	0.988161	TRUE	no	no	down
Akirin2	24	13	23	24	37	33	22.7109	16.5591	26.3943	19.1272	32.0634	31.7468	4.57613	4.44344	4.65556	4.48639	4.77551	4.76613	24.7669	-0.324459	0.415226	0.999912	0.988161	TRUE	no	no	down
Akna	55	34	28	65	49	45	52.0457	43.3083	32.1322	51.8028	42.4624	43.291	5.57949	5.44895	5.26493	5.57884	5.43454	5.44812	44.1738	-0.105089	0.73642	0.999912	0.994903	TRUE	no	no	down
Akr1a1	1272	834	856	1112	1159	982	1203.68	1062.33	982.328	886.227	1004.37	944.706	10.1641	10.0325	9.95113	9.84441	9.97413	9.91059	1013.94	0.196878	0.23143	0.999912	0.951995	TRUE	no	no	up
Akr1b10	14	8	11	16	11	14	13.248	10.1902	12.6234	12.7515	9.53238	13.4683	3.61771	3.53174	3.59838	3.6045	3.50373	3.62383	11.969	0.0215668	0.967038	0.999912	0.999888	TRUE	no	no	up
Akr1b8	7	4	1	3	1	2	6.624	5.0951	1.14758	2.3909	0.86658	1.92405	1.68145	1.61444	1.47248	1.51666	1.4508	1.49918	3.00803	1.32147	0.218222	0.999912	0.951995	TRUE	no	no	up
Akr7a5	47	46	58	52	54	54	44.4755	58.5936	66.5596	41.4423	46.7953	51.9492	5.57611	5.77192	5.87117	5.52438	5.6106	5.68635	51.6359	0.271426	0.355737	0.999912	0.988161	TRUE	no	no	up
Akt1	123	160	147	181	257	124	116.393	203.804	168.694	144.251	222.711	119.291	7.03156	7.54329	7.36584	7.22091	7.6355	7.05317	162.524	0.0017744	0.994728	0.999912	0.999888	TRUE	no	no	up
Akt1s1	12	16	16	21	26	12	11.3554	20.3804	18.3613	16.7363	22.5311	11.5443	3.90593	4.14096	4.09593	4.05645	4.20347	3.91224	16.8181	-0.0423245	0.92806	0.999912	0.999888	TRUE	no	no	down
Akt3	12	9	2	10	11	6	11.3554	11.464	2.29516	7.96967	9.53238	5.77214	3.10207	3.09408	2.80335	2.99303	3.04601	2.91742	8.06479	0.110228	0.868317	0.999912	0.999888	TRUE	no	no	up
Aktip	5	4	4	10	2	4	4.73143	5.0951	4.59032	7.96967	1.73316	3.84809	2.21153	2.22291	2.20634	2.33353	2.09101	2.17844	4.66129	0.0725782	0.931097	0.999912	0.999888	TRUE	no	no	up
Alas1	13	5	4	9	10	16	12.3017	6.36887	4.59032	7.1727	8.6658	15.3924	3.27288	3.09118	3.0293	3.10539	3.15858	3.36136	9.08196	-0.384832	0.540504	0.999912	0.988161	TRUE	no	no	down
Alcam	17	6	6	10	10	6	16.0869	7.64265	6.88547	7.96967	8.6658	5.77214	3.34837	3.09524	3.0699	3.10077	3.12525	3.02724	8.8371	0.46997	0.448239	0.999912	0.988161	TRUE	no	no	up
Aldh16a1	25	38	31	27	35	26	23.6572	48.4034	35.5749	21.5181	30.3303	25.0126	4.77066	5.20722	5.00589	4.71524	4.91057	4.80073	30.7494	0.471876	0.204524	0.999912	0.942296	TRUE	no	no	up
Aldh18a1	16	13	11	26	24	12	15.1406	16.5591	12.6234	20.7211	20.7979	11.5443	3.98804	4.02509	3.92375	4.13561	4.13524	3.88736	16.2311	-0.269653	0.564257	0.999912	0.988161	TRUE	no	no	down
Aldh1b1	12	15	5	19	22	27	11.3554	19.1066	5.73789	15.1424	19.0648	25.9746	3.84952	4.05472	3.69135	3.95714	4.06312	4.22353	16.0636	-0.742309	0.138064	0.999912	0.90999	TRUE	no	no	down
Aldh2	2	7	7	2	9	3	1.89257	8.91642	8.03305	1.59393	7.79922	2.88607	2.17883	2.42596	2.40326	2.15665	2.40654	2.21983	5.18688	0.590499	0.486693	0.999912	0.988161	TRUE	no	no	up
Aldh3a2	10	9	9	12	10	15	9.46286	11.464	10.3282	9.5636	8.6658	14.4303	3.3678	3.42731	3.39557	3.36924	3.34038	3.51641	10.6525	-0.0613236	0.91204	0.999912	0.999888	TRUE	no	no	down
Aldh3b1	13	12	12	14	14	16	12.3017	15.2853	13.7709	11.1575	12.1321	15.3924	3.70042	3.77995	3.74196	3.66319	3.69457	3.78776	13.34	0.0957512	0.847136	0.999912	0.998951	TRUE	no	no	up
Aldh4a1	3	4	9	3	5	7	2.83886	5.0951	10.3282	2.3909	4.3329	6.73416	2.26314	2.3494	2.51763	2.23805	2.31987	2.40842	5.28669	0.442497	0.583097	0.999912	0.988161	TRUE	no	no	up
Aldh9a1	58	26	28	34	49	41	54.8846	33.1181	32.1322	27.0969	42.4624	39.4429	5.50249	5.1589	5.13936	5.0297	5.31709	5.26576	38.1895	0.157719	0.647906	0.999912	0.988161	TRUE	no	no	up
Aldoa	528	466	437	588	557	439	499.639	593.579	501.492	468.616	482.685	422.328	8.95847	9.13444	8.96216	8.89326	8.92335	8.78908	494.723	0.213746	0.217033	0.999912	0.951995	TRUE	no	no	up
Alg1	18	15	9	25	13	11	17.0332	19.1066	10.3282	19.9242	11.2655	10.5823	3.92894	3.97207	3.74711	4.00836	3.76505	3.7477	14.7067	0.142086	0.774879	0.999912	0.998109	TRUE	no	no	up
Alg12	9	1	2	6	3	2	8.51658	1.27377	2.29516	4.7818	2.59974	1.92405	2.01052	1.75105	1.78504	1.88069	1.79179	1.76634	3.56518	0.413326	0.672093	0.999912	0.988161	TRUE	no	no	up
Alg13	11	2	2	2	4	1	10.4091	2.54755	2.29516	1.59393	3.46632	0.962023	2.02674	1.7448	1.73378	1.69539	1.77724	1.67494	3.54569	1.37135	0.178434	0.999912	0.926224	TRUE	no	no	up
Alg2	4	1	3	5	4	8	3.78515	1.27377	3.44274	3.98483	3.46632	7.69618	1.97585	1.88952	1.96419	1.98359	1.96289	2.1172	3.9415	-0.789757	0.389835	0.999912	0.988161	TRUE	no	no	down
Alg3	23	8	20	22	24	14	21.7646	10.1902	22.9516	17.5333	20.7979	13.4683	4.24391	3.95492	4.26539	4.13924	4.22248	4.03061	17.7843	0.0953332	0.834752	0.999912	0.998951	TRUE	no	no	up
Alg5	13	13	16	21	20	16	12.3017	16.5591	18.3613	16.7363	17.3316	15.3924	3.90066	4.01729	4.06197	4.02394	4.03949	3.98733	16.1137	-0.0784298	0.863992	0.999912	0.999454	TRUE	no	no	down
Alg6	0	4	4	9	8	11	0	5.0951	4.59032	7.1727	6.93264	10.5823	2.26998	2.47488	2.45676	2.55048	2.54021	2.6599	5.72883	-1.41625	0.0898266	0.999912	0.857437	TRUE	no	no	down
Alg8	16	5	4	23	9	11	15.1406	6.36887	4.59032	18.3302	7.79922	10.5823	3.51643	3.25903	3.19608	3.61249	3.29044	3.3823	10.4686	-0.465821	0.444511	0.999912	0.988161	TRUE	no	no	down
Alg9	6	3	3	6	6	4	5.67772	3.82132	3.44274	4.7818	5.19948	3.84809	2.20974	2.14385	2.12942	2.17765	2.19321	2.14199	4.46186	-0.0828897	0.920182	0.999912	0.999888	TRUE	no	no	down
Alkbh1	26	19	17	24	20	18	24.6034	24.2017	19.5088	19.1272	17.3316	17.3164	4.4388	4.42279	4.32051	4.30912	4.26338	4.26496	20.3482	0.345151	0.400567	0.999912	0.988161	TRUE	no	no	up
Alkbh2	5	4	0	14	9	8	4.73143	5.0951	0	11.1575	7.79922	7.69618	2.55475	2.57223	2.38785	2.7816	2.66515	2.65948	6.07991	-1.43619	0.0728726	0.999912	0.805105	TRUE	no	no	down
Alkbh3	43	17	13	35	22	16	40.6903	21.6542	14.9185	27.8938	19.0648	15.3924	4.86217	4.48285	4.32283	4.62345	4.41669	4.32547	23.269	0.319776	0.466473	0.999912	0.988161	TRUE	no	no	up
Alkbh4	9	5	5	6	8	10	8.51658	6.36887	5.73789	4.7818	6.93264	9.62023	2.85128	2.78036	2.75887	2.71625	2.79766	2.88679	6.993	-0.0248065	0.970786	0.999912	0.999888	TRUE	no	no	down
Alkbh5	6	5	0	2	4	9	5.67772	6.36887	0	1.59393	3.46632	8.65821	2.11129	2.12694	1.89829	1.94369	2.02605	2.21597	4.29417	-0.161497	0.865295	0.999912	0.999454	TRUE	no	no	down
Alkbh6	72	45	69	65	79	54	68.1326	57.3199	79.1829	51.8028	68.4598	51.9492	6.03068	5.90029	6.14807	5.82039	6.03525	5.8259	62.8079	0.250995	0.362386	0.999912	0.988161	TRUE	no	no	up
Alkbh7	23	14	9	27	24	28	21.7646	17.8328	10.3282	21.5181	20.7979	26.9366	4.35205	4.25995	4.06511	4.34796	4.32964	4.46749	19.863	-0.457676	0.291323	0.999912	0.957469	TRUE	no	no	down
Alox5ap	213	193	219	422	229	217	201.559	245.838	251.32	336.32	198.447	208.759	7.73357	7.92343	7.94498	8.23836	7.71823	7.76683	240.374	-0.0934814	0.688067	0.999912	0.989293	TRUE	no	no	down
Alpk2	2	3	3	5	10	2	1.89257	3.82132	3.44274	3.98483	8.6658	1.92405	1.88969	1.96672	1.95304	1.97273	2.14613	1.89153	3.95522	-0.703309	0.450652	0.999912	0.988161	TRUE	no	no	down
Alpl	6	14	6	3	12	6	5.67772	17.8328	6.88547	2.3909	10.399	5.77214	2.87104	3.22438	2.91637	2.73169	3.03544	2.8749	8.15967	0.693035	0.319653	0.999912	0.979959	TRUE	no	no	up
Als2	30	11	31	29	19	13	28.3886	14.0115	35.5749	23.112	16.465	12.5063	4.56128	4.23313	4.69091	4.44746	4.27995	4.17578	21.6764	0.582723	0.184477	0.999912	0.926224	TRUE	no	no	up
Als2cl	29	7	8	10	18	10	27.4423	8.91642	9.18063	7.96967	15.5984	9.62023	4.04086	3.56381	3.56733	3.5123	3.75276	3.57466	13.1213	0.488048	0.384448	0.999912	0.988161	TRUE	no	no	up
Alyref	118	133	144	293	168	112	111.662	169.412	165.251	233.511	145.585	107.747	6.97377	7.34428	7.32202	7.65534	7.20577	6.94459	155.528	-0.132683	0.632399	0.999912	0.988161	TRUE	no	no	down
Ambra1	24	24	19	26	39	27	22.7109	30.5706	21.804	20.7211	33.7966	25.9746	4.61766	4.77768	4.60112	4.56709	4.8496	4.68964	25.9296	-0.105795	0.783146	0.999912	0.998598	TRUE	no	no	down
Amdhd2	51	45	55	45	57	41	48.2606	57.3199	63.1168	35.8635	49.395	39.4429	5.59141	5.71271	5.78796	5.38645	5.60833	5.45361	48.8998	0.432529	0.146057	0.999912	0.923496	TRUE	no	no	up
Amfr	22	27	29	47	32	26	20.8183	34.3919	33.2798	37.4574	27.7306	25.0126	4.69454	4.96994	4.95214	5.03592	4.84515	4.78884	29.7818	-0.046485	0.899619	0.999912	0.999888	TRUE	no	no	down
Ammecr1	5	3	6	4	5	6	4.73143	3.82132	6.88547	3.18787	4.3329	5.77214	2.24439	2.2142	2.31673	2.18145	2.22891	2.28242	4.78852	0.229901	0.77532	0.999912	0.998109	TRUE	no	no	up
Ammecr1l	9	6	11	21	15	10	8.51658	7.64265	12.6234	16.7363	12.9987	9.62023	3.41564	3.39949	3.53993	3.6646	3.55452	3.4512	11.3563	-0.459842	0.402301	0.999912	0.988161	TRUE	no	no	down
Amn1	10	4	6	12	8	9	9.46286	5.0951	6.88547	9.5636	6.93264	8.65821	3.01913	2.88157	2.93584	3.02554	2.93433	2.99289	7.76631	-0.210763	0.742648	0.999912	0.996708	TRUE	no	no	down
Ampd2	5	9	4	15	15	4	4.73143	11.464	4.59032	11.9545	12.9987	3.84809	2.90237	3.11782	2.90652	3.15014	3.17922	2.87055	8.2645	-0.511228	0.448546	0.999912	0.988161	TRUE	no	no	down
Amz1	45	42	44	71	66	54	42.5829	53.4985	50.4935	56.5846	57.1943	51.9492	5.55935	5.71932	5.67876	5.76366	5.77118	5.69877	52.0505	-0.184502	0.516024	0.999912	0.988161	TRUE	no	no	down
Anapc1	2	0	1	6	2	3	1.89257	0	1.14758	4.7818	1.73316	2.88607	1.07968	1.01227	1.0524	1.19906	1.07258	1.11932	2.07353	-1.55642	0.241056	0.999912	0.954797	TRUE	no	no	down
Anapc13	185	112	113	190	153	174	175.063	142.663	129.676	151.424	132.587	167.392	7.36984	7.1808	7.09608	7.23459	7.11329	7.32759	149.801	-0.00811852	0.970371	0.999912	0.999888	TRUE	no	no	down
Anapc15	59	43	36	62	57	48	55.8309	54.7723	41.3128	49.4119	49.395	46.1771	5.71572	5.69774	5.50608	5.62582	5.62556	5.57792	49.4834	0.0681994	0.814706	0.999912	0.998951	TRUE	no	no	up
Anapc16	12	13	11	20	11	16	11.3554	16.5591	12.6234	15.9393	9.53238	15.3924	3.68843	3.82821	3.7274	3.82235	3.62918	3.80396	13.567	-0.0230233	0.963394	0.999912	0.999888	TRUE	no	no	down
Anapc2	105	71	64	76	99	101	99.3601	90.438	73.4451	60.5695	85.7914	97.1643	6.53211	6.44899	6.28227	6.12598	6.40691	6.5125	84.4614	0.119296	0.650829	0.999912	0.988161	TRUE	no	no	up
Anapc4	15	9	11	35	29	35	14.1943	11.464	12.6234	27.8938	25.1308	33.6708	4.19243	4.13774	4.16067	4.52743	4.46383	4.63657	20.8295	-1.16807	0.00636554	0.999912	0.186233	TRUE	no	no	down
Anapc5	97	64	67	119	78	74	91.7898	81.5216	76.8878	94.8391	67.5932	71.1897	6.43872	6.33876	6.29217	6.46876	6.18803	6.23003	80.6368	0.0985787	0.699056	0.999912	0.989293	TRUE	no	no	up
Anapc7	22	7	11	17	21	16	20.8183	8.91642	12.6234	13.5484	18.1982	15.3924	4.04927	3.73812	3.836	3.85679	3.98589	3.90972	14.9162	-0.126764	0.795762	0.999912	0.998951	TRUE	no	no	down
Angel2	26	12	14	32	17	17	24.6034	15.2853	16.0661	25.5029	14.7319	16.3544	4.36286	4.14221	4.15899	4.38887	4.11698	4.16316	18.7573	-0.0081384	0.98541	0.999912	0.999888	TRUE	no	no	down
Angptl4	11	2	4	3	4	5	10.4091	2.54755	4.59032	2.3909	3.46632	4.81011	2.40787	2.13586	2.20518	2.11331	2.16047	2.21333	4.70239	0.769793	0.363329	0.999912	0.988161	TRUE	no	no	up
Ankfy1	5	0	3	10	8	6	4.73143	0	3.44274	7.96967	6.93264	5.77214	2.28199	2.12152	2.23806	2.40149	2.36241	2.31937	4.8081	-1.27671	0.143026	0.999912	0.916009	TRUE	no	no	down
Ankhd1	5	2	6	9	5	3	4.73143	2.54755	6.88547	7.1727	4.3329	2.88607	2.25015	2.17689	2.32239	2.34324	2.23469	2.18012	4.75935	-0.0278692	0.97295	0.999912	0.999888	TRUE	no	no	down
Ankib1	12	5	4	20	4	9	11.3554	6.36887	4.59032	15.9393	3.46632	8.65821	3.14845	2.99202	2.93065	3.29342	2.87311	3.06239	8.39641	-0.317686	0.639507	0.999912	0.988161	TRUE	no	no	down
Ankle1	1	3	3	3	3	8	0.946286	3.82132	3.44274	2.3909	2.59974	7.69618	1.6608	1.77592	1.76299	1.71808	1.72828	1.92023	3.48286	-0.649127	0.514983	0.999912	0.988161	TRUE	no	no	down
Ankle2	2	9	7	12	6	17	1.89257	11.464	8.03305	9.5636	5.19948	16.3544	2.83612	3.16284	3.06261	3.11453	2.95854	3.31482	8.75118	-0.574452	0.399869	0.999912	0.988161	TRUE	no	no	down
Ankmy2	11	5	8	16	7	5	10.4091	6.36887	9.18063	12.7515	6.06606	4.81011	3.11	2.9832	3.06863	3.18895	2.96318	2.92134	8.26438	0.132231	0.836762	0.999912	0.998951	TRUE	no	no	up
Ankra2	22	15	28	18	27	22	20.8183	19.1066	32.1322	14.3454	23.3977	21.1645	4.40908	4.37219	4.64397	4.2356	4.47014	4.41736	21.8274	0.295351	0.478504	0.999912	0.988161	TRUE	no	no	up
Ankrd10	20	20	13	26	23	17	18.9257	25.4755	14.9185	20.7211	19.9313	16.3544	4.25935	4.4015	4.16198	4.30468	4.28447	4.1941	19.3878	0.0457924	0.914636	0.999912	0.999888	TRUE	no	no	up
Ankrd12	8	4	5	6	8	9	7.57029	5.0951	5.73789	4.7818	6.93264	8.65821	2.72887	2.6474	2.66682	2.62647	2.70751	2.7649	6.46265	-0.122226	0.861385	0.999912	0.999454	TRUE	no	no	down
Ankrd13a	131	73	90	120	121	125	123.963	92.9855	103.282	95.636	104.856	120.253	6.86908	6.62189	6.70815	6.64057	6.72068	6.84156	106.829	0.00537237	0.981681	0.999912	0.999888	TRUE	no	no	up
Ankrd13c	16	1	5	9	8	7	15.1406	1.27377	5.73789	7.1727	6.93264	6.73416	3.07911	2.63779	2.7838	2.83078	2.82216	2.81552	7.16529	0.137859	0.849414	0.999912	0.998951	TRUE	no	no	up
Ankrd16	27	33	20	50	34	26	25.5497	42.0346	22.9516	39.8483	29.4637	25.0126	4.82626	5.1237	4.77689	5.10386	4.90677	4.81516	30.8101	-0.0775169	0.834677	0.999912	0.998951	TRUE	no	no	down
Ankrd27	15	4	8	22	12	8	14.1943	5.0951	9.18063	17.5333	10.399	7.69618	3.51886	3.25082	3.37082	3.61918	3.40591	3.3199	10.6831	-0.306127	0.601244	0.999912	0.988161	TRUE	no	no	down
Ankrd33b	24	15	22	26	35	26	22.7109	19.1066	25.2467	20.7211	30.3303	25.0126	4.54789	4.4717	4.60293	4.49879	4.71298	4.5992	23.8547	-0.175732	0.652869	0.999912	0.988161	TRUE	no	no	down
Ankrd40	9	10	12	14	22	10	8.51658	12.7377	13.7709	11.1575	19.0648	9.62023	3.50732	3.63603	3.66454	3.5882	3.81404	3.543	12.478	-0.201616	0.704406	0.999912	0.99033	TRUE	no	no	down
Ankrd44	27	19	20	48	26	29	25.5497	24.2017	22.9516	38.2544	22.5311	27.8987	4.71652	4.69125	4.6633	4.96975	4.64795	4.76595	26.8979	-0.289077	0.444646	0.999912	0.988161	TRUE	no	no	down
Ankrd46	7	12	9	14	6	6	6.624	15.2853	10.3282	11.1575	5.19948	5.77214	3.06419	3.31531	3.18335	3.21647	3.01006	3.03505	9.06111	0.507884	0.414188	0.999912	0.988161	TRUE	no	no	up
Ankrd49	16	6	9	10	12	10	15.1406	7.64265	10.3282	7.96967	10.399	9.62023	3.48953	3.26945	3.3471	3.26763	3.34992	3.32528	10.1834	0.266325	0.639401	0.999912	0.988161	TRUE	no	no	up
Ankrd52	9	2	1	2	7	6	8.51658	2.54755	1.14758	1.59393	6.06606	5.77214	2.23355	2.02242	1.96735	1.96787	2.15014	2.13688	4.27397	-0.0753667	0.93466	0.999912	0.999888	TRUE	no	no	down
Ankrd54	19	32	19	35	24	17	17.9794	40.7608	21.804	27.8938	20.7979	16.3544	4.42669	4.87791	4.52141	4.65744	4.49426	4.38595	24.2651	0.281942	0.501272	0.999912	0.988161	TRUE	no	no	up
Ankrd9	7	1	1	7	8	3	6.624	1.27377	1.14758	5.57877	6.93264	2.88607	2.13638	1.94729	1.93745	2.10243	2.15043	1.99785	4.07381	-0.708354	0.446397	0.999912	0.988161	TRUE	no	no	down
Anks1	3	5	4	4	9	8	2.83886	6.36887	4.59032	3.18787	7.79922	7.69618	2.31996	2.44798	2.38937	2.32805	2.50501	2.49825	5.41355	-0.453327	0.563964	0.999912	0.988161	TRUE	no	no	down
Anks3	36	26	30	23	18	29	34.0663	33.1181	34.4274	18.3302	15.5984	27.8987	4.87916	4.85252	4.8796	4.53243	4.46498	4.75706	27.2399	0.726236	0.053787	0.999912	0.725033	TRUE	no	no	up
Ankzf1	10	10	3	13	7	10	9.46286	12.7377	3.44274	10.3606	6.06606	9.62023	3.11916	3.2077	2.92266	3.15109	3.00198	3.12402	8.61503	-0.029758	0.962665	0.999912	0.999888	TRUE	no	no	down
Ano10	5	2	7	9	4	4	4.73143	2.54755	8.03305	7.1727	3.46632	3.84809	2.29751	2.22503	2.40732	2.39029	2.24756	2.26446	4.96652	0.0764177	0.924692	0.999912	0.999888	TRUE	no	no	up
Ano6	15	18	20	43	37	22	14.1943	22.9279	22.9516	34.2696	32.0634	21.1645	4.35541	4.5739	4.57357	4.8123	4.76643	4.53111	24.5952	-0.563449	0.160466	0.999912	0.925851	TRUE	no	no	down
Ano8	4	5	7	7	5	5	3.78515	6.36887	8.03305	5.57877	4.3329	4.81011	2.374	2.46528	2.52054	2.44123	2.3934	2.41273	5.48481	0.285476	0.705761	0.999912	0.99152	TRUE	no	no	up
Anp32a	41	28	30	60	35	36	38.7977	35.6657	34.4274	47.818	30.3303	34.6328	5.23609	5.18259	5.16069	5.38575	5.08008	5.1629	36.9453	-0.0525175	0.874301	0.999912	0.999888	TRUE	no	no	down
Anp32b	135	80	86	154	124	105	127.749	101.902	98.6918	122.733	107.456	101.012	6.91283	6.71487	6.68734	6.87784	6.75877	6.70559	109.924	-0.00959166	0.966867	0.999912	0.999888	TRUE	no	no	down
Anp32e	10	7	12	11	11	10	9.46286	8.91642	13.7709	8.76664	9.53238	9.62023	3.29872	3.28459	3.42247	3.27414	3.30056	3.30379	10.0116	0.204249	0.71834	0.999912	0.993786	TRUE	no	no	up
Anpep	63	34	41	75	56	63	59.616	43.3083	47.0507	59.7725	48.5285	60.6074	5.81625	5.59295	5.64512	5.82022	5.66336	5.82873	53.1473	-0.162607	0.573044	0.999912	0.988161	TRUE	no	no	down
Antxr2	92	99	84	102	129	83	87.0583	126.104	96.3966	81.2906	111.789	79.8479	6.50209	6.81974	6.58794	6.44341	6.71821	6.43146	97.081	0.175297	0.48874	0.999912	0.988161	TRUE	no	no	up
Anxa1	109	51	83	147	78	97	103.145	64.9625	95.2491	117.154	67.5932	93.3162	6.60246	6.23365	6.53228	6.71889	6.25157	6.51581	90.2367	-0.0735772	0.788907	0.999912	0.998598	TRUE	no	no	down
Anxa2	1090	716	790	1358	1123	920	1031.45	912.023	906.587	1082.28	973.169	885.061	9.98293	9.85515	9.8489	10.0335	9.92225	9.82398	965.096	-0.0449175	0.786495	0.999912	0.998598	TRUE	no	no	down
Anxa3	116	76	107	182	122	118	109.769	96.8069	122.791	145.048	105.723	113.519	6.80462	6.70133	6.90289	7.05839	6.77147	6.83407	115.609	-0.145939	0.531529	0.999912	0.988161	TRUE	no	no	down
Anxa4	29	26	23	42	26	32	27.4423	33.1181	26.3943	33.4726	22.5311	30.7847	4.82034	4.9272	4.80067	4.9422	4.71151	4.88756	28.9572	-0.00299479	0.993389	0.999912	0.999888	TRUE	no	no	down
Anxa5	392	257	242	347	442	337	370.944	327.36	277.714	276.547	383.028	324.202	8.47607	8.35064	8.19035	8.18418	8.50895	8.3411	326.633	-0.00951279	0.962171	0.999912	0.999888	TRUE	no	no	down
Anxa6	747	446	394	511	673	468	706.876	568.103	452.146	407.25	583.208	450.227	9.3378	9.11185	8.88176	8.77735	9.1396	8.87691	527.968	0.262996	0.214509	0.999912	0.951327	TRUE	no	no	up
Anxa7	42	18	26	46	32	42	39.744	22.9279	29.8371	36.6605	27.7306	40.405	5.1574	4.84652	4.97847	5.106	4.93211	5.16819	32.8842	-0.16344	0.644157	0.999912	0.988161	TRUE	no	no	down
Aopep	7	2	4	8	9	4	6.624	2.54755	4.59032	6.37573	7.79922	3.84809	2.46382	2.32614	2.39289	2.45738	2.50674	2.36345	5.29749	-0.366094	0.639186	0.999912	0.988161	TRUE	no	no	down
Ap1ar	11	4	16	21	12	17	10.4091	5.0951	18.3613	16.7363	10.399	16.3544	3.60325	3.45572	3.81904	3.78982	3.60096	3.77401	12.8925	-0.351912	0.515204	0.999912	0.988161	TRUE	no	no	down
Ap1b1	75	56	66	134	117	66	70.9715	71.3314	75.7402	106.794	101.39	63.4935	6.23079	6.23862	6.28393	6.57794	6.53021	6.14488	81.62	-0.32206	0.227074	0.999912	0.951995	TRUE	no	no	down
Ap1g1	9	2	5	18	4	6	8.51658	2.54755	5.73789	14.3454	3.46632	5.77214	2.80217	2.60533	2.70858	2.99496	2.61793	2.70755	6.73098	-0.470607	0.529388	0.999912	0.988161	TRUE	no	no	down
Ap1g2	58	33	54	45	46	37	54.8846	42.0346	61.9693	35.8635	39.8627	35.5948	5.62514	5.43568	5.71209	5.32553	5.39702	5.32544	45.0349	0.51748	0.0894159	0.999912	0.857437	TRUE	no	no	up
Ap1m1	92	51	73	88	89	83	87.0583	64.9625	83.7733	70.1331	77.1256	79.8479	6.368	6.13714	6.33418	6.18992	6.26755	6.29587	77.1501	0.0612272	0.808282	0.999912	0.998951	TRUE	no	no	up
Ap1s1	13	10	19	27	13	19	12.3017	12.7377	21.804	21.5181	11.2655	18.2784	3.90606	3.92733	4.14734	4.15315	3.87225	4.06781	16.3176	-0.130777	0.783873	0.999912	0.998598	TRUE	no	no	down
Ap1s2	26	7	14	10	19	20	24.6034	8.91642	16.0661	7.96967	16.465	19.2405	4.16212	3.76134	3.94978	3.69979	3.96258	4.03333	15.5435	0.217961	0.668959	0.999912	0.988161	TRUE	no	no	up
Ap1s3	26	10	13	34	36	21	24.6034	12.7377	14.9185	27.0969	31.1969	20.2025	4.50415	4.22931	4.27765	4.56267	4.64604	4.40254	21.7927	-0.56837	0.17931	0.999912	0.926224	TRUE	no	no	down
Ap2a1	31	20	27	24	27	34	29.3349	25.4755	30.9846	19.1272	23.3977	32.7088	4.78865	4.70974	4.81776	4.55594	4.66102	4.8546	26.8381	0.201202	0.593176	0.999912	0.988161	TRUE	no	no	up
Ap2a2	7	12	11	19	12	16	6.624	15.2853	12.6234	15.1424	10.399	15.3924	3.45127	3.70882	3.64012	3.71603	3.5718	3.71882	12.5777	-0.269776	0.610434	0.999912	0.988161	TRUE	no	no	down
Ap2b1	45	33	40	77	66	50	42.5829	42.0346	45.9032	61.3664	57.1943	48.1011	5.52241	5.51976	5.5756	5.792	5.73557	5.6069	49.5304	-0.355805	0.221226	0.999912	0.951995	TRUE	no	no	down
Ap2m1	44	15	20	27	24	20	41.6366	19.1066	22.9516	21.5181	20.7979	19.2405	4.91823	4.47039	4.55331	4.51723	4.50085	4.46524	24.2085	0.461603	0.257336	0.999912	0.954797	TRUE	no	no	up
Ap2s1	468	372	343	474	430	413	442.862	473.844	393.62	377.762	372.629	397.315	8.75562	8.82351	8.63679	8.59514	8.58164	8.64597	409.672	0.191048	0.269957	0.999912	0.957469	TRUE	no	no	up
Ap3b1	46	29	41	76	49	43	43.5292	36.9395	47.0507	60.5695	42.4624	41.367	5.47064	5.36976	5.524	5.71801	5.4531	5.43621	45.3197	-0.18098	0.559198	0.999912	0.988161	TRUE	no	no	down
Ap3d1	75	72	93	127	88	86	70.9715	91.7118	106.725	101.215	76.259	82.734	6.28164	6.4899	6.61954	6.57785	6.3376	6.40505	88.2693	0.0430047	0.866222	0.999912	0.999454	TRUE	no	no	up
Ap3m2	10	3	4	6	5	4	9.46286	3.82132	4.59032	4.7818	4.3329	3.84809	2.50551	2.31199	2.33666	2.3415	2.32452	2.30746	5.13955	0.48919	0.533567	0.999912	0.988161	TRUE	no	no	up
Ap3s1	15	17	15	21	17	14	14.1943	21.6542	17.2137	16.7363	14.7319	13.4683	3.962	4.14319	4.04187	4.03152	3.9759	3.94199	16.3331	0.223613	0.624008	0.999912	0.988161	TRUE	no	no	up
Ap3s2	4	2	3	3	9	3	3.78515	2.54755	3.44274	2.3909	7.79922	2.88607	1.92405	1.88164	1.91187	1.86526	2.0748	1.88917	3.8086	-0.406725	0.660566	0.999912	0.988161	TRUE	no	no	down
Ap4b1	6	3	2	5	6	4	5.67772	3.82132	2.29516	3.98483	5.19948	3.84809	2.11196	2.04448	1.98921	2.04872	2.09583	2.04403	4.13777	-0.124637	0.885339	0.999912	0.999888	TRUE	no	no	down
Ap4e1	8	7	4	7	8	6	7.57029	8.91642	4.59032	5.57877	6.93264	5.77214	2.73925	2.77562	2.63863	2.66736	2.71777	2.67655	6.5601	0.202515	0.769807	0.999912	0.998109	TRUE	no	no	up
Ap4s1	23	12	21	26	33	19	21.7646	15.2853	24.0992	20.7211	28.5971	18.2784	4.42736	4.27916	4.47784	4.40206	4.58064	4.34336	21.4576	-0.138967	0.737176	0.999912	0.994903	TRUE	no	no	down
Ap5b1	8	1	7	6	9	2	7.57029	1.27377	8.03305	4.7818	7.79922	1.92405	2.46014	2.2427	2.4689	2.35938	2.47087	2.25048	5.23036	0.234877	0.775501	0.999912	0.998109	TRUE	no	no	up
Ap5m1	5	3	0	13	11	9	4.73143	3.82132	0	10.3606	9.53238	8.65821	2.57729	2.55371	2.41094	2.77741	2.74648	2.71403	6.18398	-1.71339	0.0335864	0.999912	0.550381	TRUE	no	no	down
Ap5s1	7	9	5	10	11	5	6.624	11.464	5.73789	7.96967	9.53238	4.81011	2.89262	3.03817	2.8662	2.93932	2.99184	2.82871	7.68967	0.0697892	0.915074	0.999912	0.999888	TRUE	no	no	up
Ap5z1	7	2	2	10	8	4	6.624	2.54755	2.29516	7.96967	6.93264	3.84809	2.40448	2.26515	2.2518	2.45672	2.41731	2.30366	5.03618	-0.677146	0.407532	0.999912	0.988161	TRUE	no	no	down
Apaf1	21	16	18	15	25	29	19.872	20.3804	20.6564	11.9545	21.6645	27.8987	4.32401	4.33584	4.34236	4.1033	4.36785	4.50544	20.4044	-0.00357289	0.993429	0.999912	0.999888	TRUE	no	no	down
Apba1	13	11	9	8	18	19	12.3017	14.0115	10.3282	6.37573	15.5984	18.2784	3.64576	3.69153	3.5904	3.4456	3.74184	3.81056	12.8157	-0.125118	0.815553	0.999912	0.998951	TRUE	no	no	down
Apba3	7	22	19	26	21	22	6.624	28.023	21.804	20.7211	18.1982	21.1645	3.88549	4.43349	4.30554	4.28509	4.2201	4.29364	19.4225	-0.119674	0.800691	0.999912	0.998951	TRUE	no	no	down
Apbb1ip	37	30	32	40	53	45	35.0126	38.2132	36.7225	31.8787	45.9287	43.291	5.2024	5.25869	5.23377	5.14122	5.38569	5.34241	38.5078	-0.138064	0.66883	0.999912	0.988161	TRUE	no	no	down
Apbb3	11	9	13	14	19	18	10.4091	11.464	14.9185	11.1575	16.465	17.3164	3.6675	3.70519	3.79618	3.6865	3.84226	3.86233	13.6218	-0.287076	0.566351	0.999912	0.988161	TRUE	no	no	down
Apeh	30	20	16	24	23	19	28.3886	25.4755	18.3613	19.1272	19.9313	18.2784	4.57494	4.50599	4.3503	4.36308	4.3843	4.34466	21.5937	0.337384	0.404467	0.999912	0.988161	TRUE	no	no	up
Apex1	46	34	40	57	46	46	43.5292	43.3083	45.9032	45.4271	39.8627	44.2531	5.44648	5.4433	5.48228	5.47681	5.38622	5.45784	43.7139	0.0347768	0.9076	0.999912	0.999888	TRUE	no	no	up
Apex2	20	11	10	12	12	12	18.9257	14.0115	11.4758	9.5636	10.399	11.5443	3.81967	3.6832	3.61502	3.5493	3.5785	3.61532	12.6533	0.510316	0.320045	0.999912	0.979959	TRUE	no	no	up
Aph1a	12	5	5	6	4	8	11.3554	6.36887	5.73789	4.7818	3.46632	7.69618	2.85355	2.68828	2.66727	2.6265	2.57697	2.73387	6.56775	0.589377	0.405802	0.999912	0.988161	TRUE	no	no	up
Api5	34	21	13	40	20	26	32.1737	26.7493	14.9185	31.8787	17.3316	25.0126	4.76835	4.65446	4.39011	4.76779	4.43619	4.62065	24.6774	-0.00238567	0.995375	0.999912	0.999888	TRUE	no	no	down
Apip	28	18	24	29	26	23	26.496	22.9279	27.5419	23.112	22.5311	22.1265	4.64166	4.56519	4.66037	4.5666	4.55351	4.54512	24.1226	0.186253	0.62421	0.999912	0.988161	TRUE	no	no	up
Aplp2	73	67	68	79	80	67	69.0789	85.3429	78.0354	62.9604	69.3264	64.4555	6.12906	6.29683	6.22568	6.05494	6.13168	6.07509	71.5332	0.236246	0.352843	0.999912	0.988161	TRUE	no	no	up
Apmap	11	7	6	10	14	16	10.4091	8.91642	6.88547	7.96967	12.1321	15.3924	3.36082	3.31784	3.25378	3.2783	3.41495	3.50651	10.2842	-0.419483	0.465371	0.999912	0.988161	TRUE	no	no	down
Apobec1	6	3	5	5	1	8	5.67772	3.82132	5.73789	3.98483	0.86658	7.69618	2.2226	2.15609	2.22143	2.15766	2.02785	2.29384	4.63076	0.307488	0.720674	0.999912	0.993786	TRUE	no	no	up
Apobec3	448	227	281	305	418	357	423.936	289.147	322.47	243.075	362.23	343.442	8.61492	8.23268	8.33866	8.06234	8.45509	8.40133	330.717	0.130084	0.550637	0.999912	0.988161	TRUE	no	no	up
Apobr	63	24	37	36	40	39	59.616	30.5706	42.4604	28.6908	34.6632	37.5189	5.57809	5.12628	5.32501	5.07442	5.19271	5.24447	38.92	0.413099	0.222231	0.999912	0.951995	TRUE	no	no	up
Apod	20	6	8	19	12	38	18.9257	7.64265	9.18063	15.1424	10.399	36.5569	4.05133	3.75007	3.78693	3.95025	3.80839	4.43356	16.3079	-0.757977	0.164355	0.999912	0.925851	TRUE	no	no	down
Apoe	104	202	325	96	162	496	98.4138	257.302	372.963	76.5088	140.386	477.163	7.00777	7.88385	8.26442	6.79819	7.30935	8.52973	237.123	0.0703287	0.937067	0.999912	0.999888	TRUE	no	no	up
Apof	4	2	3	5	9	3	3.78515	2.54755	3.44274	3.98483	7.79922	2.88607	2.02118	1.98039	2.00996	2.02854	2.17076	1.98657	4.07426	-0.577148	0.517378	0.999912	0.988161	TRUE	no	no	down
Apol7c	10	6	13	7	12	11	9.46286	7.64265	14.9185	5.57877	10.399	10.5823	3.25966	3.20682	3.41439	3.12008	3.29008	3.29495	9.764	0.28147	0.633009	0.999912	0.988161	TRUE	no	no	up
Apool	18	4	3	10	7	8	17.0332	5.0951	3.44274	7.96967	6.06606	7.69618	3.23682	2.87326	2.81297	2.96348	2.8954	2.95382	7.88382	0.275136	0.688681	0.999912	0.989293	TRUE	no	no	up
Apopt1	30	17	23	30	20	25	28.3886	21.6542	26.3943	23.909	17.3316	24.0506	4.65956	4.51508	4.61472	4.56364	4.40351	4.56639	23.6214	0.234966	0.546931	0.999912	0.988161	TRUE	no	no	up
App	40	30	45	57	62	61	37.8515	38.2132	51.6411	45.4271	53.7279	58.6834	5.41295	5.42733	5.62493	5.53439	5.65735	5.72271	47.5907	-0.304339	0.312368	0.999912	0.97572	TRUE	no	no	down
Appbp2	10	17	13	16	15	12	9.46286	21.6542	14.9185	12.7515	12.9987	11.5443	3.64221	3.96094	3.80144	3.74064	3.74862	3.7065	13.8883	0.279332	0.578326	0.999912	0.988161	TRUE	no	no	up
Appl1	5	5	0	10	7	9	4.73143	6.36887	0	7.96967	6.06606	8.65821	2.45619	2.51244	2.28714	2.5759	2.50528	2.59356	5.63237	-1.03544	0.202593	0.999912	0.939533	TRUE	no	no	down
Aprt	70	64	75	74	77	79	66.24	81.5216	86.0684	58.9755	66.7266	75.9998	6.10418	6.26792	6.31395	6.01228	6.10926	6.21366	72.5887	0.211722	0.414773	0.999912	0.988161	TRUE	no	no	up
Aqr	21	11	12	20	11	12	19.872	14.0115	13.7709	15.9393	9.53238	11.5443	3.96228	3.80698	3.8006	3.86276	3.67032	3.73587	14.1117	0.369992	0.45274	0.999912	0.988161	TRUE	no	no	up
Araf	42	28	29	34	36	28	39.744	35.6657	33.2798	27.0969	31.1969	26.9366	5.14142	5.06616	5.02553	4.90164	4.98655	4.90217	32.32	0.354047	0.295972	0.999912	0.957469	TRUE	no	no	up
Arap1	51	37	44	50	55	48	48.2606	47.1297	50.4935	39.8483	47.6619	46.1771	5.56505	5.54766	5.59585	5.43054	5.55639	5.53379	46.5952	0.128237	0.662257	0.999912	0.988161	TRUE	no	no	up
Arap2	5	3	5	9	9	18	4.73143	3.82132	5.73789	7.1727	7.79922	17.3164	2.82692	2.80924	2.86831	2.91298	2.93551	3.22168	7.76316	-1.15745	0.09527	0.999912	0.858145	TRUE	no	no	down
Arc	75	35	48	74	73	67	70.9715	44.5821	55.0838	58.9755	63.2603	64.4555	6.03135	5.6959	5.83672	5.88613	5.94065	5.95458	59.5548	-0.117749	0.674606	0.999912	0.988161	TRUE	no	no	down
Arcn1	10	8	24	34	18	24	9.46286	10.1902	27.5419	27.0969	15.5984	23.0885	3.95086	3.99532	4.40364	4.41126	4.12565	4.31379	18.8298	-0.488024	0.310434	0.999912	0.973501	TRUE	no	no	down
Areg	2	1	0	7	4	4	1.89257	1.27377	0	5.57877	3.46632	3.84809	1.41605	1.39833	1.34666	1.56479	1.47952	1.49293	2.67659	-1.98689	0.104843	0.999912	0.877243	TRUE	no	no	down
Arel1	16	11	15	16	14	9	15.1406	14.0115	17.2137	12.7515	12.1321	8.65821	3.77598	3.74222	3.82578	3.7076	3.68925	3.58392	13.3179	0.461025	0.354816	0.999912	0.988161	TRUE	no	no	up
Arf1	107	69	79	125	122	101	101.253	87.8904	90.6587	99.6209	105.723	97.1643	6.63682	6.51955	6.54383	6.62313	6.67492	6.60137	97.0516	-0.10969	0.633494	0.999912	0.988161	TRUE	no	no	down
Arf2	96	85	84	106	131	80	90.8435	108.271	96.3966	84.4785	113.522	76.9618	6.52816	6.67614	6.57819	6.46613	6.72273	6.39228	95.0789	0.0997426	0.685897	0.999912	0.988642	TRUE	no	no	up
Arf3	65	52	88	115	95	89	61.5086	66.2363	100.987	91.6512	82.3251	85.62	6.12009	6.18277	6.52111	6.44244	6.35062	6.38308	81.388	-0.186184	0.479717	0.999912	0.988161	TRUE	no	no	down
Arf4	113	114	119	143	170	151	106.93	145.21	136.562	113.966	147.319	145.265	6.85761	7.12808	7.07334	6.91103	7.14398	7.13034	132.542	-0.0679441	0.765174	0.999912	0.998109	TRUE	no	no	down
Arf5	367	505	556	895	693	379	347.287	643.256	638.054	713.285	600.54	364.607	8.6322	9.25074	9.24274	9.36079	9.18073	8.67948	551.171	-0.0460738	0.861426	0.999912	0.999454	TRUE	no	no	down
Arf6	87	37	46	31	38	57	82.3269	47.1297	52.7886	24.706	32.93	54.8353	5.9959	5.55502	5.6353	5.14389	5.31502	5.66623	49.1194	0.715775	0.0377626	0.999912	0.610872	TRUE	no	no	up
Arfgap1	22	21	21	24	28	16	20.8183	26.7493	24.0992	19.1272	24.2642	15.3924	4.41112	4.53662	4.48418	4.36769	4.49195	4.27531	21.7418	0.275142	0.497935	0.999912	0.988161	TRUE	no	no	up
Arfgap2	22	17	16	24	32	31	20.8183	21.6542	18.3613	19.1272	27.7306	29.8227	4.46449	4.48621	4.41034	4.42008	4.62053	4.66104	22.919	-0.328377	0.411879	0.999912	0.988161	TRUE	no	no	down
Arfgap3	23	12	25	34	30	19	21.7646	15.2853	28.6895	27.0969	25.9974	18.2784	4.48481	4.33991	4.63081	4.60666	4.5811	4.40129	22.852	-0.118329	0.771297	0.999912	0.998109	TRUE	no	no	down
Arfgef1	6	15	12	15	14	16	5.67772	19.1066	13.7709	11.9545	12.1321	15.3924	3.44278	3.82769	3.69645	3.64402	3.65001	3.74355	13.0057	-0.0613124	0.908622	0.999912	0.999888	TRUE	no	no	down
Arfgef2	3	1	6	2	4	2	2.83886	1.27377	6.88547	1.59393	3.46632	1.92405	1.54456	1.48896	1.68718	1.48939	1.57039	1.50748	2.99707	0.661941	0.525398	0.999912	0.988161	TRUE	no	no	up
Arfip1	8	5	6	7	8	10	7.57029	6.36887	6.88547	5.57877	6.93264	9.62023	2.84998	2.81153	2.82713	2.77714	2.82793	2.91723	7.15938	-0.0718316	0.913901	0.999912	0.999888	TRUE	no	no	down
Arfrp1	25	26	17	25	34	36	23.6572	33.1181	19.5088	19.9242	29.4637	34.6328	4.66127	4.84737	4.57296	4.56911	4.78566	4.88414	26.7175	-0.140527	0.717403	0.999912	0.993786	TRUE	no	no	down
Arg2	4	2	3	11	6	6	3.78515	2.54755	3.44274	8.76664	5.19948	5.77214	2.26884	2.23239	2.26026	2.45322	2.3218	2.34208	4.91895	-1.00567	0.221905	0.999912	0.951995	TRUE	no	no	down
Arglu1	79	39	63	77	68	75	74.7566	49.6772	72.2975	61.3664	58.9274	72.1517	6.12917	5.82718	6.09979	5.9722	5.94143	6.10018	64.8628	0.041512	0.879557	0.999912	0.999888	TRUE	no	no	up
Arhgap1	39	27	24	62	42	32	36.9052	34.3919	27.5419	49.4119	36.3963	30.7847	5.17947	5.13591	5.00928	5.38722	5.17068	5.06707	35.9053	-0.241169	0.47809	0.999912	0.988161	TRUE	no	no	down
Arhgap11a	12	12	10	13	21	13	11.3554	15.2853	11.4758	10.3606	18.1982	12.5063	3.65967	3.76707	3.66625	3.62504	3.85361	3.6939	13.1969	-0.114484	0.822002	0.999912	0.998951	TRUE	no	no	down
Arhgap12	8	2	4	1	5	6	7.57029	2.54755	4.59032	0.796967	4.3329	5.77214	2.18869	2.009	2.07933	1.9184	2.07094	2.12413	4.26836	0.48608	0.588439	0.999912	0.988161	TRUE	no	no	up
Arhgap15	17	12	17	16	14	13	16.0869	15.2853	19.5088	12.7515	12.1321	12.5063	3.90589	3.88234	3.98783	3.81025	3.79293	3.80601	14.7118	0.444285	0.348051	0.999912	0.988161	TRUE	no	no	up
Arhgap17	24	18	21	29	28	26	22.7109	22.9279	24.0992	23.112	24.2642	25.0126	4.54391	4.55014	4.57472	4.55252	4.57908	4.59518	23.6878	-0.0531495	0.889586	0.999912	0.999888	TRUE	no	no	down
Arhgap18	11	9	3	12	6	9	10.4091	11.464	3.44274	9.5636	5.19948	8.65821	3.0813	3.10307	2.85282	3.05716	2.90204	3.02464	8.12286	0.112264	0.863149	0.999912	0.999454	TRUE	no	no	up
Arhgap21	9	11	16	15	12	13	8.51658	14.0115	18.3613	11.9545	10.399	12.5063	3.51479	3.67724	3.79065	3.62088	3.57264	3.63794	12.6249	0.216317	0.677944	0.999912	0.988161	TRUE	no	no	up
Arhgap22	95	53	67	83	110	84	89.8972	67.5101	76.8878	66.1482	95.3238	80.8099	6.41145	6.18356	6.28219	6.16016	6.4627	6.32233	79.4295	-0.0408736	0.874808	0.999912	0.999888	TRUE	no	no	down
Arhgap25	18	12	12	22	16	25	17.0332	15.2853	13.7709	17.5333	13.8653	24.0506	4.07915	4.0364	3.99589	4.09293	3.99164	4.24936	16.9231	-0.256168	0.574457	0.999912	0.988161	TRUE	no	no	down
Arhgap27	10	10	13	9	14	14	9.46286	12.7377	14.9185	7.1727	12.1321	13.4683	3.45775	3.55424	3.61456	3.37477	3.54047	3.57889	11.6487	0.179941	0.738959	0.999912	0.994903	TRUE	no	no	up
Arhgap28	16	16	5	14	13	9	15.1406	20.3804	5.73789	11.1575	11.2655	8.65821	3.65486	3.77345	3.37541	3.53757	3.54143	3.46035	12.0567	0.398538	0.470007	0.999912	0.988161	TRUE	no	no	up
Arhgap30	79	64	56	65	67	48	74.7566	81.5216	64.2644	51.8028	58.0608	46.1771	6.10126	6.16523	5.97933	5.81513	5.90171	5.73789	62.7639	0.496159	0.065413	0.999912	0.776016	TRUE	no	no	up
Arhgap31	71	25	33	52	53	36	67.1863	31.8444	37.8701	41.4423	45.9287	34.6328	5.7527	5.23615	5.33526	5.39174	5.46407	5.27604	43.1508	0.180684	0.593225	0.999912	0.988161	TRUE	no	no	up
Arhgap33	7	2	3	2	6	6	6.624	2.54755	3.44274	1.59393	5.19948	5.77214	2.14903	2.00339	2.03295	1.94938	2.09868	2.11801	4.19664	0.054586	0.950788	0.999912	0.999888	TRUE	no	no	up
Arhgap39	6	6	9	12	10	7	5.67772	7.64265	10.3282	9.5636	8.6658	6.73416	2.93046	2.99992	3.08102	3.06425	3.03298	2.96766	8.10202	-0.0955418	0.879461	0.999912	0.999888	TRUE	no	no	down
Arhgap4	31	27	26	32	40	27	29.3349	34.3919	29.8371	25.5029	34.6632	25.9746	4.88763	4.97927	4.8976	4.80535	4.9913	4.81884	29.9508	0.114979	0.744917	0.999912	0.997317	TRUE	no	no	up
Arhgap45	236	174	182	246	261	222	223.324	221.637	208.859	196.054	226.177	213.569	7.78408	7.77629	7.72007	7.65913	7.79654	7.74113	214.937	0.041112	0.82822	0.999912	0.998951	TRUE	no	no	up
Arhgap5	2	2	8	5	3	6	1.89257	2.54755	9.18063	3.98483	2.59974	5.77214	1.98173	2.01669	2.23954	2.06453	2.00817	2.13207	4.32958	0.135663	0.878631	0.999912	0.999888	TRUE	no	no	up
Arhgap8	15	20	20	35	26	14	14.1943	25.4755	22.9516	27.8938	22.5311	13.4683	4.20843	4.4767	4.42545	4.54237	4.41909	4.18932	21.0858	-0.0542477	0.900385	0.999912	0.999888	TRUE	no	no	down
Arhgap9	33	31	26	37	49	37	31.2274	39.487	29.8371	29.4878	42.4624	35.5948	5.04671	5.19079	5.02337	5.00963	5.24749	5.12781	34.6828	-0.100826	0.765508	0.999912	0.998109	TRUE	no	no	down
Arhgdia	1220	989	919	1000	1362	1059	1154.47	1259.76	1054.63	796.967	1180.28	1018.78	10.1419	10.2333	10.0473	9.75884	10.1652	10.0113	1077.48	0.211526	0.256014	0.999912	0.954797	TRUE	no	no	up
Arhgdib	195	156	137	307	225	175	184.526	198.709	157.218	244.669	194.98	168.354	7.54211	7.61162	7.39585	7.81625	7.5944	7.45658	191.409	-0.172726	0.422952	0.999912	0.988161	TRUE	no	no	down
Arhgef1	175	150	127	150	226	131	165.6	191.066	145.743	119.545	195.847	126.025	7.33761	7.46994	7.22025	7.03995	7.49828	7.08926	157.304	0.185351	0.440103	0.999912	0.988161	TRUE	no	no	up
Arhgef11	10	6	10	9	11	6	9.46286	7.64265	11.4758	7.1727	9.53238	5.77214	3.11119	3.05421	3.16811	3.03286	3.11445	2.9874	8.50975	0.346408	0.572308	0.999912	0.988161	TRUE	no	no	up
Arhgef18	1	2	2	6	1	6	0.946286	2.54755	2.29516	4.7818	0.86658	5.77214	1.4262	1.49401	1.48411	1.58491	1.41965	1.61611	2.86825	-1.01042	0.363339	0.999912	0.988161	TRUE	no	no	down
Arhgef2	38	33	57	53	55	45	35.9589	42.0346	65.412	42.2392	47.6619	43.291	5.35197	5.45697	5.77421	5.45582	5.54173	5.4741	46.0996	0.10162	0.747498	0.999912	0.997317	TRUE	no	no	up
Arhgef3	10	8	1	11	12	14	9.46286	10.1902	1.14758	8.76664	10.399	13.4683	3.1602	3.17884	2.88364	3.13752	3.19143	3.28228	8.90576	-0.639145	0.327108	0.999912	0.984873	TRUE	no	no	down
Arhgef39	14	9	15	7	4	12	13.248	11.464	17.2137	5.57877	3.46632	11.5443	3.41891	3.36035	3.51892	3.16029	3.08403	3.36726	10.4192	1.04701	0.0778011	0.999912	0.812712	TRUE	no	no	up
Arhgef40	109	47	58	89	105	66	103.145	59.8674	66.5596	70.93	90.9909	63.4935	6.49873	6.06016	6.13589	6.1827	6.39079	6.09739	75.8311	0.0356375	0.899268	0.999912	0.999888	TRUE	no	no	up
Arhgef6	16	4	5	21	23	16	15.1406	5.0951	5.73789	16.7363	19.9313	15.3924	3.75584	3.47146	3.48208	3.80395	3.88567	3.76244	13.0056	-0.96032	0.0777513	0.999912	0.812712	TRUE	no	no	down
Arhgef7	20	16	22	51	34	20	18.9257	20.3804	25.2467	40.6453	29.4637	19.2405	4.51498	4.5589	4.66075	4.96523	4.75073	4.52324	25.6504	-0.481422	0.229856	0.999912	0.951995	TRUE	no	no	down
Arid1a	16	12	11	25	21	29	15.1406	15.2853	12.6234	19.9242	18.1982	27.8987	4.09767	4.108	4.03641	4.22281	4.17786	4.40154	18.1784	-0.610445	0.169828	0.999912	0.925851	TRUE	no	no	down
Arid2	2	3	9	9	3	4	1.89257	3.82132	10.3282	7.1727	2.59974	3.84809	2.14906	2.2304	2.44306	2.35481	2.17459	2.2271	4.94377	0.206584	0.80727	0.999912	0.998951	TRUE	no	no	up
Arid3a	4	5	6	9	7	6	3.78515	6.36887	6.88547	7.1727	6.06606	5.77214	2.50078	2.59372	2.61109	2.62583	2.58461	2.57407	6.0084	-0.179937	0.803463	0.999912	0.998951	TRUE	no	no	down
Arid3b	12	16	12	13	9	15	11.3554	20.3804	13.7709	10.3606	7.79922	14.4303	3.6257	3.8547	3.69473	3.59161	3.50964	3.71505	13.0162	0.473379	0.361607	0.999912	0.988161	TRUE	no	no	up
Arid4a	10	4	6	13	9	8	9.46286	5.0951	6.88547	10.3606	7.79922	7.69618	3.03812	2.90122	2.95524	3.07077	2.98353	2.98026	7.88323	-0.253904	0.690778	0.999912	0.989293	TRUE	no	no	down
Arid4b	11	8	12	14	6	14	10.4091	10.1902	13.7709	11.1575	5.19948	13.4683	3.39438	3.38866	3.48938	3.41853	3.21495	3.48601	10.6993	0.208588	0.713205	0.999912	0.993467	TRUE	no	no	up
Arih2	37	12	20	28	25	31	35.0126	15.2853	22.9516	22.3151	21.6645	29.8227	4.81943	4.40341	4.57352	4.55579	4.54126	4.71864	24.5086	0.0149622	0.970569	0.999912	0.999888	TRUE	no	no	up
Arl1	12	17	8	25	17	19	11.3554	21.6542	9.18063	19.9242	14.7319	18.2784	3.84671	4.10909	3.79252	4.08386	3.94283	4.03742	15.8541	-0.348262	0.470095	0.999912	0.988161	TRUE	no	no	down
Arl11	10	3	7	7	12	16	9.46286	3.82132	8.03305	5.57877	10.399	15.3924	3.14449	2.96902	3.09911	3.00633	3.17584	3.32137	8.78122	-0.518739	0.418579	0.999912	0.988161	TRUE	no	no	down
Arl13b	6	5	9	5	4	5	5.67772	6.36887	10.3282	3.98483	3.46632	4.81011	2.49045	2.51229	2.63909	2.4231	2.40434	2.4586	5.77268	0.866806	0.246048	0.999912	0.954797	TRUE	no	no	up
Arl16	4	2	1	6	4	3	3.78515	2.54755	1.14758	4.7818	3.46632	2.88607	1.67752	1.63218	1.57918	1.71916	1.66569	1.64268	3.10241	-0.557702	0.579735	0.999912	0.988161	TRUE	no	no	down
Arl2	33	27	33	26	31	21	31.2274	34.3919	37.8701	20.7211	26.864	20.2025	4.87251	4.92502	4.98891	4.64117	4.78356	4.63611	28.5462	0.606545	0.0927075	0.999912	0.858145	TRUE	no	no	up
Arl2bp	21	16	21	26	31	21	19.872	20.3804	24.0992	20.7211	26.864	20.2025	4.40792	4.42316	4.50392	4.42709	4.56861	4.41607	22.0232	-0.0775879	0.846303	0.999912	0.998951	TRUE	no	no	down
Arl3	84	65	52	65	101	79	79.488	82.7953	59.6741	51.8028	87.5246	75.9998	6.25058	6.28046	6.02822	5.91518	6.33275	6.21365	72.8808	0.046991	0.866213	0.999912	0.999454	TRUE	no	no	up
Arl4a	3	4	1	2	6	0	2.83886	5.0951	1.14758	1.59393	5.19948	0	1.37039	1.44677	1.30517	1.31596	1.46631	1.251	2.64582	0.387827	0.737768	0.999912	0.994903	TRUE	no	no	up
Arl4c	62	55	43	70	78	77	58.6697	70.0576	49.3459	55.7877	67.5932	74.0758	5.91426	6.04869	5.7932	5.87477	6.02452	6.09732	62.5883	-0.149271	0.588256	0.999912	0.988161	TRUE	no	no	down
Arl5b	8	5	3	6	8	9	7.57029	6.36887	3.44274	4.7818	6.93264	8.65821	2.69408	2.65211	2.55344	2.59197	2.6729	2.7301	6.29242	-0.208131	0.771416	0.999912	0.998109	TRUE	no	no	down
Arl5c	214	158	192	289	254	222	202.505	201.256	220.335	230.323	220.111	213.569	7.69001	7.68517	7.77045	7.81402	7.76981	7.74074	214.683	-0.0900962	0.631934	0.999912	0.988161	TRUE	no	no	down
Arl6	36	26	37	3	5	1	34.0663	33.1181	42.4604	2.3909	4.3329	0.962023	4.43024	4.38207	4.56667	3.51281	3.60619	3.49088	19.5551	3.81221	3.89751e-10	1.04531e-06	5.35971e-12	TRUE	yes	yes	up
Arl6ip1	148	152	157	190	155	140	140.05	193.614	180.17	151.424	134.32	134.683	7.18082	7.48	7.41311	7.25187	7.14249	7.14579	155.71	0.283962	0.186562	0.999912	0.926224	TRUE	no	no	up
Arl6ip4	56	34	39	54	50	30	52.992	43.3083	44.7556	43.0362	43.329	28.8607	5.5647	5.41887	5.44124	5.41566	5.42025	5.16579	42.7136	0.291347	0.353537	0.999912	0.988161	TRUE	no	no	up
Arl6ip5	47	29	25	68	53	32	44.4755	36.9395	28.6895	54.1937	45.9287	30.7847	5.39058	5.269	5.12258	5.5383	5.41449	5.15501	40.1686	-0.249506	0.457916	0.999912	0.988161	TRUE	no	no	down
Arl6ip6	11	12	11	10	8	14	10.4091	15.2853	12.6234	7.96967	6.93264	13.4683	3.42833	3.56034	3.49244	3.3444	3.31096	3.52012	11.1147	0.434328	0.431521	0.999912	0.988161	TRUE	no	no	up
Arl8a	30	26	29	41	43	35	28.3886	33.1181	33.2798	32.6756	37.2629	33.6708	4.95542	5.047	5.04994	5.03861	5.1234	5.05737	33.066	-0.132938	0.692237	0.999912	0.989293	TRUE	no	no	down
Arl8b	36	27	30	33	47	38	34.0663	34.3919	34.4274	26.2999	40.7292	36.5569	5.09422	5.10002	5.10071	4.9368	5.21274	5.13908	34.4119	-0.00606931	0.985679	0.999912	0.999888	TRUE	no	no	down
Armc1	9	4	5	4	5	7	8.51658	5.0951	5.73789	3.18787	4.3329	6.73416	2.57149	2.45352	2.4745	2.37378	2.42186	2.51024	5.60075	0.473102	0.530071	0.999912	0.988161	TRUE	no	no	up
Armc10	5	4	2	9	6	7	4.73143	5.0951	2.29516	7.1727	5.19948	6.73416	2.36867	2.3826	2.2846	2.45989	2.3858	2.44024	5.20467	-0.655672	0.404991	0.999912	0.988161	TRUE	no	no	down
Armc5	13	8	15	22	17	15	12.3017	10.1902	17.2137	17.5333	14.7319	14.4303	3.78819	3.73743	3.91949	3.93571	3.85727	3.84869	14.4002	-0.23474	0.628402	0.999912	0.988161	TRUE	no	no	down
Armc6	4	6	6	3	2	10	3.78515	7.64265	6.88547	2.3909	1.73316	9.62023	2.29989	2.43183	2.41064	2.23691	2.21255	2.50865	5.34293	0.425573	0.605334	0.999912	0.988161	TRUE	no	no	up
Armc7	24	10	17	30	17	19	22.7109	12.7377	19.5088	23.909	14.7319	18.2784	4.31553	4.07533	4.2381	4.34765	4.1136	4.20869	18.6461	-0.0396155	0.928556	0.999912	0.999888	TRUE	no	no	down
Armc8	7	1	1	2	3	1	6.624	1.27377	1.14758	1.59393	2.59974	0.962023	1.39357	1.19119	1.18427	1.19647	1.24047	1.17255	2.36684	0.85377	0.471694	0.999912	0.988161	TRUE	no	no	up
Armcx2	2	6	0	7	9	3	1.89257	7.64265	0	5.57877	7.79922	2.88607	1.9833	2.18615	1.91852	2.12967	2.20968	2.02375	4.29988	-0.830783	0.38195	0.999912	0.988161	TRUE	no	no	down
Armcx6	13	7	5	12	12	5	12.3017	8.91642	5.73789	9.5636	10.399	4.81011	3.21863	3.11169	3.01195	3.13551	3.1619	2.97245	8.62145	0.125718	0.840575	0.999912	0.998951	TRUE	no	no	up
Armh3	1	0	3	6	0	3	0.946286	0	3.44274	4.7818	0	2.88607	0.956962	0.927658	1.05459	1.11836	0.912619	1.03689	2.00948	-0.804585	0.559288	0.999912	0.988161	TRUE	no	no	down
Armt1	5	3	5	3	6	7	4.73143	3.82132	5.73789	2.3909	5.19948	6.73416	2.2392	2.20886	2.2735	2.14229	2.25718	2.31158	4.7692	0.0175083	0.982883	0.999912	0.999888	TRUE	no	no	up
Arnt	17	18	11	25	22	17	16.0869	22.9279	12.6234	19.9242	19.0648	16.3544	4.10536	4.26505	4.01822	4.20557	4.18274	4.1126	17.8302	-0.113022	0.799114	0.999912	0.998951	TRUE	no	no	down
Arpc1a	62	42	48	84	77	73	58.6697	53.4985	55.0838	66.9452	66.7266	70.2277	5.90963	5.84638	5.86517	6.01273	6.00954	6.04933	61.8586	-0.282682	0.285509	0.999912	0.957469	TRUE	no	no	down
Arpc1b	2133	1349	1342	1653	1926	1664	2018.43	1718.32	1540.05	1317.39	1669.03	1600.81	10.8976	10.7265	10.6117	10.4492	10.696	10.6521	1644	0.20264	0.250131	0.999912	0.954797	TRUE	no	no	up
Arpc2	546	375	436	600	524	487	516.672	477.665	500.344	478.18	454.088	468.505	8.98384	8.90395	8.95088	8.90494	8.85259	8.88427	482.576	0.0941644	0.566771	0.999912	0.988161	TRUE	no	no	up
Arpc3	665	444	511	871	639	514	629.28	565.556	586.413	694.158	553.744	494.48	9.26685	9.15755	9.19433	9.36868	9.13576	9.02192	587.272	0.0314727	0.863825	0.999912	0.999454	TRUE	no	no	up
Arpc4	436	270	335	398	380	449	412.581	343.919	384.439	317.193	329.3	431.948	8.63841	8.45655	8.56683	8.37565	8.41274	8.68485	369.897	0.084019	0.66292	0.999912	0.988161	TRUE	no	no	up
Arpc5	206	162	201	189	263	223	194.935	206.351	230.663	150.627	227.91	214.531	7.62547	7.67936	7.78611	7.38465	7.77601	7.71695	204.17	0.0925768	0.668052	0.999912	0.988161	TRUE	no	no	up
Arpc5l	83	53	82	116	89	102	78.5418	67.5101	94.1015	92.4482	77.1256	98.1263	6.33878	6.22577	6.48796	6.47587	6.32336	6.52574	84.6422	-0.153933	0.539156	0.999912	0.988161	TRUE	no	no	down
Arpin	32	24	47	20	39	30	30.2812	30.5706	53.9362	15.9393	33.7966	28.8607	4.94218	4.94855	5.32664	4.60522	5.01074	4.91388	32.2308	0.550487	0.151885	0.999912	0.925851	TRUE	no	no	up
Arpp19	336	196	257	474	284	354	317.952	249.66	294.928	377.762	246.109	340.556	8.28874	8.05483	8.21447	8.46334	8.03792	8.35737	304.494	-0.159444	0.447798	0.999912	0.988161	TRUE	no	no	down
Arrb1	15	10	9	32	17	20	14.1943	12.7377	10.3282	25.5029	14.7319	19.2405	3.95304	3.92044	3.85095	4.24234	3.96703	4.08576	16.1226	-0.672938	0.155577	0.999912	0.925851	TRUE	no	no	down
Arrb2	265	171	221	286	281	226	250.766	217.815	253.615	227.933	243.509	217.417	7.93926	7.80428	7.94966	7.84645	7.91075	7.80147	235.176	0.0693677	0.712343	0.999912	0.992866	TRUE	no	no	up
Arrdc1	62	71	77	98	103	55	58.6697	90.438	88.3636	78.1027	89.2577	52.9113	6.039	6.38064	6.36314	6.2634	6.37576	5.96438	76.2905	0.0974759	0.729767	0.999912	0.994903	TRUE	no	no	up
Arrdc2	15	7	18	19	15	6	14.1943	8.91642	20.6564	15.1424	12.9987	5.77214	3.71187	3.565	3.87154	3.74172	3.67777	3.44947	12.9467	0.360369	0.502822	0.999912	0.988161	TRUE	no	no	up
Arrdc4	25	9	22	19	19	20	23.6572	11.464	25.2467	15.1424	16.465	19.2405	4.32409	4.02847	4.35194	4.10969	4.14753	4.2193	18.536	0.266016	0.550257	0.999912	0.988161	TRUE	no	no	up
Arsa	18	9	6	12	6	14	17.0332	11.464	6.88547	9.5636	5.19948	13.4683	3.57064	3.40797	3.27153	3.35046	3.19888	3.47049	10.6023	0.349585	0.550276	0.999912	0.988161	TRUE	no	no	up
Arsb	135	83	67	88	88	136	127.749	105.723	76.8878	70.1331	76.259	130.835	6.836	6.6634	6.40239	6.32113	6.39003	6.85764	97.9312	0.171444	0.549371	0.999912	0.988161	TRUE	no	no	up
As3mt	3	3	1	8	5	4	2.83886	3.82132	1.14758	6.37573	4.3329	3.84809	1.87402	1.91191	1.81436	2.01265	1.93242	1.91321	3.72741	-0.915004	0.331244	0.999912	0.987736	TRUE	no	no	down
Asah1	37	35	27	60	45	39	35.0126	44.5821	30.9846	47.818	38.9961	37.5189	5.21546	5.371	5.14704	5.42908	5.28486	5.25965	39.1521	-0.178245	0.580059	0.999912	0.988161	TRUE	no	no	down
Asap1	8	4	7	9	8	5	7.57029	5.0951	8.03305	7.1727	6.93264	4.81011	2.75683	2.67605	2.76906	2.74442	2.73532	2.65984	6.60232	0.132717	0.846964	0.999912	0.998951	TRUE	no	no	up
Asap2	15	8	7	13	7	9	14.1943	10.1902	8.03305	10.3606	6.06606	8.65821	3.39027	3.26785	3.20363	3.27691	3.12968	3.22109	9.58373	0.379739	0.517476	0.999912	0.988161	TRUE	no	no	up
Asb1	8	0	4	3	5	1	7.57029	0	4.59032	2.3909	4.3329	0.962023	1.87004	1.59356	1.75777	1.67307	1.75336	1.61719	3.30774	0.695348	0.507074	0.999912	0.988161	TRUE	no	no	up
Asb13	4	2	2	4	8	6	3.78515	2.54755	2.29516	3.18787	6.93264	5.77214	2.02555	1.98483	1.97294	2.00003	2.14424	2.0992	4.08675	-0.854763	0.340875	0.999912	0.988161	TRUE	no	no	down
Asb2	4	9	9	17	7	12	3.78515	11.464	10.3282	13.5484	6.06606	11.5443	3.02237	3.27534	3.24472	3.35123	3.1016	3.28432	9.45602	-0.317464	0.609011	0.999912	0.988161	TRUE	no	no	down
Asb6	14	21	14	18	27	11	13.248	26.7493	16.0661	14.3454	23.3977	10.5823	3.98333	4.30161	4.06248	4.01078	4.24683	3.90608	17.3981	0.192034	0.686118	0.999912	0.988642	TRUE	no	no	up
Asb8	15	15	11	21	19	17	14.1943	19.1066	12.6234	16.7363	16.465	16.3544	3.94234	4.06491	3.90337	4.01212	4.00429	4.00092	15.9133	-0.118852	0.796176	0.999912	0.998951	TRUE	no	no	down
Ascc1	61	36	29	64	55	59	57.7235	45.8559	33.2798	51.0059	47.6619	56.7593	5.72752	5.56112	5.36018	5.63601	5.58616	5.71441	48.7144	-0.173912	0.56837	0.999912	0.988161	TRUE	no	no	down
Ascc2	15	9	11	15	16	7	14.1943	11.464	12.6234	11.9545	13.8653	6.73416	3.62515	3.5462	3.57827	3.56041	3.6174	3.39522	11.8059	0.23104	0.664725	0.999912	0.988161	TRUE	no	no	up
Ascc3	4	4	7	10	8	5	3.78515	5.0951	8.03305	7.96967	6.93264	4.81011	2.52192	2.57468	2.66877	2.67513	2.6368	2.56038	6.10429	-0.241743	0.738879	0.999912	0.994903	TRUE	no	no	down
Asf1b	27	12	20	27	16	24	25.5497	15.2853	22.9516	21.5181	13.8653	23.0885	4.46078	4.22355	4.39933	4.37032	4.16988	4.40534	20.3764	0.139999	0.7423	0.999912	0.996373	TRUE	no	no	up
Ash1l	3	7	8	7	9	10	2.83886	8.91642	9.18063	5.57877	7.79922	9.62023	2.68377	2.8955	2.90589	2.78296	2.865	2.92438	7.32235	-0.15815	0.817014	0.999912	0.998951	TRUE	no	no	down
Ash2l	2	4	2	6	3	4	1.89257	5.0951	2.29516	4.7818	2.59974	3.84809	1.70077	1.81791	1.72069	1.81745	1.72823	1.7783	3.41874	-0.31321	0.744397	0.999912	0.997317	TRUE	no	no	down
Asl	91	73	71	90	94	59	86.112	92.9855	81.4781	71.727	81.4585	56.7593	6.36506	6.42552	6.31801	6.21419	6.31903	6.03725	78.4201	0.307604	0.22606	0.999912	0.951995	TRUE	no	no	up
Asna1	204	142	149	193	181	151	193.042	180.876	170.989	153.815	156.851	145.265	7.51773	7.45439	7.40263	7.30415	7.32252	7.25302	166.806	0.257882	0.195079	0.999912	0.937198	TRUE	no	no	up
Asns	15	3	8	16	12	11	14.1943	3.82132	9.18063	12.7515	10.399	10.5823	3.4678	3.1578	3.31873	3.43006	3.35523	3.36066	10.1548	-0.277877	0.636042	0.999912	0.988161	TRUE	no	no	down
Asnsd1	60	40	42	51	47	52	56.7772	50.951	48.1983	40.6453	40.7292	50.0252	5.70264	5.61952	5.58155	5.46144	5.46425	5.6085	47.8877	0.253406	0.38756	0.999912	0.988161	TRUE	no	no	up
Asph	10	12	7	7	5	7	9.46286	15.2853	8.03305	5.57877	4.3329	6.73416	3.03837	3.1943	2.99054	2.8996	2.85461	2.94625	8.23784	0.970283	0.12952	0.999912	0.905984	TRUE	no	no	up
Aspm	4	3	6	10	4	5	3.78515	3.82132	6.88547	7.96967	3.46632	4.81011	2.30267	2.30987	2.41146	2.45953	2.28826	2.34132	5.12301	-0.178697	0.821563	0.999912	0.998951	TRUE	no	no	down
Asprv1	39	32	32	43	25	31	36.9052	40.7608	36.7225	34.2696	21.6645	29.8227	5.11372	5.17222	5.10784	5.06687	4.80395	4.98147	33.3575	0.411322	0.22958	0.999912	0.951995	TRUE	no	no	up
Aspscr1	120	115	115	135	152	94	113.554	146.484	131.972	107.591	131.72	90.4301	6.8537	7.07992	6.98672	6.80545	6.98694	6.66011	120.292	0.243982	0.297063	0.999912	0.957469	TRUE	no	no	up
Ass1	7	2	9	22	8	12	6.624	2.54755	10.3282	17.5333	6.93264	11.5443	3.11033	2.98984	3.22991	3.45185	3.11864	3.26962	9.25166	-0.875092	0.174256	0.999912	0.925851	TRUE	no	no	down
Aste1	5	2	5	5	7	2	4.73143	2.54755	5.73789	3.98483	6.06606	1.92405	2.07726	2.00108	2.10985	2.0487	2.1283	1.96893	4.1653	0.122719	0.888196	0.999912	0.999888	TRUE	no	no	up
Atad1	10	8	9	20	14	10	9.46286	10.1902	10.3282	15.9393	12.1321	9.62023	3.44039	3.46661	3.46938	3.6367	3.52286	3.44564	11.2788	-0.341181	0.529084	0.999912	0.988161	TRUE	no	no	down
Atad2	8	6	12	29	19	16	7.57029	7.64265	13.7709	23.112	16.465	15.3924	3.60102	3.62331	3.79036	4.04009	3.86615	3.83519	13.9922	-0.933968	0.0691278	0.999912	0.805105	TRUE	no	no	down
Atad2b	17	12	8	17	9	8	16.0869	15.2853	9.18063	13.5484	7.79922	7.69618	3.64841	3.6161	3.44904	3.5803	3.39594	3.39665	11.5994	0.474959	0.383536	0.999912	0.988161	TRUE	no	no	up
Atad3a	26	10	12	27	15	9	24.6034	12.7377	13.7709	21.5181	12.9987	8.65821	4.17954	3.88376	3.90879	4.11388	3.88219	3.75407	15.7145	0.248827	0.617818	0.999912	0.988161	TRUE	no	no	up
Atat1	4	2	6	8	8	10	3.78515	2.54755	6.88547	6.37573	6.93264	9.62023	2.50841	2.47687	2.6183	2.60345	2.6231	2.71095	6.02446	-0.783576	0.293797	0.999912	0.957469	TRUE	no	no	down
Ate1	9	5	4	2	5	9	8.51658	6.36887	4.59032	1.59393	4.3329	8.65821	2.57146	2.49327	2.43419	2.30271	2.42027	2.5756	5.6768	0.456172	0.559392	0.999912	0.988161	TRUE	no	no	up
Atf1	26	16	22	27	23	21	24.6034	20.3804	25.2467	21.5181	19.9313	20.2025	4.51526	4.42093	4.52593	4.44461	4.40621	4.41394	21.9804	0.191515	0.628772	0.999912	0.988161	TRUE	no	no	up
Atf2	9	14	7	7	6	7	8.51658	17.8328	8.03305	5.57877	5.19948	6.73416	3.05534	3.30896	3.03958	2.94705	2.93563	2.99453	8.64915	0.958313	0.130462	0.999912	0.905984	TRUE	no	no	up
Atf3	430	198	213	305	361	372	406.903	252.207	244.434	243.075	312.835	357.873	8.53293	8.0583	8.02772	8.01944	8.26704	8.4018	302.888	-0.0113913	0.961338	0.999912	0.999888	TRUE	no	no	down
Atf4	692	461	475	683	616	606	654.83	587.21	545.1	544.328	533.813	582.986	9.30029	9.18766	9.11199	9.11017	9.09039	9.1804	574.711	0.106623	0.525642	0.999912	0.988161	TRUE	no	no	up
Atf5	43	23	23	26	34	37	40.6903	29.2968	26.3943	20.7211	29.4637	35.5948	5.10233	4.89378	4.83649	4.69971	4.89599	5.01273	30.3602	0.185641	0.61313	0.999912	0.988161	TRUE	no	no	up
Atf6	6	3	6	7	10	10	5.67772	3.82132	6.88547	5.57877	8.6658	9.62023	2.70981	2.65411	2.75191	2.70374	2.8146	2.84325	6.70822	-0.524847	0.451619	0.999912	0.988161	TRUE	no	no	down
Atf6b	43	32	33	60	62	41	40.6903	40.7608	37.8701	47.818	53.7279	39.4429	5.39395	5.39739	5.34997	5.5075	5.59309	5.37346	43.385	-0.243035	0.427419	0.999912	0.988161	TRUE	no	no	down
Atf7	29	13	23	17	28	18	27.4423	16.5591	26.3943	13.5484	24.2642	17.3164	4.51999	4.27307	4.4915	4.17459	4.45233	4.2843	20.9208	0.366436	0.388689	0.999912	0.988161	TRUE	no	no	up
Atf7ip	35	33	23	21	24	29	33.12	42.0346	26.3943	16.7363	20.7979	27.8987	4.8791	5.02219	4.74417	4.50829	4.61528	4.77512	27.8303	0.63816	0.0916593	0.999912	0.858145	TRUE	no	no	up
Atg10	3	2	6	3	5	7	2.83886	2.54755	6.88547	2.3909	4.3329	6.73416	2.02318	2.01978	2.16706	2.00033	2.08113	2.16824	4.28831	-0.120382	0.890545	0.999912	0.999888	TRUE	no	no	down
Atg101	31	31	31	47	44	39	29.3349	39.487	35.5749	37.4574	38.1295	37.5189	5.04851	5.23047	5.16608	5.19962	5.21113	5.19994	36.2504	-0.124071	0.703032	0.999912	0.989536	TRUE	no	no	down
Atg12	23	12	13	15	21	12	21.7646	15.2853	14.9185	11.9545	18.1982	11.5443	4.11162	3.94685	3.93722	3.84715	4.02505	3.84068	15.6109	0.328114	0.48711	0.999912	0.988161	TRUE	no	no	up
Atg13	8	6	6	5	10	11	7.57029	7.64265	6.88547	3.98483	8.6658	10.5823	2.90453	2.90635	2.88244	2.76822	2.9425	3.00263	7.55522	-0.0572984	0.930972	0.999912	0.999888	TRUE	no	no	down
Atg14	2	3	1	3	7	8	1.89257	3.82132	1.14758	2.3909	6.06606	7.69618	1.84545	1.92206	1.82361	1.86178	2.00911	2.06325	3.83577	-1.25033	0.199342	0.999912	0.939112	TRUE	no	no	down
Atg16l1	15	4	21	25	24	12	14.1943	5.0951	24.0992	19.9242	20.7979	11.5443	3.93095	3.68361	4.17094	4.08635	4.10603	3.85527	15.9425	-0.263276	0.60911	0.999912	0.988161	TRUE	no	no	down
Atg16l2	9	11	5	15	16	12	8.51658	14.0115	5.73789	11.9545	13.8653	11.5443	3.36792	3.52662	3.2863	3.47691	3.53346	3.46276	10.9383	-0.419358	0.453404	0.999912	0.988161	TRUE	no	no	down
Atg2a	18	17	20	26	28	19	17.0332	21.6542	22.9516	20.7211	24.2642	18.2784	4.28264	4.39431	4.42357	4.37389	4.45736	4.31444	20.8171	-0.0475914	0.907718	0.999912	0.999888	TRUE	no	no	down
Atg3	136	80	86	90	76	65	128.695	101.902	98.6918	71.727	65.8601	62.5315	6.78129	6.56632	6.54052	6.27495	6.209	6.17233	88.2345	0.721348	0.00319758	0.999912	0.0871645	TRUE	no	no	up
Atg4b	7	2	3	10	9	6	6.624	2.54755	3.44274	7.96967	7.79922	5.77214	2.55731	2.42208	2.44839	2.60762	2.59962	2.52736	5.69255	-0.738707	0.331924	0.999912	0.987736	TRUE	no	no	down
Atg5	7	8	12	8	12	9	6.624	10.1902	13.7709	6.37573	10.399	8.65821	3.11245	3.22669	3.32947	3.09819	3.23769	3.18087	9.33634	0.256971	0.66722	0.999912	0.988161	TRUE	no	no	up
Atg7	1	8	4	10	1	3	0.946286	10.1902	4.59032	7.96967	0.86658	2.88607	1.97271	2.2974	2.11973	2.25269	1.96375	2.05379	4.57485	0.362291	0.700027	0.999912	0.989293	TRUE	no	no	up
Atg9a	12	17	11	11	15	10	11.3554	21.6542	12.6234	8.76664	12.9987	9.62023	3.60955	3.86897	3.64724	3.522	3.65887	3.55627	12.8364	0.523513	0.315357	0.999912	0.979959	TRUE	no	no	up
Atic	33	19	23	26	28	26	31.2274	24.2017	26.3943	20.7211	24.2642	25.0126	4.77938	4.6346	4.6794	4.54943	4.63398	4.65082	25.3036	0.235695	0.530389	0.999912	0.988161	TRUE	no	no	up
Atl2	2	5	3	2	8	3	1.89257	6.36887	3.44274	1.59393	6.93264	2.88607	1.82819	1.98866	1.89115	1.80967	2.02384	1.8685	3.8528	0.00523025	0.995551	0.999912	0.999888	TRUE	no	no	up
Atl3	11	4	10	6	13	3	10.4091	5.0951	11.4758	4.7818	11.2655	2.88607	3.0015	2.83039	3.02659	2.80282	3.03189	2.73847	7.65224	0.517351	0.450532	0.999912	0.988161	TRUE	no	no	up
Atmin	33	15	11	26	22	16	31.2274	19.1066	12.6234	20.7211	19.0648	15.3924	4.54325	4.27454	4.1123	4.31454	4.27255	4.1785	19.6893	0.203437	0.6467	0.999912	0.988161	TRUE	no	no	up
Atn1	21	26	39	35	39	33	19.872	33.1181	44.7556	27.8938	33.7966	31.7468	4.72486	5.00143	5.19709	4.89862	5.0171	4.97747	31.8638	0.0540869	0.88311	0.999912	0.999888	TRUE	no	no	up
Atox1	1635	1239	1470	2010	1657	1496	1547.18	1578.21	1686.94	1601.9	1435.92	1439.19	10.5951	10.6159	10.686	10.6317	10.517	10.5194	1548.22	0.103947	0.499744	0.999912	0.988161	TRUE	no	no	up
Atp10a	1	3	3	3	4	11	0.946286	3.82132	3.44274	2.3909	3.46632	10.5823	1.86407	1.98189	1.96799	1.91968	1.96658	2.22023	4.1083	-1.02365	0.285914	0.999912	0.957469	TRUE	no	no	down
Atp10d	1	2	4	6	1	1	0.946286	2.54755	4.59032	4.7818	0.86658	0.962023	1.19852	1.26406	1.33819	1.35835	1.19266	1.19962	2.44909	0.236698	0.839789	0.999912	0.998951	TRUE	no	no	up
Atp11a	16	16	23	35	20	20	15.1406	20.3804	26.3943	27.8938	17.3316	19.2405	4.23792	4.3719	4.50231	4.54564	4.29327	4.34338	21.0635	-0.0734182	0.862274	0.999912	0.999454	TRUE	no	no	down
Atp11b	14	18	26	22	24	11	13.248	22.9279	29.8371	17.5333	20.7979	10.5823	4.07619	4.31604	4.46388	4.19073	4.27476	3.99966	19.1544	0.411958	0.366259	0.999912	0.988161	TRUE	no	no	up
Atp11c	1	1	1	0	1	8	0.946286	1.27377	1.14758	0	0.86658	7.69618	0.868976	0.886745	0.880525	0.820299	0.863727	1.13474	1.9884	-1.32383	0.362354	0.999912	0.988161	TRUE	no	no	down
Atp13a1	28	19	23	46	53	26	26.496	24.2017	26.3943	36.6605	45.9287	25.0126	4.84928	4.80969	4.85085	5.04937	5.20482	4.81819	30.7823	-0.483266	0.184737	0.999912	0.926224	TRUE	no	no	down
Atp13a2	22	17	27	24	23	23	20.8183	21.6542	30.9846	19.1272	19.9313	22.1265	4.44105	4.46182	4.65404	4.39704	4.41859	4.4718	22.4404	0.263231	0.509646	0.999912	0.988161	TRUE	no	no	up
Atp13a3	12	12	17	22	25	18	11.3554	15.2853	19.5088	17.5333	21.6645	17.3164	3.93233	4.04743	4.14939	4.1033	4.20751	4.09707	17.1106	-0.30357	0.502774	0.999912	0.988161	TRUE	no	no	down
Atp1a1	366	309	293	398	411	337	346.341	393.596	336.241	317.193	356.164	324.202	8.43404	8.56149	8.40474	8.34646	8.46207	8.36848	345.623	0.108387	0.541984	0.999912	0.988161	TRUE	no	no	up
Atp1b3	227	157	189	253	207	238	214.807	199.983	216.892	201.633	179.382	228.961	7.72761	7.65975	7.73645	7.66688	7.55641	7.78927	206.943	0.0523574	0.789802	0.999912	0.998598	TRUE	no	no	up
Atp23	1	5	4	6	2	2	0.946286	6.36887	4.59032	4.7818	1.73316	1.92405	1.61207	1.81251	1.75573	1.7711	1.64297	1.65371	3.39075	0.436604	0.661964	0.999912	0.988161	TRUE	no	no	up
Atp2a2	43	36	34	75	63	57	40.6903	45.8559	39.0177	59.7725	54.5945	54.8353	5.48503	5.56864	5.463	5.7646	5.69339	5.6955	49.1277	-0.434384	0.133966	0.999912	0.905984	TRUE	no	no	down
Atp2b1	18	19	15	26	15	28	17.0332	24.2017	17.2137	20.7211	12.9987	26.9366	4.22683	4.39175	4.23473	4.32006	4.11337	4.45953	19.8508	-0.0577025	0.894874	0.999912	0.999888	TRUE	no	no	down
Atp2b4	7	8	8	11	10	3	6.624	10.1902	9.18063	8.76664	8.6658	2.88607	2.8925	3.00262	2.9753	2.96752	2.96301	2.75618	7.71889	0.326311	0.621202	0.999912	0.988161	TRUE	no	no	up
Atp2c1	1	1	4	6	3	2	0.946286	1.27377	4.59032	4.7818	2.59974	1.92405	1.35199	1.37334	1.49213	1.51057	1.42007	1.39295	2.68599	-0.481256	0.662905	0.999912	0.988161	TRUE	no	no	down
Atp5a1	241	148	164	255	215	226	228.055	188.519	188.203	203.227	186.315	217.417	7.7739	7.59268	7.59069	7.66284	7.58017	7.72752	201.956	-0.00173327	0.993018	0.999912	0.999888	TRUE	no	no	down
Atp5b	661	361	400	552	589	514	625.495	459.833	459.032	439.926	510.415	494.48	9.19253	8.87738	8.87541	8.83186	8.98271	8.95034	498.197	0.0985139	0.601632	0.999912	0.988161	TRUE	no	no	up
Atp5c1	207	131	181	270	230	219	195.881	166.864	207.712	215.181	199.313	210.683	7.62122	7.4746	7.67674	7.71172	7.63774	7.69076	199.272	-0.130379	0.505628	0.999912	0.988161	TRUE	no	no	down
Atp5d	789	730	701	713	936	900	746.62	929.855	804.453	568.237	811.119	865.821	9.56188	9.78961	9.63891	9.28394	9.64762	9.71553	787.684	0.144052	0.464469	0.999912	0.988161	TRUE	no	no	up
Atp5e	369	357	435	656	447	482	349.18	454.738	499.197	522.81	387.361	463.695	8.55349	8.81683	8.91169	8.96034	8.65563	8.83686	446.163	-0.078347	0.694842	0.999912	0.989293	TRUE	no	no	down
Atp5g1	153	168	183	212	147	176	144.782	213.994	210.007	168.957	127.387	169.316	7.26123	7.62536	7.60857	7.40317	7.14561	7.4052	172.407	0.28442	0.211854	0.999912	0.949317	TRUE	no	no	up
Atp5g2	35	37	33	32	32	28	33.12	47.1297	37.8701	25.5029	27.7306	26.9366	5.03214	5.25718	5.11461	4.87484	4.92469	4.91041	33.0483	0.551361	0.10555	0.999912	0.877243	TRUE	no	no	up
Atp5g3	1017	1212	1215	1655	1529	1113	962.373	1543.81	1394.31	1318.98	1325	1070.73	10.019	10.5114	10.4038	10.3456	10.3503	10.1285	1269.2	0.0692002	0.729572	0.999912	0.994903	TRUE	no	no	up
Atp5h	515	287	388	970	423	535	487.337	365.573	445.261	773.058	366.563	514.682	8.92018	8.63523	8.82908	9.40269	8.63469	8.97592	492.079	-0.349298	0.151947	0.999912	0.925851	TRUE	no	no	down
Atp5j	197	141	138	208	182	196	186.418	179.602	158.366	165.769	157.718	188.556	7.50316	7.4672	7.3517	7.39256	7.34652	7.51392	172.738	0.0364678	0.85721	0.999912	0.999454	TRUE	no	no	up
Atp5j2	407	203	242	596	289	360	385.139	258.576	277.714	474.992	250.442	346.328	8.51446	8.12336	8.19051	8.73161	8.08899	8.40721	332.198	-0.216297	0.374465	0.999912	0.988161	TRUE	no	no	down
Atp5k	309	97	136	294	209	309	292.402	123.556	156.071	234.308	181.115	297.265	8.03146	7.2334	7.43116	7.81203	7.56425	8.04793	214.12	-0.309896	0.276843	0.999912	0.957469	TRUE	no	no	down
Atp5l	7	5	17	62	8	11	6.624	6.36887	19.5088	49.4119	6.93264	10.5823	3.62879	3.64932	4.00672	4.63377	3.63176	3.7601	16.5714	-1.04799	0.294013	0.999912	0.957469	TRUE	no	no	down
Atp5md	65	14	32	106	43	68	61.5086	17.8328	36.7225	84.4785	37.2629	65.4176	5.77361	5.06876	5.41226	6.04415	5.41214	5.82214	50.5372	-0.671003	0.0826812	0.999912	0.826493	TRUE	no	no	down
Atp5mpl	70	27	37	29	40	89	66.24	34.3919	42.4604	23.112	34.6632	85.62	5.78595	5.32532	5.45366	5.07678	5.31648	6.00163	47.7479	0.00510727	0.993439	0.999912	0.999888	TRUE	no	no	up
Atp5o	185	162	172	284	227	192	175.063	206.351	197.384	226.339	196.714	184.708	7.51181	7.66617	7.62447	7.75695	7.62124	7.56185	197.76	-0.0742196	0.709043	0.999912	0.992238	TRUE	no	no	down
Atp5pb	311	192	268	323	330	290	294.295	244.565	307.551	257.42	285.971	278.987	8.17419	7.99521	8.21723	8.04252	8.14594	8.12151	278.132	0.0436575	0.815393	0.999912	0.998951	TRUE	no	no	up
Atp6ap1	78	54	49	58	80	67	73.8103	68.7838	56.2314	46.2241	69.3264	64.4555	6.09892	6.03903	5.8891	5.74128	6.04911	5.99069	63.1386	0.1493	0.592628	0.999912	0.988161	TRUE	no	no	up
Atp6ap2	132	86	133	87	145	151	124.91	109.545	152.628	69.3361	125.654	145.265	6.93544	6.82106	7.11676	6.43795	6.94113	7.07345	121.223	0.191155	0.483945	0.999912	0.988161	TRUE	no	no	up
Atp6v0a1	58	54	36	72	92	55	54.8846	68.7838	41.3128	57.3816	79.7253	52.9113	5.82195	5.99096	5.6318	5.85486	6.1196	5.79522	59.1666	-0.208967	0.480302	0.999912	0.988161	TRUE	no	no	down
Atp6v0a2	21	7	8	18	10	11	19.872	8.91642	9.18063	14.3454	8.6658	10.5823	3.78483	3.48382	3.48832	3.64135	3.46352	3.52703	11.9271	0.197665	0.717885	0.999912	0.993786	TRUE	no	no	up
Atp6v0b	262	272	295	335	371	304	247.927	346.467	338.536	266.984	321.501	292.455	8.04374	8.37139	8.3488	8.11441	8.2981	8.20413	302.312	0.0800851	0.687456	0.999912	0.989293	TRUE	no	no	up
Atp6v0d1	177	100	117	155	119	155	167.493	127.377	134.267	123.53	103.123	149.114	7.26875	7.01709	7.06345	6.988	6.83034	7.15962	134.151	0.197723	0.391261	0.999912	0.988161	TRUE	no	no	up
Atp6v0e	127	126	130	292	183	123	120.178	160.496	149.185	232.714	158.584	118.329	7.04161	7.30206	7.23565	7.66416	7.29193	7.0284	156.581	-0.252236	0.325485	0.999912	0.983763	TRUE	no	no	down
Atp6v1a	27	19	27	43	46	37	25.5497	24.2017	30.9846	34.2696	39.8627	35.5948	4.86066	4.84272	4.97141	5.03459	5.13432	5.057	31.7439	-0.442091	0.200149	0.999912	0.939533	TRUE	no	no	down
Atp6v1b2	86	72	68	184	119	110	81.3806	91.7118	78.0354	146.642	103.123	105.823	6.46911	6.57015	6.43979	6.9911	6.66841	6.69064	101.119	-0.506645	0.0385362	0.999912	0.618905	TRUE	no	no	down
Atp6v1c1	19	26	29	33	45	33	17.9794	33.1181	33.2798	26.2999	38.9961	31.7468	4.63651	4.95772	4.96218	4.82313	5.07075	4.93551	30.2367	-0.215786	0.562245	0.999912	0.988161	TRUE	no	no	down
Atp6v1d	225	205	232	335	268	228	212.914	261.124	266.238	266.984	232.243	219.341	7.79639	7.99254	8.01184	8.01594	7.87934	7.82476	243.141	0.0392931	0.840906	0.999912	0.998951	TRUE	no	no	up
Atp6v1e1	45	33	42	76	47	55	42.5829	42.0346	48.1983	60.5695	40.7292	52.9113	5.49584	5.4918	5.58172	5.75641	5.46444	5.64966	47.8376	-0.217322	0.470045	0.999912	0.988161	TRUE	no	no	down
Atp6v1f	370	313	338	443	313	365	350.126	398.691	387.882	353.056	271.239	351.138	8.45115	8.58071	8.55346	8.45952	8.20024	8.45403	352.022	0.219724	0.240739	0.999912	0.954797	TRUE	no	no	up
Atp6v1g1	116	150	142	167	175	121	109.769	191.066	162.956	133.093	151.651	116.405	6.92122	7.42379	7.27537	7.09	7.21022	6.97219	144.157	0.201819	0.405004	0.999912	0.988161	TRUE	no	no	up
Atp6v1g2	3	5	6	2	1	0	2.83886	6.36887	6.88547	1.59393	0.86658	0	1.50941	1.63166	1.6554	1.45283	1.42182	1.38754	3.09229	2.63162	0.0289218	0.999912	0.524898	TRUE	no	no	up
Atp6v1h	49	23	34	40	26	36	46.368	29.2968	39.0177	31.8787	22.5311	34.6328	5.28477	4.99057	5.16107	5.03447	4.83824	5.08689	33.9542	0.377348	0.278141	0.999912	0.957469	TRUE	no	no	up
Atp7a	4	5	8	9	7	9	3.78515	6.36887	9.18063	7.1727	6.06606	8.65821	2.65773	2.75383	2.84216	2.78088	2.74053	2.83002	6.87194	-0.193585	0.778311	0.999912	0.998509	TRUE	no	no	down
Atp8b2	8	5	15	10	10	7	7.57029	6.36887	17.2137	7.96967	8.6658	6.73416	3.10904	3.07724	3.38612	3.1207	3.14542	3.08082	9.08708	0.409567	0.505926	0.999912	0.988161	TRUE	no	no	up
Atp8b4	3	6	10	4	11	5	2.83886	7.64265	11.4758	3.18787	9.53238	4.81011	2.53384	2.70613	2.82607	2.5394	2.77816	2.60986	6.58128	0.305576	0.68025	0.999912	0.988161	TRUE	no	no	up
Atp9b	23	9	16	6	21	16	21.7646	11.464	18.3613	4.7818	18.1982	15.3924	4.05067	3.78269	3.96023	3.53719	3.96386	3.88663	14.9937	0.452551	0.388736	0.999912	0.988161	TRUE	no	no	up
Atpaf2	9	10	9	12	12	6	8.51658	12.7377	10.3282	9.5636	10.399	5.77214	3.20945	3.3313	3.26581	3.24361	3.27072	3.11679	9.55287	0.274563	0.638829	0.999912	0.988161	TRUE	no	no	up
Atpif1	555	405	473	617	584	530	525.189	515.879	542.805	491.729	506.083	509.872	9.02841	9.01016	9.06192	8.96131	8.99063	8.99825	515.259	0.0713544	0.659961	0.999912	0.988161	TRUE	no	no	up
Atpsckmt	12	10	17	14	9	8	11.3554	12.7377	19.5088	11.1575	7.79922	7.69618	3.51236	3.55003	3.72721	3.50587	3.39567	3.3964	11.7092	0.697316	0.196465	0.999912	0.937198	TRUE	no	no	up
Atr	7	5	4	6	4	9	6.624	6.36887	4.59032	4.7818	3.46632	8.65821	2.54053	2.52875	2.47003	2.47193	2.42166	2.60945	5.74825	0.0736033	0.921523	0.999912	0.999888	TRUE	no	no	up
Atraid	22	12	11	33	23	21	20.8183	15.2853	12.6234	26.2999	19.9313	20.2025	4.30131	4.16996	4.098	4.43224	4.28027	4.28636	19.1934	-0.437984	0.312164	0.999912	0.97572	TRUE	no	no	down
Atrip	9	4	12	4	12	9	8.51658	5.0951	13.7709	3.18787	10.399	8.65821	3.02835	2.92137	3.18126	2.82604	3.09167	3.03294	8.27128	0.318017	0.629808	0.999912	0.988161	TRUE	no	no	up
Atrn	1	0	3	6	1	3	0.946286	0	3.44274	4.7818	0.86658	2.88607	1.06253	1.03422	1.16021	1.22263	1.05705	1.14209	2.15391	-0.958601	0.456646	0.999912	0.988161	TRUE	no	no	down
Atrx	20	10	13	19	16	27	18.9257	12.7377	14.9185	15.1424	13.8653	25.9746	4.12407	3.96843	4.02193	4.02311	3.98797	4.28884	16.9274	-0.21749	0.64031	0.999912	0.988161	TRUE	no	no	down
Atxn1	13	2	4	15	12	14	12.3017	2.54755	4.59032	11.9545	10.399	13.4683	3.30023	2.99867	3.05838	3.29425	3.24319	3.33391	9.21023	-0.825334	0.194634	0.999912	0.937198	TRUE	no	no	down
Atxn10	84	44	33	64	59	52	79.488	56.0461	37.8701	51.0059	51.1282	50.0252	6.05504	5.7744	5.51225	5.70561	5.70776	5.69255	54.2606	0.198053	0.520239	0.999912	0.988161	TRUE	no	no	up
Atxn1l	15	13	9	15	14	16	14.1943	16.5591	10.3282	11.9545	12.1321	15.3924	3.76219	3.81907	3.65439	3.69557	3.70194	3.79513	13.4268	0.0590044	0.905732	0.999912	0.999888	TRUE	no	no	up
Atxn2	11	9	12	13	7	6	10.4091	11.464	13.7709	10.3606	6.06606	5.77214	3.27164	3.29807	3.36516	3.27168	3.12374	3.11777	9.64047	0.667185	0.255013	0.999912	0.954797	TRUE	no	no	up
Atxn2l	279	204	236	276	308	185	264.014	259.85	270.829	219.963	266.907	177.974	8.00206	7.98545	8.02628	7.82436	8.01312	7.62687	243.256	0.256168	0.208469	0.999912	0.943261	TRUE	no	no	up
Atxn3	4	6	4	13	17	4	3.78515	7.64265	4.59032	10.3606	14.7319	3.84809	2.75451	2.89187	2.79212	2.9876	3.11977	2.75771	7.4931	-0.888085	0.20939	0.999912	0.944166	TRUE	no	no	down
Atxn7	9	7	11	15	8	9	8.51658	8.91642	12.6234	11.9545	6.93264	8.65821	3.22071	3.23582	3.34255	3.33237	3.16526	3.2255	9.60029	0.116304	0.84205	0.999912	0.998951	TRUE	no	no	up
Atxn7l1	45	21	42	55	42	38	42.5829	26.7493	48.1983	43.8332	36.3963	36.5569	5.34131	5.06952	5.42396	5.36356	5.23632	5.23993	39.0528	0.0151655	0.963289	0.999912	0.999888	TRUE	no	no	up
Atxn7l2	6	6	6	11	14	2	5.67772	7.64265	6.88547	8.76664	12.1321	1.92405	2.77431	2.84091	2.81746	2.88405	2.99203	2.63352	7.17144	-0.199589	0.778703	0.999912	0.998509	TRUE	no	no	down
Atxn7l3	23	21	33	34	43	26	21.7646	26.7493	37.8701	27.0969	37.2629	25.0126	4.70192	4.81436	5.01833	4.81702	5.0164	4.77447	29.2927	-0.0574396	0.877229	0.999912	0.999888	TRUE	no	no	down
Atxn7l3b	34	17	12	31	37	26	32.1737	21.6542	13.7709	24.706	32.0634	25.0126	4.78081	4.56319	4.37515	4.62679	4.7813	4.63348	24.8968	-0.259041	0.520651	0.999912	0.988161	TRUE	no	no	down
Auh	14	16	21	23	15	15	13.248	20.3804	24.0992	18.3302	12.9987	14.4303	3.98371	4.16452	4.2509	4.12189	3.97381	4.01716	17.2478	0.318733	0.483396	0.999912	0.988161	TRUE	no	no	up
Aunip	8	3	4	8	5	6	7.57029	3.82132	4.59032	6.37573	4.3329	5.77214	2.517	2.38943	2.41341	2.47768	2.40011	2.45407	5.41045	-0.0212628	0.977667	0.999912	0.999888	TRUE	no	no	down
Aup1	266	211	238	284	279	196	251.712	268.766	273.124	226.339	241.776	188.556	7.9535	8.01644	8.03277	7.85017	7.91429	7.67833	241.712	0.271145	0.157338	0.999912	0.925851	TRUE	no	no	up
Aurka	4	3	5	10	9	7	3.78515	3.82132	5.73789	7.96967	7.79922	6.73416	2.50603	2.51693	2.57835	2.65887	2.65108	2.61258	5.97457	-0.760427	0.301574	0.999912	0.963988	TRUE	no	no	down
Aurkaip1	120	117	134	178	130	117	113.554	149.032	153.776	141.86	112.655	112.557	6.90039	7.14252	7.17245	7.10068	6.89263	6.89288	130.572	0.175498	0.44141	0.999912	0.988161	TRUE	no	no	up
Aurkb	10	9	9	17	14	11	9.46286	11.464	10.3282	13.5484	12.1321	10.5823	3.43771	3.49886	3.46661	3.56407	3.52013	3.47272	11.253	-0.225092	0.674658	0.999912	0.988161	TRUE	no	no	down
Aven	5	4	7	14	12	15	4.73143	5.0951	8.03305	11.1575	10.399	14.4303	3.01526	3.04341	3.13201	3.23367	3.20768	3.32599	8.9744	-1.01316	0.103611	0.999912	0.874608	TRUE	no	no	down
Avl9	1	6	6	11	9	10	0.946286	7.64265	6.88547	8.76664	7.79922	9.62023	2.54983	2.7979	2.77471	2.84258	2.80732	2.86627	6.94341	-0.808777	0.265322	0.999912	0.955956	TRUE	no	no	down
Avpi1	296	233	247	317	343	309	280.101	296.789	283.452	252.638	297.237	297.265	8.13639	8.19291	8.14809	8.03524	8.19504	8.19498	284.58	0.0225817	0.901401	0.999912	0.999888	TRUE	no	no	up
Axin1	11	10	15	24	16	7	10.4091	12.7377	17.2137	19.1272	13.8653	6.73416	3.63735	3.70833	3.82515	3.88793	3.74009	3.52015	13.3479	0.00116636	0.998234	0.999912	0.999888	TRUE	no	no	up
Axl	24	10	11	8	17	19	22.7109	12.7377	12.6234	6.37573	14.7319	18.2784	4.05072	3.79345	3.78884	3.57501	3.84647	3.94074	14.5763	0.318764	0.538018	0.999912	0.988161	TRUE	no	no	up
Azin1	14	7	12	10	8	16	13.248	8.91642	13.7709	7.96967	6.93264	15.3924	3.5133	3.38678	3.52324	3.34401	3.31064	3.57367	11.0383	0.269196	0.630976	0.999912	0.988161	TRUE	no	no	up
B230219D22Rik	18	16	22	20	18	37	17.0332	20.3804	25.2467	15.9393	15.5984	35.5948	4.29835	4.38339	4.48998	4.26385	4.2574	4.70304	21.6322	-0.0927882	0.833469	0.999912	0.998951	TRUE	no	no	down
B230307C23Rik	8	3	2	5	1	1	7.57029	3.82132	2.29516	3.98483	0.86658	0.962023	1.82885	1.68684	1.63196	1.69859	1.56561	1.57406	3.25003	1.22571	0.237788	0.999912	0.954797	TRUE	no	no	up
B230354K17Rik	10	7	12	15	10	4	9.46286	8.91642	13.7709	11.9545	8.6658	3.84809	3.223	3.20664	3.34618	3.30502	3.19651	3.03002	9.43644	0.375121	0.535786	0.999912	0.988161	TRUE	no	no	up
B2m	3905	2223	2674	5778	3041	4567	3695.25	2831.6	3068.63	4604.87	2635.27	4393.56	11.8269	11.5469	11.6307	12.0629	11.4718	12.0122	3538.2	-0.277678	0.195096	0.999912	0.937198	TRUE	no	no	down
B3galnt2	4	3	5	4	6	5	3.78515	3.82132	5.73789	3.18787	5.19948	4.81011	2.1134	2.11745	2.18258	2.08708	2.1676	2.15207	4.42364	0.0194006	0.981429	0.999912	0.999888	TRUE	no	no	up
B3galt4	1	6	7	7	13	8	0.946286	7.64265	8.03305	5.57877	11.2655	7.69618	2.52461	2.77319	2.7869	2.70149	2.8997	2.77844	6.86041	-0.604334	0.414371	0.999912	0.988161	TRUE	no	no	down
B3gat3	37	34	30	42	67	50	35.0126	43.3083	34.4274	33.4726	58.0608	48.1011	5.26551	5.40401	5.25971	5.23329	5.62326	5.47936	42.0638	-0.310269	0.341187	0.999912	0.988161	TRUE	no	no	down
B3gnt2	6	11	4	6	10	6	5.67772	14.0115	4.59032	4.7818	8.6658	5.77214	2.76488	3.01454	2.73163	2.72678	2.87051	2.76857	7.24988	0.312753	0.650575	0.999912	0.988161	TRUE	no	no	up
B3gnt5	25	17	9	14	21	27	23.6572	21.6542	10.3282	11.1575	18.1982	25.9746	4.31247	4.25872	3.97579	3.97725	4.1806	4.36379	18.495	0.025348	0.957063	0.999912	0.999888	TRUE	no	no	up
B3gntl1	10	4	2	3	7	7	9.46286	5.0951	2.29516	2.3909	6.06606	6.73416	2.54146	2.39154	2.29318	2.28024	2.42688	2.44925	5.34071	0.191892	0.810681	0.999912	0.998951	TRUE	no	no	up
B4galnt1	197	146	163	289	272	200	186.418	185.971	187.055	230.323	235.71	192.405	7.58279	7.58195	7.58681	7.78615	7.80839	7.6126	202.98	-0.236277	0.226043	0.999912	0.951995	TRUE	no	no	down
B4galt1	9	7	11	12	8	8	8.51658	8.91642	12.6234	9.5636	6.93264	7.69618	3.14921	3.16246	3.27064	3.1843	3.0939	3.12217	9.04146	0.305417	0.607831	0.999912	0.988161	TRUE	no	no	up
B4galt3	18	22	16	30	30	22	17.0332	28.023	18.3613	23.909	25.9974	21.1645	4.34942	4.59426	4.38786	4.51556	4.56175	4.45106	22.4147	-0.180951	0.654037	0.999912	0.988161	TRUE	no	no	down
B4galt4	8	5	9	19	14	14	7.57029	6.36887	10.3282	15.1424	12.1321	13.4683	3.33502	3.31048	3.42419	3.5696	3.47881	3.51632	10.835	-0.746783	0.181345	0.999912	0.926224	TRUE	no	no	down
B4galt5	28	21	20	30	40	29	26.496	26.7493	22.9516	23.909	34.6632	27.8987	4.74527	4.75103	4.67221	4.68681	4.90928	4.7745	27.1113	-0.180267	0.625827	0.999912	0.988161	TRUE	no	no	down
B4galt6	13	7	5	7	9	19	12.3017	8.91642	5.73789	5.57877	7.79922	18.2784	3.33991	3.23598	3.13503	3.11165	3.19509	3.50673	9.76874	-0.199749	0.748416	0.999912	0.997317	TRUE	no	no	down
B4gat1	4	7	3	2	5	8	3.78515	8.91642	3.44274	1.59393	4.3329	7.69618	2.21672	2.3864	2.20744	2.11942	2.23727	2.36009	4.96122	0.244079	0.77058	0.999912	0.998109	TRUE	no	no	up
B9d1	6	2	1	2	6	0	5.67772	2.54755	1.14758	1.59393	5.19948	0	1.52687	1.40634	1.35316	1.36334	1.51245	1.29923	2.69438	0.479899	0.677784	0.999912	0.988161	TRUE	no	no	up
B9d2	51	31	36	51	46	38	48.2606	39.487	41.3128	40.6453	39.8627	36.5569	5.47034	5.33283	5.36148	5.35058	5.33747	5.28151	41.0209	0.144717	0.638976	0.999912	0.988161	TRUE	no	no	up
BC005537	29	15	26	43	24	46	27.4423	19.1066	29.8371	34.2696	20.7979	44.2531	4.82143	4.65225	4.86931	4.95889	4.67156	5.12762	29.2844	-0.367053	0.340989	0.999912	0.988161	TRUE	no	no	down
BC005624	39	38	41	54	53	44	36.9052	48.4034	47.0507	43.0362	45.9287	42.329	5.33896	5.51957	5.50126	5.44032	5.48627	5.42941	43.9422	0.00399363	0.98948	0.999912	0.999888	TRUE	no	no	up
BC017158	5	10	4	10	10	6	4.73143	12.7377	4.59032	7.96967	8.6658	5.77214	2.77236	3.02134	2.77442	2.88814	2.91148	2.81054	7.41118	-0.05915	0.930391	0.999912	0.999888	TRUE	no	no	down
BC028528	31	9	13	37	30	35	29.3349	11.464	14.9185	29.4878	25.9974	33.6708	4.69336	4.29218	4.37056	4.70062	4.62436	4.77793	24.1456	-0.646204	0.121459	0.999912	0.905984	TRUE	no	no	down
BC029722	41	26	17	31	33	19	38.7977	33.1181	19.5088	24.706	28.5971	18.2784	4.97194	4.86006	4.58562	4.69506	4.77978	4.54823	27.1677	0.355324	0.359492	0.999912	0.988161	TRUE	no	no	up
BC031181	87	88	79	110	105	112	82.3269	112.092	90.6587	87.6664	90.9909	107.747	6.4486	6.70821	6.52928	6.4994	6.53133	6.67713	95.2469	-0.0103006	0.965984	0.999912	0.999888	TRUE	no	no	down
BC051142	34	9	19	32	23	21	32.1737	11.464	21.804	25.5029	19.9313	20.2025	4.6621	4.19721	4.4406	4.52759	4.39528	4.40288	21.8464	0.0167922	0.968823	0.999912	0.999888	TRUE	no	no	up
BC051226	5	4	4	9	7	11	4.73143	5.0951	4.59032	7.1727	6.06606	10.5823	2.6118	2.63043	2.61145	2.70048	2.65973	2.81053	6.37298	-0.719443	0.315852	0.999912	0.979959	TRUE	no	no	down
BC064078	5	1	5	10	3	4	4.73143	1.27377	5.73789	7.96967	2.59974	3.84809	2.14122	2.02141	2.17443	2.26426	2.05681	2.10801	4.3601	-0.284461	0.745945	0.999912	0.997317	TRUE	no	no	down
BC147527	2	1	3	9	3	8	1.89257	1.27377	3.44274	7.1727	2.59974	7.69618	1.9204	1.90912	1.98373	2.12637	1.94685	2.1367	4.01295	-1.39546	0.14531	0.999912	0.921317	TRUE	no	no	down
Babam1	55	40	35	62	55	48	52.0457	50.951	40.1653	49.4119	47.6619	46.1771	5.63843	5.62049	5.46177	5.60125	5.57483	5.55256	47.7355	-0.000108827	0.999704	0.999912	0.999888	TRUE	no	no	down
Babam2	40	28	36	42	46	41	37.8515	35.6657	41.3128	33.4726	39.8627	39.4429	5.24261	5.20663	5.29887	5.16219	5.27735	5.2697	37.9347	0.0292357	0.92679	0.999912	0.999888	TRUE	no	no	up
Bach1	11	8	15	10	25	18	10.4091	10.1902	17.2137	7.96967	21.6645	17.3164	3.69097	3.6951	3.87968	3.60348	4.00153	3.88706	14.1273	-0.307119	0.556932	0.999912	0.988161	TRUE	no	no	down
Bad	37	41	29	37	54	34	35.0126	52.2248	33.2798	29.4878	46.7953	32.7088	5.18858	5.45378	5.16002	5.07954	5.38657	5.14658	38.2515	0.136775	0.686979	0.999912	0.989293	TRUE	no	no	up
Bag1	142	89	96	121	142	102	134.373	113.366	110.168	96.433	123.054	98.1263	6.97042	6.81763	6.79305	6.67672	6.8914	6.69342	112.587	0.175606	0.444842	0.999912	0.988161	TRUE	no	no	up
Bag3	176	94	145	181	174	175	166.546	119.735	166.399	144.251	150.785	168.354	7.33282	7.03929	7.33095	7.19937	7.24039	7.34287	152.678	-0.0282916	0.896736	0.999912	0.999888	TRUE	no	no	down
Bag5	8	9	6	18	9	3	7.57029	11.464	6.88547	14.3454	7.79922	2.88607	3.03484	3.14979	3.01504	3.25298	3.04198	2.86883	8.49174	0.0180335	0.978168	0.999912	0.999888	TRUE	no	no	up
Bag6	173	107	142	183	185	140	163.708	136.294	162.956	145.845	160.317	134.683	7.31085	7.14475	7.30561	7.20375	7.29164	7.13214	150.634	0.0724206	0.729585	0.999912	0.994903	TRUE	no	no	up
Bahd1	11	18	15	23	29	16	10.4091	22.9279	17.2137	18.3302	25.1308	15.3924	3.95772	4.27876	4.14898	4.17699	4.34164	4.10003	18.234	-0.244438	0.592273	0.999912	0.988161	TRUE	no	no	down
Baiap2	16	23	19	30	19	20	15.1406	29.2968	21.804	23.909	16.465	19.2405	4.22974	4.54668	4.39488	4.44747	4.26206	4.33478	20.976	0.131074	0.756536	0.999912	0.998109	TRUE	no	no	up
Bak1	72	66	78	123	98	91	68.1326	84.0691	89.5112	98.0269	84.9248	87.5441	6.2319	6.40089	6.4522	6.53263	6.40897	6.43432	85.3681	-0.168424	0.492119	0.999912	0.988161	TRUE	no	no	down
Banf1	257	335	339	472	396	317	243.196	426.714	389.029	376.168	343.166	304.961	8.08702	8.64012	8.54705	8.5142	8.42166	8.305	347.206	0.0438767	0.843089	0.999912	0.998951	TRUE	no	no	up
Bap1	42	26	20	32	25	26	39.744	33.1181	22.9516	25.5029	21.6645	25.0126	5.01659	4.88985	4.69165	4.74136	4.65484	4.73262	27.999	0.415672	0.261821	0.999912	0.954797	TRUE	no	no	up
Basp1	1183	1147	1195	1678	1627	1203	1119.46	1461.02	1371.36	1337.31	1409.93	1157.31	10.19	10.4679	10.4013	10.3751	10.4307	10.2244	1309.4	0.0164163	0.924715	0.999912	0.999888	TRUE	no	no	up
Batf	38	28	28	39	47	50	35.9589	35.6657	32.1322	31.0817	40.7292	48.1011	5.19257	5.18885	5.12614	5.09903	5.27551	5.39088	37.2781	-0.202225	0.539535	0.999912	0.988161	TRUE	no	no	down
Batf3	175	180	178	223	227	165	165.6	229.279	204.269	177.724	196.714	158.734	7.43453	7.7405	7.63109	7.49959	7.5961	7.39601	188.72	0.163432	0.436199	0.999912	0.988161	TRUE	no	no	up
Bax	173	172	162	240	270	168	163.708	219.089	185.908	191.272	233.977	161.62	7.43412	7.707	7.55243	7.57902	7.77351	7.42257	192.595	-0.0499003	0.818528	0.999912	0.998951	TRUE	no	no	down
Baz1a	15	14	8	19	6	19	14.1943	17.8328	9.18063	15.1424	5.19948	18.2784	3.73383	3.82136	3.59084	3.76336	3.44182	3.84395	13.3047	0.09379	0.862889	0.999912	0.999454	TRUE	no	no	up
Baz1b	29	10	28	35	23	25	27.4423	12.7377	32.1322	27.8938	19.9313	24.0506	4.65191	4.32191	4.73947	4.6645	4.48113	4.57848	24.0313	0.0200641	0.961027	0.999912	0.999888	TRUE	no	no	up
Baz2a	13	10	18	20	20	23	12.3017	12.7377	20.6564	15.9393	17.3316	22.1265	3.94304	3.96566	4.15846	4.04277	4.08068	4.1979	16.8489	-0.276637	0.546819	0.999912	0.988161	TRUE	no	no	down
Baz2b	108	79	67	95	87	84	102.199	100.628	76.8878	75.7118	75.3924	80.8099	6.56447	6.54642	6.32641	6.31058	6.30791	6.36518	85.2715	0.272436	0.265682	0.999912	0.955956	TRUE	no	no	up
Bbc3	23	26	28	50	35	18	21.7646	33.1181	32.1322	39.8483	30.3303	17.3164	4.69038	4.92126	4.90526	5.05439	4.87354	4.58502	29.085	-0.0281822	0.942233	0.999912	0.999888	TRUE	no	no	down
Bbip1	7	5	10	10	10	8	6.624	6.36887	11.4758	7.96967	8.6658	7.69618	2.96744	2.96516	3.11869	3.01303	3.03694	3.00417	8.13339	0.00447224	0.994312	0.999912	0.999888	TRUE	no	no	up
Bbs2	11	2	7	3	4	8	10.4091	2.54755	8.03305	2.3909	3.46632	7.69618	2.65081	2.38725	2.56726	2.35832	2.4058	2.56132	5.75719	0.682378	0.384394	0.999912	0.988161	TRUE	no	no	up
Bbs9	5	4	11	4	13	7	4.73143	5.0951	12.6234	3.18787	11.2655	6.73416	2.73936	2.76074	2.98951	2.6722	2.9633	2.81099	7.27291	0.0834614	0.906181	0.999912	0.999888	TRUE	no	no	up
Bbx	13	9	10	16	16	6	12.3017	11.464	11.4758	12.7515	13.8653	5.77214	3.51953	3.4937	3.49431	3.53513	3.56707	3.31086	11.2717	0.112411	0.83796	0.999912	0.998951	TRUE	no	no	up
Bcap29	26	14	15	13	18	17	24.6034	17.8328	17.2137	10.3606	15.5984	16.3544	4.25633	4.09062	4.07632	3.87479	4.03341	4.05444	16.9939	0.513277	0.259312	0.999912	0.954797	TRUE	no	no	up
Bcap31	50	35	32	98	40	44	47.3143	44.5821	36.7225	78.1027	34.6632	42.329	5.54801	5.50757	5.38286	5.94717	5.33787	5.47073	47.2856	-0.274112	0.422313	0.999912	0.988161	TRUE	no	no	down
Bcas2	42	38	38	50	32	49	39.744	48.4034	43.608	39.8483	27.7306	47.1391	5.32945	5.46019	5.39087	5.33083	5.10531	5.44715	41.0789	0.198309	0.538477	0.999912	0.988161	TRUE	no	no	up
Bcas3	16	8	14	16	8	10	15.1406	10.1902	16.0661	12.7515	6.93264	9.62023	3.6417	3.50043	3.65991	3.57513	3.38557	3.4784	11.7835	0.501734	0.349124	0.999912	0.988161	TRUE	no	no	up
Bcat2	94	97	59	70	120	76	88.9509	123.556	67.7072	55.7877	103.99	73.1137	6.43483	6.71634	6.21719	6.06105	6.57143	6.27374	85.5175	0.26424	0.367323	0.999912	0.988161	TRUE	no	no	up
Bccip	21	15	15	34	21	22	19.872	19.1066	17.2137	27.0969	18.1982	21.1645	4.3388	4.32268	4.27673	4.50857	4.29619	4.36976	20.442	-0.243891	0.557668	0.999912	0.988161	TRUE	no	no	down
Bckdha	15	10	7	16	9	12	14.1943	12.7377	8.03305	12.7515	7.79922	11.5443	3.56477	3.51803	3.38317	3.5256	3.36568	3.48711	11.1767	0.128673	0.81406	0.999912	0.998951	TRUE	no	no	up
Bckdhb	8	6	4	10	4	3	7.57029	7.64265	4.59032	7.96967	3.46632	2.88607	2.55855	2.55311	2.45459	2.57714	2.4062	2.38715	5.68755	0.449854	0.553475	0.999912	0.988161	TRUE	no	no	up
Bcl10	18	23	18	25	21	17	17.0332	29.2968	20.6564	19.9242	18.1982	16.3544	4.24573	4.5138	4.33527	4.31833	4.27451	4.22847	20.2439	0.280079	0.505839	0.999912	0.988161	TRUE	no	no	up
Bcl11a	9	6	1	14	11	23	8.51658	7.64265	1.14758	11.1575	9.53238	22.1265	3.24364	3.22193	3.00005	3.33045	3.27657	3.62713	10.0205	-1.2831	0.0492018	0.999912	0.725033	TRUE	no	no	down
Bcl2	4	3	3	8	7	6	3.78515	3.82132	3.44274	6.37573	6.06606	5.77214	2.2558	2.2621	2.24708	2.35387	2.341	2.32897	4.87719	-0.722362	0.369894	0.999912	0.988161	TRUE	no	no	down
Bcl2a1a	27	12	7	44	16	32	25.5497	15.2853	8.03305	35.0665	13.8653	30.7847	4.48808	4.25113	4.05064	4.69111	4.19561	4.59749	21.4308	-0.686624	0.149647	0.999912	0.925851	TRUE	no	no	down
Bcl2a1b	83	44	49	166	52	101	78.5418	56.0461	56.2314	132.296	45.0621	97.1643	6.25958	6.0059	6.00461	6.72755	5.83811	6.44039	77.557	-0.520862	0.119149	0.999912	0.905984	TRUE	no	no	down
Bcl2a1d	38	14	12	48	17	34	35.9589	17.8328	13.7709	38.2544	14.7319	32.7088	4.85796	4.48357	4.37906	4.90733	4.3837	4.79625	25.543	-0.323879	0.469511	0.999912	0.988161	TRUE	no	no	down
Bcl2l1	37	48	33	49	37	35	35.0126	61.1412	37.8701	39.0514	32.0634	33.6708	5.2167	5.59951	5.26785	5.28735	5.16031	5.1926	39.8016	0.3407	0.304183	0.999912	0.970031	TRUE	no	no	up
Bcl2l11	47	30	29	68	46	52	44.4755	38.2132	33.2798	54.1937	39.8627	50.0252	5.45235	5.35495	5.26986	5.59928	5.37719	5.53588	43.3417	-0.308504	0.321237	0.999912	0.979959	TRUE	no	no	down
Bcl2l12	7	9	11	13	16	12	6.624	11.464	12.6234	10.3606	13.8653	11.5443	3.31788	3.47204	3.50507	3.43852	3.54635	3.47578	11.0802	-0.236737	0.667073	0.999912	0.988161	TRUE	no	no	down
Bcl2l13	5	2	4	3	3	6	4.73143	2.54755	4.59032	2.3909	2.59974	5.77214	1.93942	1.86073	1.9316	1.84482	1.85531	1.97736	3.77201	0.176238	0.846577	0.999912	0.998951	TRUE	no	no	up
Bcl2l14	126	78	79	116	87	91	119.232	99.3544	90.6587	92.4482	75.3924	87.5441	6.75954	6.59665	6.52063	6.5365	6.36741	6.49092	94.105	0.279705	0.244491	0.999912	0.954797	TRUE	no	no	up
Bcl2l2	5	4	5	1	7	4	4.73143	5.0951	5.73789	0.796967	6.06606	3.84809	2.10971	2.11963	2.14303	1.94157	2.16143	2.07601	4.37926	0.551597	0.5283	0.999912	0.988161	TRUE	no	no	up
Bcl3	39	44	45	38	73	40	36.9052	56.0461	51.6411	30.2847	63.2603	38.4809	5.36037	5.646	5.58904	5.23172	5.75057	5.38767	46.103	0.124361	0.7123	0.999912	0.992866	TRUE	no	no	up
Bcl6	41	45	64	59	58	45	38.7977	57.3199	73.4451	47.021	50.2616	43.291	5.48214	5.75308	5.94708	5.61061	5.6595	5.55513	51.6894	0.260905	0.394223	0.999912	0.988161	TRUE	no	no	up
Bcl7b	19	19	24	30	19	20	17.9794	24.2017	27.5419	23.909	16.465	19.2405	4.33304	4.47596	4.54736	4.47663	4.29143	4.36467	21.5563	0.213468	0.602615	0.999912	0.988161	TRUE	no	no	up
Bcl7c	92	89	67	76	92	63	87.0583	113.366	76.8878	60.5695	79.7253	60.6074	6.37822	6.60037	6.27547	6.08435	6.30497	6.08942	79.7024	0.46052	0.0791471	0.999912	0.816187	TRUE	no	no	up
Bcl9	15	14	14	19	28	12	14.1943	17.8328	16.0661	15.1424	24.2642	11.5443	3.97268	4.06674	4.02413	3.99725	4.22947	3.89744	16.5074	-0.0941733	0.84073	0.999912	0.998951	TRUE	no	no	down
Bclaf1	9	5	4	7	9	6	8.51658	6.36887	4.59032	5.57877	7.79922	5.77214	2.7573	2.68426	2.62499	2.65401	2.73473	2.663	6.43765	0.038034	0.956592	0.999912	0.999888	TRUE	no	no	up
Bclaf3	0	1	1	4	6	2	0	1.27377	1.14758	3.18787	5.19948	1.92405	1.00869	1.06777	1.06128	1.14374	1.22188	1.09006	2.12212	-2.1862	0.124506	0.999912	0.905984	TRUE	no	no	down
Bco2	19	8	10	21	11	8	17.9794	10.1902	11.4758	16.7363	9.53238	7.69618	3.7668	3.55144	3.586	3.73988	3.5225	3.46635	12.2684	0.227442	0.672793	0.999912	0.988161	TRUE	no	no	up
Bcor	0	5	4	8	7	8	0	6.36887	4.59032	6.37573	6.06606	7.69618	2.14433	2.38879	2.33037	2.3973	2.38443	2.44019	5.18286	-0.943665	0.268398	0.999912	0.957469	TRUE	no	no	down
Bcs1l	10	11	4	20	7	6	9.46286	14.0115	4.59032	15.9393	6.06606	5.77214	3.19805	3.32268	3.0422	3.40136	3.08025	3.07384	9.30704	-0.010483	0.986906	0.999912	0.999888	TRUE	no	no	down
Bdp1	2	2	7	4	8	9	1.89257	2.54755	8.03305	3.18787	6.93264	8.65821	2.22832	2.26705	2.44984	2.27494	2.42112	2.47768	5.20865	-0.592468	0.474598	0.999912	0.988161	TRUE	no	no	down
Becn1	60	43	43	61	39	38	56.7772	54.7723	49.3459	48.615	33.7966	36.5569	5.67887	5.64562	5.57303	5.56478	5.31878	5.37134	46.644	0.4326	0.151268	0.999912	0.925851	TRUE	no	no	up
Bend3	2	4	6	3	6	4	1.89257	5.0951	6.88547	2.3909	5.19948	3.84809	1.95073	2.07186	2.13413	1.9662	2.08162	2.02887	4.2186	0.258724	0.768104	0.999912	0.998109	TRUE	no	no	up
Bend4	3	0	1	6	9	10	2.83886	0	1.14758	4.7818	7.79922	9.62023	2.06667	1.97328	2.00898	2.14214	2.25274	2.30877	4.36461	-2.36225	0.0216566	0.999912	0.432983	TRUE	no	no	down
Bet1	6	6	5	7	6	6	5.67772	7.64265	5.73789	5.57877	5.19948	5.77214	2.55058	2.61283	2.55315	2.54629	2.53238	2.554	5.93477	0.195095	0.786283	0.999912	0.998598	TRUE	no	no	up
Bet1l	36	24	24	46	48	21	34.0663	30.5706	27.5419	36.6605	41.5958	20.2025	5.02566	4.9603	4.90182	5.07569	5.1604	4.73858	31.7729	-0.0984826	0.787499	0.999912	0.998598	TRUE	no	no	down
Bex3	114	83	108	120	121	94	107.877	105.723	123.939	95.636	104.856	90.4301	6.7339	6.71596	6.85505	6.62906	6.70917	6.58331	104.743	0.213553	0.346738	0.999912	0.988161	TRUE	no	no	up
Bfar	84	37	61	69	62	79	79.488	47.1297	70.0023	54.9907	53.7279	75.9998	6.16285	5.77352	6.05672	5.87078	5.8546	6.12536	63.5564	0.103274	0.720674	0.999912	0.993786	TRUE	no	no	up
Bhlhe40	81	66	69	136	114	83	76.6492	84.0691	79.1829	108.387	98.7901	79.8479	6.34183	6.41835	6.36994	6.63786	6.5548	6.37506	87.8211	-0.26378	0.280468	0.999912	0.957469	TRUE	no	no	down
Bicd2	48	17	34	36	42	39	45.4217	21.6542	39.0177	28.6908	36.3963	37.5189	5.29227	4.86611	5.1843	4.99242	5.14208	5.16116	34.7833	0.0668707	0.849808	0.999912	0.998951	TRUE	no	no	up
Bicral	5	3	3	11	8	4	4.73143	3.82132	3.44274	8.76664	6.93264	3.84809	2.38569	2.35824	2.34264	2.53371	2.4664	2.353	5.25714	-0.706412	0.370864	0.999912	0.988161	TRUE	no	no	down
Bid	7	6	11	8	12	9	6.624	7.64265	12.6234	6.37573	10.399	8.65821	3.0409	3.07915	3.22529	3.02769	3.16682	3.10935	8.72049	0.0773919	0.899746	0.999912	0.999888	TRUE	no	no	up
Bin1	74	59	86	85	103	83	70.0252	75.1527	98.6918	67.7422	89.2577	79.8479	6.21142	6.26943	6.49299	6.183	6.41084	6.31699	80.1196	0.0412286	0.87304	0.999912	0.999888	TRUE	no	no	up
Bin2	94	44	43	66	69	78	88.9509	56.0461	49.3459	52.5998	59.794	75.0378	6.25745	5.89005	5.79947	5.83656	5.93433	6.11405	63.6291	0.0666326	0.822197	0.999912	0.998951	TRUE	no	no	up
Bin3	28	22	18	41	23	19	26.496	28.023	20.6564	32.6756	19.9313	18.2784	4.64432	4.67061	4.51701	4.77531	4.49361	4.45592	24.3435	0.0756232	0.849526	0.999912	0.998951	TRUE	no	no	up
Birc2	24	23	33	45	46	39	22.7109	29.2968	37.8701	35.8635	39.8627	37.5189	4.84999	4.99372	5.14473	5.11335	5.1835	5.14124	33.8538	-0.341492	0.319578	0.999912	0.979959	TRUE	no	no	down
Birc3	47	43	34	66	56	49	44.4755	54.7723	39.0177	52.5998	48.5285	47.1391	5.5255	5.67067	5.44257	5.64709	5.58698	5.56615	47.7555	-0.106915	0.717658	0.999912	0.993786	TRUE	no	no	down
Birc5	40	30	36	80	48	56	37.8515	38.2132	41.3128	63.7573	41.5958	53.8733	5.38744	5.40053	5.4474	5.76864	5.44864	5.63318	46.1007	-0.4425	0.149932	0.999912	0.925851	TRUE	no	no	down
Birc6	8	8	11	8	11	9	7.57029	10.1902	12.6234	6.37573	9.53238	8.65821	3.12634	3.20794	3.27925	3.08011	3.1913	3.16255	9.15836	0.301435	0.612552	0.999912	0.988161	TRUE	no	no	up
Blcap	14	5	8	8	14	8	13.248	6.36887	9.18063	6.37573	12.1321	7.69618	3.31547	3.10652	3.1903	3.09095	3.28493	3.14186	9.16692	0.159712	0.791976	0.999912	0.998951	TRUE	no	no	up
Blm	2	4	5	3	9	1	1.89257	5.0951	5.73789	2.3909	7.79922	0.962023	1.86871	1.98798	2.01194	1.8848	2.09463	1.83111	3.97962	0.156741	0.86809	0.999912	0.999888	TRUE	no	no	up
Blmh	78	58	66	85	115	76	73.8103	73.8789	75.7402	67.7422	99.6567	73.1137	6.23188	6.23385	6.25298	6.16199	6.48599	6.22435	77.3237	-0.106044	0.682294	0.999912	0.988161	TRUE	no	no	down
Blnk	8	3	3	1	10	11	7.57029	3.82132	3.44274	0.796967	8.6658	10.5823	2.57049	2.44231	2.42594	2.29839	2.61103	2.66974	5.81323	-0.390379	0.636485	0.999912	0.988161	TRUE	no	no	down
Bloc1s1	211	178	199	249	227	185	199.666	226.732	228.368	198.445	196.714	177.974	7.65179	7.77233	7.77984	7.64576	7.63751	7.54398	204.65	0.189416	0.325499	0.999912	0.983763	TRUE	no	no	up
Bloc1s2	26	14	31	49	31	29	24.6034	17.8328	35.5749	39.0514	26.864	27.8987	4.74775	4.61137	4.95991	5.03203	4.79524	4.81729	28.6375	-0.266274	0.482736	0.999912	0.988161	TRUE	no	no	down
Bloc1s3	9	6	7	10	5	7	8.51658	7.64265	8.03305	7.96967	4.3329	6.73416	2.88437	2.85317	2.86612	2.86771	2.734	2.82385	7.20483	0.346055	0.600975	0.999912	0.988161	TRUE	no	no	up
Bloc1s4	41	18	27	34	39	40	38.7977	22.9279	30.9846	27.0969	33.7966	38.4809	5.11943	4.823	4.97721	4.89535	5.03051	5.11359	32.0141	-0.0817549	0.817623	0.999912	0.998951	TRUE	no	no	down
Bloc1s5	6	5	3	6	7	5	5.67772	6.36887	3.44274	4.7818	6.06606	4.81011	2.39099	2.41085	2.31277	2.35725	2.40599	2.35934	5.19122	-0.0170916	0.982324	0.999912	0.999888	TRUE	no	no	down
Blvra	11	9	6	24	25	11	10.4091	11.464	6.88547	19.1272	21.6645	10.5823	3.64214	3.67924	3.54265	3.89225	3.95284	3.64787	13.3554	-0.845278	0.108663	0.999912	0.877243	TRUE	no	no	down
Blvrb	15	2	6	10	14	13	14.1943	2.54755	6.88547	7.96967	12.1321	12.5063	3.37084	3.0142	3.1483	3.1765	3.31281	3.32114	9.37257	-0.4128	0.512588	0.999912	0.988161	TRUE	no	no	down
Bmf	4	1	7	2	3	2	3.78515	1.27377	8.03305	1.59393	2.59974	1.92405	1.65564	1.56302	1.7995	1.56202	1.60747	1.58074	3.20162	1.10968	0.280381	0.999912	0.957469	TRUE	no	no	up
Bmi1	2	4	3	6	6	6	1.89257	5.0951	3.44274	4.7818	5.19948	5.77214	2.02303	2.14388	2.08732	2.13663	2.15212	2.17168	4.36397	-0.627298	0.464911	0.999912	0.988161	TRUE	no	no	down
Bmp1	1	2	2	7	5	3	0.946286	2.54755	2.29516	5.57877	4.3329	2.88607	1.55375	1.62222	1.61192	1.74128	1.69049	1.63288	3.09779	-1.19283	0.255582	0.999912	0.954797	TRUE	no	no	down
Bmp2k	1	3	7	7	4	1	0.946286	3.82132	8.03305	5.57877	3.46632	0.962023	1.76856	1.88509	2.0292	1.95738	1.87153	1.77004	3.8013	0.305643	0.752976	0.999912	0.997317	TRUE	no	no	up
Bmpr2	5	1	4	1	5	6	4.73143	1.27377	4.59032	0.796967	4.3329	5.77214	1.86767	1.74225	1.85918	1.70177	1.85362	1.90584	3.58292	0.00907944	0.992565	0.999912	0.999888	TRUE	no	no	up
Bms1	14	14	15	13	16	22	13.248	17.8328	17.2137	10.3606	13.8653	21.1645	3.88299	4.00207	3.98883	3.79003	3.89945	4.09047	15.6141	0.0926369	0.846431	0.999912	0.998951	TRUE	no	no	up
Bmt2	15	7	11	8	17	22	14.1943	8.91642	12.6234	6.37573	14.7319	21.1645	3.7147	3.56789	3.66965	3.45958	3.73127	3.8971	13.001	-0.215146	0.692645	0.999912	0.989293	TRUE	no	no	down
Bmyc	83	49	79	98	101	80	78.5418	62.415	90.6587	78.1027	87.5246	76.9618	6.29713	6.12391	6.41456	6.29244	6.38786	6.28061	79.0341	-0.0636255	0.801859	0.999912	0.998951	TRUE	no	no	down
Bnip1	28	26	30	26	34	27	26.496	33.1181	34.4274	20.7211	29.4637	25.9746	4.77748	4.90351	4.92957	4.64269	4.83913	4.76658	28.3668	0.301019	0.407385	0.999912	0.988161	TRUE	no	no	up
Bnip2	13	18	21	18	22	21	12.3017	22.9279	24.0992	14.3454	19.0648	20.2025	4.04269	4.30867	4.33738	4.09502	4.22433	4.25194	18.8236	0.134527	0.761532	0.999912	0.998109	TRUE	no	no	up
Bnip3l	16	8	11	23	19	43	15.1406	10.1902	12.6234	18.3302	16.465	41.367	4.11051	3.99012	4.04918	4.19471	4.145	4.6743	19.0194	-0.98176	0.0422794	0.999912	0.634067	TRUE	no	no	down
Bod1	5	3	9	12	6	8	4.73143	3.82132	10.3282	9.5636	5.19948	7.69618	2.70034	2.67952	2.88396	2.8722	2.71552	2.80499	6.89004	-0.255291	0.714487	0.999912	0.993786	TRUE	no	no	down
Bod1l	5	3	6	5	6	7	4.73143	3.82132	6.88547	3.98483	5.19948	6.73416	2.36096	2.33295	2.43422	2.32993	2.37823	2.43294	5.22612	-0.0319196	0.967056	0.999912	0.999888	TRUE	no	no	down
Bola1	27	17	25	29	25	24	25.5497	21.6542	28.6895	23.112	21.6645	23.0885	4.6148	4.53131	4.67654	4.56014	4.52655	4.56036	23.9597	0.164715	0.667015	0.999912	0.988161	TRUE	no	no	up
Bola2	120	151	151	206	207	138	113.554	192.34	173.284	164.175	179.382	132.759	7.00595	7.48351	7.38634	7.33709	7.42077	7.14285	159.249	0.00121667	0.995944	0.999912	0.999888	TRUE	no	no	up
Bop1	37	30	51	43	35	39	35.0126	38.2132	58.5265	34.2696	30.3303	37.5189	5.20193	5.25842	5.5566	5.18624	5.11195	5.24634	38.9785	0.365421	0.269465	0.999912	0.957469	TRUE	no	no	up
Bora	8	1	4	5	10	4	7.57029	1.27377	4.59032	3.98483	8.6658	3.84809	2.4134	2.19573	2.308	2.28155	2.45433	2.27917	4.98885	-0.25371	0.759283	0.999912	0.998109	TRUE	no	no	down
Borcs5	12	8	9	6	9	12	11.3554	10.1902	10.3282	4.7818	7.79922	11.5443	3.26616	3.22648	3.23176	3.03676	3.15052	3.27156	9.33319	0.421517	0.480356	0.999912	0.988161	TRUE	no	no	up
Borcs6	25	21	22	16	31	18	23.6572	26.7493	25.2467	12.7515	26.864	17.3164	4.48384	4.54378	4.51556	4.19745	4.55668	4.33167	22.0975	0.410188	0.323696	0.999912	0.979959	TRUE	no	no	up
Borcs8	63	43	48	55	47	35	59.616	54.7723	55.0838	43.8332	40.7292	33.6708	5.7357	5.66591	5.67197	5.50919	5.45943	5.34053	47.9509	0.517399	0.0776239	0.999912	0.812712	TRUE	no	no	up
Bpgm	3	3	1	14	6	2	2.83886	3.82132	1.14758	11.1575	5.19948	1.92405	2.05405	2.09467	1.99607	2.36027	2.14536	2.01804	4.34814	-1.2548	0.182463	0.999912	0.926224	TRUE	no	no	down
Bphl	6	6	9	11	5	7	5.67772	7.64265	10.3282	8.76664	4.3329	6.73416	2.78658	2.85344	2.93671	2.89615	2.73398	2.82405	7.24704	0.238304	0.721889	0.999912	0.993786	TRUE	no	no	up
Bpnt1	11	6	10	19	6	7	10.4091	7.64265	11.4758	15.1424	5.19948	6.73416	3.25623	3.17242	3.28496	3.40502	3.07704	3.13603	9.43393	0.117253	0.848059	0.999912	0.998951	TRUE	no	no	up
Braf	13	14	7	14	12	8	12.3017	17.8328	8.03305	11.1575	10.399	7.69618	3.504	3.64199	3.37669	3.46963	3.44547	3.35957	11.2367	0.367564	0.504117	0.999912	0.988161	TRUE	no	no	up
Brap	28	24	17	31	22	15	26.496	30.5706	19.5088	24.706	19.0648	14.4303	4.56596	4.63817	4.40917	4.5291	4.39342	4.27625	22.4628	0.384569	0.346305	0.999912	0.988161	TRUE	no	no	up
Brat1	3	4	2	7	10	6	2.83886	5.0951	2.29516	5.57877	8.6658	5.77214	2.24963	2.33508	2.23665	2.35424	2.46422	2.35981	5.04097	-0.991628	0.225936	0.999912	0.951995	TRUE	no	no	down
Brca1	7	1	3	2	6	3	6.624	1.27377	3.44274	1.59393	5.19948	2.88607	1.91911	1.7246	1.80059	1.72068	1.8695	1.7787	3.50333	0.27688	0.775	0.999912	0.998109	TRUE	no	no	up
Brcc3	29	14	8	22	15	22	27.4423	17.8328	9.18063	17.5333	12.9987	21.1645	4.35853	4.13239	3.90397	4.12571	3.99946	4.21572	17.692	0.0956863	0.840198	0.999912	0.998951	TRUE	no	no	up
Brd1	21	25	30	26	32	19	19.872	31.8444	34.4274	20.7211	27.7306	18.2784	4.52609	4.77591	4.82703	4.5424	4.7033	4.48782	25.479	0.354223	0.365934	0.999912	0.988161	TRUE	no	no	up
Brd2	132	152	167	271	185	157	124.91	193.614	191.646	215.978	160.317	151.038	7.13248	7.53233	7.52345	7.64187	7.35648	7.30215	172.917	-0.0546605	0.817989	0.999912	0.998951	TRUE	no	no	down
Brd3	5	3	5	4	11	3	4.73143	3.82132	5.73789	3.18787	9.53238	2.88607	2.29429	2.26494	2.32913	2.23078	2.467	2.22405	4.98283	-0.125514	0.878095	0.999912	0.999888	TRUE	no	no	down
Brd4	110	87	115	163	169	98	104.091	110.818	131.972	129.906	146.452	94.2782	6.77609	6.83195	6.98464	6.9727	7.08301	6.69255	119.586	-0.0995874	0.677937	0.999912	0.988161	TRUE	no	no	down
Brd7	34	18	16	40	22	38	32.1737	22.9279	18.3613	31.8787	19.0648	36.5569	4.84344	4.6564	4.55248	4.84131	4.55636	4.92466	26.8272	-0.237696	0.54773	0.999912	0.988161	TRUE	no	no	down
Brd8	4	5	5	14	4	5	3.78515	6.36887	5.73789	11.1575	3.46632	4.81011	2.4664	2.55923	2.53909	2.73075	2.45111	2.50517	5.88765	-0.322043	0.672286	0.999912	0.988161	TRUE	no	no	down
Brd9	10	10	9	13	11	15	9.46286	12.7377	10.3282	10.3606	9.53238	14.4303	3.41835	3.51356	3.44702	3.44538	3.41919	3.56666	11.142	-0.0803393	0.882323	0.999912	0.999888	TRUE	no	no	down
Brf1	19	15	20	16	30	20	17.9794	19.1066	22.9516	12.7515	25.9974	19.2405	4.24444	4.27343	4.36069	4.09544	4.43609	4.27609	19.6712	0.0519226	0.904922	0.999912	0.999888	TRUE	no	no	up
Brf2	12	11	7	9	7	12	11.3554	14.0115	8.03305	7.1727	6.06606	11.5443	3.30686	3.37293	3.20383	3.16688	3.1295	3.31231	9.69717	0.436623	0.457438	0.999912	0.988161	TRUE	no	no	up
Bri3	47	72	68	76	66	59	44.4755	91.7118	78.0354	60.5695	57.1943	56.7593	5.729	6.28066	6.1496	5.95055	5.90704	5.90245	64.7909	0.282832	0.338262	0.999912	0.988161	TRUE	no	no	up
Bri3bp	9	1	7	6	11	11	8.51658	1.27377	8.03305	4.7818	9.53238	10.5823	2.87342	2.63537	2.85503	2.73785	2.90909	2.93959	7.11997	-0.436667	0.540312	0.999912	0.988161	TRUE	no	no	down
Brk1	192	203	245	371	298	215	181.687	258.576	281.157	295.675	258.241	206.835	7.65185	7.98682	8.06909	8.1214	7.98649	7.77281	247.028	-0.0814294	0.714608	0.999912	0.993786	TRUE	no	no	down
Brms1	51	45	46	70	64	37	48.2606	57.3199	52.7886	55.7877	55.4611	35.5948	5.62553	5.74782	5.6895	5.73331	5.72806	5.42355	50.8688	0.0995543	0.738685	0.999912	0.994903	TRUE	no	no	up
Brox	10	15	11	22	16	12	9.46286	19.1066	12.6234	17.5333	13.8653	11.5443	3.66335	3.92193	3.7605	3.89782	3.7939	3.72698	14.0226	-0.0877098	0.860838	0.999912	0.999454	TRUE	no	no	down
Brpf1	48	32	29	31	38	42	45.4217	40.7608	33.2798	24.706	32.93	40.405	5.32283	5.24259	5.11761	4.93725	5.1084	5.24129	36.2505	0.296162	0.380233	0.999912	0.988161	TRUE	no	no	up
Brpf3	7	13	9	18	7	13	6.624	16.5591	10.3282	14.3454	6.06606	12.5063	3.2987	3.5869	3.42122	3.54541	3.27443	3.48644	11.0715	-0.00135662	0.998118	0.999912	0.999888	TRUE	no	no	down
Brwd1	18	14	8	20	13	8	17.0332	17.8328	9.18063	15.9393	11.2655	7.69618	3.81038	3.81986	3.59007	3.78489	3.64569	3.53541	13.1579	0.325044	0.532756	0.999912	0.988161	TRUE	no	no	up
Bscl2	92	84	94	148	97	94	87.0583	106.997	107.872	117.951	84.0582	90.4301	6.51774	6.69136	6.69917	6.78162	6.48785	6.54942	99.0612	0.0395891	0.87084	0.999912	0.999888	TRUE	no	no	up
Bsdc1	14	17	17	27	19	14	13.248	21.6542	19.5088	21.5181	16.465	13.4683	4.01299	4.22253	4.17597	4.23161	4.10019	4.01973	17.6437	0.0588769	0.895828	0.999912	0.999888	TRUE	no	no	up
Bsg	266	156	167	219	182	187	251.712	198.709	191.646	174.536	157.718	179.898	7.84431	7.61328	7.57946	7.49085	7.39725	7.51991	192.37	0.329821	0.106672	0.999912	0.877243	TRUE	no	no	up
Bst1	10	3	4	6	10	5	9.46286	3.82132	4.59032	4.7818	8.6658	4.81011	2.70738	2.51919	2.54225	2.54246	2.68392	2.54669	6.02204	0.000311076	0.999664	0.999912	0.999888	TRUE	no	no	up
Bst2	420	411	413	641	699	500	397.44	523.521	473.95	510.856	605.739	481.011	8.73138	9.00831	8.90769	8.98378	9.15954	8.92246	498.753	-0.197831	0.286572	0.999912	0.957469	TRUE	no	no	down
Btaf1	10	9	11	13	22	13	9.46286	11.464	12.6234	10.3606	19.0648	12.5063	3.55096	3.61557	3.64673	3.57552	3.82674	3.64353	12.5803	-0.327165	0.531998	0.999912	0.988161	TRUE	no	no	down
Btbd1	8	6	15	21	16	13	7.57029	7.64265	17.2137	16.7363	13.8653	12.5063	3.49041	3.50881	3.76788	3.76795	3.68436	3.64408	12.5891	-0.420978	0.429742	0.999912	0.988161	TRUE	no	no	down
Btbd10	2	5	6	10	5	2	1.89257	6.36887	6.88547	7.96967	4.3329	1.92405	2.14729	2.31186	2.33135	2.38153	2.24276	2.14936	4.89559	0.0391151	0.962926	0.999912	0.999888	TRUE	no	no	up
Btbd2	7	8	9	21	17	12	6.624	10.1902	10.3282	16.7363	14.7319	11.5443	3.38341	3.50282	3.50519	3.69242	3.63381	3.53959	11.6925	-0.685803	0.205576	0.999912	0.942296	TRUE	no	no	down
Btbd6	7	2	4	5	5	6	6.624	2.54755	4.59032	3.98483	4.3329	5.77214	2.28952	2.14756	2.21607	2.19146	2.20586	2.25895	4.64196	0.002535	0.997531	0.999912	0.999888	TRUE	no	no	up
Btd	5	4	4	10	5	2	4.73143	5.0951	4.59032	7.96967	4.3329	1.92405	2.24917	2.26118	2.24438	2.37143	2.23369	2.14095	4.77391	-0.00502011	0.995142	0.999912	0.999888	TRUE	no	no	down
Btf3	60	62	61	144	74	57	56.7772	78.974	70.0023	114.763	64.1269	54.8353	5.98325	6.23879	6.14431	6.57257	6.07423	5.95821	73.2465	-0.195257	0.521336	0.999912	0.988161	TRUE	no	no	down
Btg1	6	2	0	5	3	5	5.67772	2.54755	0	3.98483	2.59974	4.81011	1.80627	1.69126	1.59419	1.74529	1.68871	1.77414	3.26999	-0.418969	0.682504	0.999912	0.988161	TRUE	no	no	down
Btg2	187	168	207	369	310	229	176.956	213.994	237.549	294.081	268.64	220.303	7.6041	7.78334	7.88233	8.09443	8.00349	7.80987	235.254	-0.32113	0.119472	0.999912	0.905984	TRUE	no	no	down
Btk	44	13	12	18	12	23	41.6366	16.5591	13.7709	14.3454	10.399	22.1265	4.71145	4.18457	4.11125	4.11353	3.99843	4.31846	19.8062	0.648907	0.183538	0.999912	0.926224	TRUE	no	no	up
Btla	124	64	74	103	59	119	117.339	81.5216	84.9208	82.0876	51.1282	114.481	6.70019	6.38644	6.41887	6.38972	6.02531	6.67755	88.5797	0.20503	0.485779	0.999912	0.988161	TRUE	no	no	up
Bub1b	16	10	12	10	20	22	15.1406	12.7377	13.7709	7.96967	17.3316	21.1645	3.87422	3.81106	3.83716	3.64897	3.93489	4.02907	14.6858	-0.140026	0.780563	0.999912	0.998598	TRUE	no	no	down
Bub3	32	25	25	49	46	30	30.2812	31.8444	28.6895	39.0514	39.8627	28.8607	4.99312	5.02475	4.96518	5.15671	5.16925	4.96531	33.0983	-0.25231	0.45879	0.999912	0.988161	TRUE	no	no	down
Bud13	3	2	3	3	7	5	2.83886	2.54755	3.44274	2.3909	6.06606	4.81011	1.8469	1.84092	1.87135	1.82543	1.97188	1.92252	3.6827	-0.577253	0.535344	0.999912	0.988161	TRUE	no	no	down
Bud23	38	44	27	33	50	44	35.9589	56.0461	30.9846	26.2999	43.329	42.329	5.2201	5.52039	5.13374	5.027	5.34579	5.32827	39.1579	0.131378	0.704167	0.999912	0.990228	TRUE	no	no	up
Bud31	53	28	36	83	42	43	50.1532	35.6657	41.3128	66.1482	36.3963	41.367	5.56396	5.34132	5.42987	5.78256	5.3431	5.42903	45.1739	-0.176329	0.590113	0.999912	0.988161	TRUE	no	no	down
Bvht	2	3	4	6	1	3	1.89257	3.82132	4.59032	4.7818	0.86658	2.88607	1.57433	1.64812	1.67679	1.69308	1.52771	1.61481	3.13978	0.240198	0.81275	0.999912	0.998951	TRUE	no	no	up
Bzw1	57	27	59	43	35	55	53.9383	34.3919	67.7072	34.2696	30.3303	52.9113	5.61305	5.31417	5.78287	5.29656	5.22446	5.59832	45.5914	0.420865	0.211189	0.999912	0.949317	TRUE	no	no	up
Bzw2	28	23	22	57	34	31	26.496	29.2968	25.2467	45.4271	29.4637	29.8227	4.8565	4.91575	4.83515	5.2068	4.91669	4.92434	30.9588	-0.377926	0.291934	0.999912	0.957469	TRUE	no	no	down
C030006K11Rik	14	6	12	11	5	5	13.248	7.64265	13.7709	8.76664	4.3329	4.81011	3.24142	3.06713	3.24683	3.10191	2.94139	2.96479	8.76188	0.950522	0.128981	0.999912	0.905984	TRUE	no	no	up
C1galt1c1	8	3	4	16	12	8	7.57029	3.82132	4.59032	12.7515	10.399	7.69618	2.96459	2.8485	2.86858	3.13619	3.05891	2.96886	7.80476	-0.927383	0.162461	0.999912	0.925851	TRUE	no	no	down
C1qa	5	17	56	17	24	63	4.73143	21.6542	64.2644	13.5484	20.7979	60.6074	4.14494	4.63474	5.34985	4.4007	4.60201	5.31768	30.934	-0.0671496	0.950911	0.999912	0.999888	TRUE	no	no	down
C1qb	21	59	106	44	72	138	19.872	75.1527	121.643	35.0665	62.3937	132.759	5.30258	6.14518	6.56716	5.58528	5.99897	6.65819	74.4813	-0.0881562	0.917358	0.999912	0.999888	TRUE	no	no	down
C1qbp	74	52	48	110	71	72	70.0252	66.2363	55.0838	87.6664	61.5272	69.2656	6.11021	6.0671	5.9313	6.29914	6.00848	6.1015	68.3007	-0.191546	0.477245	0.999912	0.988161	TRUE	no	no	down
C1qc	14	23	46	14	23	57	13.248	29.2968	52.7886	11.1575	19.9313	54.8353	4.43482	4.81478	5.21079	4.35515	4.60448	5.25355	30.2096	0.151021	0.856364	0.999912	0.999454	TRUE	no	no	up
C1qtnf12	7	15	17	11	12	13	6.624	19.1066	19.5088	8.76664	10.399	12.5063	3.44381	3.79742	3.81307	3.50892	3.56547	3.63122	12.8186	0.496927	0.358226	0.999912	0.988161	TRUE	no	no	up
C2cd3	2	3	6	7	8	5	1.89257	3.82132	6.88547	5.57877	6.93264	4.81011	2.19166	2.27269	2.3747	2.33448	2.38364	2.30481	4.98681	-0.485396	0.549965	0.999912	0.988161	TRUE	no	no	down
C2cd5	5	8	7	9	7	10	4.73143	10.1902	8.03305	7.1727	6.06606	9.62023	2.81265	2.99035	2.9276	2.89878	2.85921	2.98077	7.63561	-0.0116555	0.985774	0.999912	0.999888	TRUE	no	no	down
C3	2	3	9	3	6	18	1.89257	3.82132	10.3282	2.3909	5.19948	17.3164	2.50484	2.59364	2.80396	2.51416	2.63276	3.02097	6.82482	-0.63134	0.437751	0.999912	0.988161	TRUE	no	no	down
C330007P06Rik	2	0	4	7	3	0	1.89257	0	4.59032	5.57877	2.59974	0	1.26608	1.1998	1.3661	1.41743	1.29509	1.18665	2.44357	-0.346988	0.7804	0.999912	0.998598	TRUE	no	no	down
C87436	3	0	1	4	2	7	2.83886	0	1.14758	3.18787	1.73316	6.73416	1.39832	1.29499	1.33434	1.4137	1.35219	1.5439	2.60694	-1.44479	0.230126	0.999912	0.951995	TRUE	no	no	down
C9orf72	30	11	14	12	21	26	28.3886	14.0115	16.0661	9.5636	18.1982	25.0126	4.41792	4.08049	4.12944	3.92749	4.18203	4.344	18.5401	0.179287	0.705295	0.999912	0.991415	TRUE	no	no	up
Caap1	5	8	2	7	4	6	4.73143	10.1902	2.29516	5.57877	3.46632	5.77214	2.36294	2.53495	2.27748	2.39523	2.31228	2.40128	5.339	0.193992	0.806344	0.999912	0.998951	TRUE	no	no	up
Cab39	2	9	10	22	12	13	1.89257	11.464	11.4758	17.5333	10.399	12.5063	3.1054	3.43316	3.43442	3.6176	3.4026	3.46683	10.8785	-0.749655	0.218337	0.999912	0.951995	TRUE	no	no	down
Cab39l	6	5	3	1	1	5	5.67772	6.36887	3.44274	0.796967	0.86658	4.81011	1.8839	1.89651	1.79774	1.67924	1.68653	1.85073	3.6605	1.30349	0.187034	0.999912	0.926224	TRUE	no	no	up
Cabin1	11	15	13	24	29	13	10.4091	19.1066	14.9185	19.1272	25.1308	12.5063	3.88125	4.11554	4.01373	4.12406	4.26754	3.94382	16.8664	-0.377203	0.424498	0.999912	0.988161	TRUE	no	no	down
Cables2	8	6	5	14	16	13	7.57029	7.64265	5.73789	11.1575	13.8653	12.5063	3.21524	3.22504	3.16212	3.33227	3.41339	3.37013	9.74666	-0.837838	0.1536	0.999912	0.925851	TRUE	no	no	down
Cacfd1	13	13	8	14	10	13	12.3017	16.5591	9.18063	11.1575	8.6658	12.5063	3.55596	3.66331	3.46505	3.52095	3.44099	3.56187	11.7285	0.229668	0.666629	0.999912	0.988161	TRUE	no	no	up
Cacna1s	54	57	52	79	76	60	51.0995	72.6052	59.6741	62.9604	65.8601	57.7214	5.80361	6.06717	5.91867	5.95962	5.99495	5.89306	61.6534	-0.0339172	0.900964	0.999912	0.999888	TRUE	no	no	down
Cacnb1	35	18	38	32	33	25	33.12	22.9279	43.608	25.5029	28.5971	24.0506	4.94549	4.7458	5.12017	4.78938	4.85656	4.76113	29.6344	0.355058	0.33125	0.999912	0.987736	TRUE	no	no	up
Cacnb2	2	1	1	7	1	3	1.89257	1.27377	1.14758	5.57877	0.86658	2.88607	1.18389	1.16381	1.15704	1.33496	1.13889	1.22382	2.27422	-1.10455	0.370178	0.999912	0.988161	TRUE	no	no	down
Cacnb3	954	514	616	706	938	647	902.757	654.72	706.909	562.659	812.852	622.429	9.71662	9.38434	9.46261	9.23075	9.60755	9.33256	710.388	0.181964	0.362758	0.999912	0.988161	TRUE	no	no	up
Cacng8	12	10	5	2	12	11	11.3554	12.7377	5.73789	1.59393	10.399	10.5823	3.16845	3.19722	2.98774	2.80542	3.14023	3.1438	8.73437	0.420252	0.532	0.999912	0.988161	TRUE	no	no	up
Cactin	12	12	8	19	14	6	11.3554	15.2853	9.18063	15.1424	12.1321	5.77214	3.50482	3.60838	3.44153	3.62013	3.52881	3.32429	11.478	0.0943518	0.864855	0.999912	0.999454	TRUE	no	no	up
Cacul1	8	1	4	20	6	6	7.57029	1.27377	4.59032	15.9393	5.19948	5.77214	2.76983	2.56108	2.6696	3.04138	2.68452	2.70714	6.72422	-0.967973	0.206754	0.999912	0.943261	TRUE	no	no	down
Cacybp	64	46	49	45	51	75	60.5623	58.5936	56.2314	35.8635	44.1956	72.1517	5.83687	5.80846	5.77922	5.46316	5.60537	5.97593	54.5997	0.213808	0.489064	0.999912	0.988161	TRUE	no	no	up
Cad	6	7	16	14	7	9	5.67772	8.91642	18.3613	11.1575	6.06606	8.65821	3.12194	3.23455	3.49495	3.30654	3.13195	3.22413	9.8062	0.331056	0.587109	0.999912	0.988161	TRUE	no	no	up
Cadm1	46	30	25	13	28	25	43.5292	38.2132	28.6895	10.3606	24.2642	24.0506	5.05974	4.95556	4.78526	4.31734	4.69111	4.68774	28.1845	0.927768	0.0194697	0.999912	0.410986	TRUE	no	no	up
Cadm3	7	1	1	0	1	2	6.624	1.27377	1.14758	0	0.86658	1.92405	1.10858	0.900183	0.893988	0.83427	0.877285	0.924258	1.97266	1.79448	0.200752	0.999912	0.939533	TRUE	no	no	up
Calcb	1	3	0	6	2	2	0.946286	3.82132	0	4.7818	1.73316	1.92405	1.0765	1.18559	1.0438	1.23743	1.1089	1.1176	2.2011	-0.896572	0.479039	0.999912	0.988161	TRUE	no	no	down
Calcoco1	12	8	7	9	21	4	11.3554	10.1902	8.03305	7.1727	18.1982	3.84809	3.31632	3.27802	3.21344	3.17615	3.51673	3.06361	9.79961	0.01558	0.980163	0.999912	0.999888	TRUE	no	no	up
Calhm2	3	4	5	7	4	6	2.83886	5.0951	5.73789	5.57877	3.46632	5.77214	2.16364	2.24813	2.27054	2.26964	2.1865	2.27438	4.74818	-0.134586	0.868524	0.999912	0.999888	TRUE	no	no	down
Calhm6	6	4	10	4	9	8	5.67772	5.0951	11.4758	3.18787	7.79922	7.69618	2.70372	2.68915	2.88766	2.60177	2.77941	2.77448	6.82198	0.26228	0.709722	0.999912	0.992238	TRUE	no	no	up
Calm1	29	31	27	32	45	41	27.4423	39.487	30.9846	25.5029	38.9961	39.4429	4.94275	5.1613	5.01512	4.89674	5.16089	5.16665	33.6427	-0.0902919	0.795917	0.999912	0.998951	TRUE	no	no	down
Calm2	97	95	131	234	115	149	91.7898	121.009	150.333	186.49	99.6567	143.341	6.7182	6.95619	7.15021	7.36006	6.78498	7.10786	132.103	-0.247279	0.355495	0.999912	0.988161	TRUE	no	no	down
Calm3	59	79	71	95	89	65	55.8309	100.628	81.4781	75.7118	77.1256	62.5315	5.99725	6.46564	6.29104	6.23257	6.24767	6.08204	75.551	0.131375	0.632712	0.999912	0.988161	TRUE	no	no	up
Calr	1103	894	783	1005	1153	891	1043.75	1138.75	898.554	800.952	999.166	857.162	9.99008	10.0812	9.83419	9.71545	9.94443	9.78541	956.39	0.213348	0.221145	0.999912	0.951995	TRUE	no	no	up
Calu	13	8	10	10	7	16	12.3017	10.1902	11.4758	7.96967	6.06606	15.3924	3.43624	3.37222	3.40922	3.29531	3.23054	3.52463	10.566	0.226478	0.691884	0.999912	0.989293	TRUE	no	no	up
Camk1	9	7	15	11	9	14	8.51658	8.91642	17.2137	8.76664	7.79922	13.4683	3.3377	3.35627	3.58408	3.34259	3.31129	3.48999	10.7801	0.209709	0.711501	0.999912	0.992866	TRUE	no	no	up
Camk1d	46	40	35	57	52	57	43.5292	50.951	40.1653	45.4271	45.0621	54.8353	5.49343	5.60167	5.44284	5.5225	5.51701	5.65909	46.6617	-0.110942	0.70927	0.999912	0.992238	TRUE	no	no	down
Camk2b	18	6	13	12	12	9	17.0332	7.64265	14.9185	9.5636	10.399	8.65821	3.65664	3.38934	3.59257	3.43656	3.46492	3.41088	11.3692	0.485139	0.373646	0.999912	0.988161	TRUE	no	no	up
Camk2g	9	7	8	18	9	10	8.51658	8.91642	9.18063	14.3454	7.79922	9.62023	3.24246	3.25815	3.26513	3.42685	3.21692	3.27804	9.72975	-0.264036	0.650086	0.999912	0.988161	TRUE	no	no	down
Camkk2	8	5	5	15	11	4	7.57029	6.36887	5.73789	11.9545	9.53238	3.84809	2.91023	2.87328	2.85113	3.0582	2.97697	2.7785	7.502	-0.372604	0.579985	0.999912	0.988161	TRUE	no	no	down
Caml	17	12	19	34	22	13	16.0869	15.2853	21.804	27.0969	19.0648	12.5063	4.14689	4.13289	4.28577	4.41615	4.22368	4.04918	18.6407	-0.15326	0.733353	0.999912	0.994903	TRUE	no	no	down
Camsap2	3	3	3	8	13	2	2.83886	3.82132	3.44274	6.37573	11.2655	1.92405	2.2141	2.25722	2.24207	2.35	2.51618	2.17836	4.94471	-0.975492	0.257112	0.999912	0.954797	TRUE	no	no	down
Camta2	34	49	56	79	73	48	32.1737	62.415	64.2644	62.9604	63.2603	46.1771	5.41435	5.86373	5.88783	5.87754	5.88018	5.64609	55.2085	-0.133975	0.669783	0.999912	0.988161	TRUE	no	no	down
Cant1	8	10	16	20	12	12	7.57029	12.7377	18.3613	15.9393	10.399	11.5443	3.49683	3.65718	3.80358	3.75244	3.58548	3.62239	12.7586	0.00878583	0.98672	0.999912	0.999888	TRUE	no	no	up
Canx	16	18	15	19	11	23	15.1406	22.9279	17.2137	15.1424	9.53238	22.1265	4.0176	4.20196	4.0722	4.01572	3.84876	4.19471	17.0139	0.237436	0.612166	0.999912	0.988161	TRUE	no	no	up
Cap1	92	40	37	40	51	58	87.0583	50.951	42.4604	31.8787	44.1956	55.7973	6.09318	5.66273	5.539	5.34405	5.56094	5.73047	52.0569	0.469783	0.15912	0.999912	0.925851	TRUE	no	no	up
Capg	11	7	13	11	31	22	10.4091	8.91642	14.9185	8.76664	26.864	21.1645	3.75759	3.7288	3.88882	3.69621	4.18847	4.0505	15.1732	-0.721225	0.167591	0.999912	0.925851	TRUE	no	no	down
Capn1	40	50	47	73	75	55	37.8515	63.6887	53.9362	58.1786	64.9935	52.9113	5.52044	5.8854	5.76401	5.82144	5.90773	5.74962	55.26	-0.19286	0.510253	0.999912	0.988161	TRUE	no	no	down
Capn15	17	16	15	19	34	12	16.0869	20.3804	17.2137	15.1424	29.4637	11.5443	4.11962	4.2241	4.15033	4.09072	4.43751	3.99358	18.3052	-0.0749454	0.871703	0.999912	0.999888	TRUE	no	no	down
Capn2	44	26	33	59	51	28	41.6366	33.1181	37.8701	47.021	44.1956	26.9366	5.31398	5.17144	5.25088	5.40279	5.35659	5.04642	38.463	-0.0703795	0.833104	0.999912	0.998951	TRUE	no	no	down
Capn7	43	33	25	62	40	31	40.6903	42.0346	28.6895	49.4119	34.6632	29.8227	5.27767	5.29531	5.06636	5.41959	5.17228	5.08243	37.552	-0.037724	0.911462	0.999912	0.999888	TRUE	no	no	down
Capns1	527	409	393	525	565	438	498.693	520.974	450.999	418.408	489.618	421.366	8.93242	8.9763	8.83047	8.75462	8.91378	8.76211	466.676	0.145475	0.4014	0.999912	0.988161	TRUE	no	no	up
Caprin1	7	3	5	4	6	6	6.624	3.82132	5.73789	3.18787	5.19948	5.77214	2.3885	2.29125	2.35498	2.25665	2.3375	2.35797	5.05712	0.219228	0.77974	0.999912	0.998598	TRUE	no	no	up
Capza1	9	11	17	15	17	19	8.51658	14.0115	19.5088	11.9545	14.7319	18.2784	3.66367	3.82963	3.96787	3.76607	3.84939	3.94344	14.5003	-0.105735	0.831983	0.999912	0.998951	TRUE	no	no	down
Capza2	37	25	45	33	42	50	35.0126	31.8444	51.6411	26.2999	36.3963	48.1011	5.18649	5.13456	5.44782	5.0106	5.21089	5.402	38.2159	0.104454	0.762882	0.999912	0.998109	TRUE	no	no	up
Capzb	1040	868	918	1398	1224	1000	984.138	1105.64	1053.48	1114.16	1060.69	962.023	9.96706	10.0881	10.0378	10.0964	10.0449	9.94359	1046.69	0.00214441	0.98928	0.999912	0.999888	TRUE	no	no	up
Car2	2	3	3	7	7	4	1.89257	3.82132	3.44274	5.57877	6.06606	3.84809	1.95598	2.03307	2.0192	2.10052	2.11696	2.03277	4.10826	-0.791383	0.372725	0.999912	0.988161	TRUE	no	no	down
Car9	11	3	5	6	7	5	10.4091	3.82132	5.73789	4.7818	6.06606	4.81011	2.71565	2.49609	2.55811	2.52011	2.56958	2.52408	5.93772	0.381202	0.604151	0.999912	0.988161	TRUE	no	no	up
Card10	13	19	19	24	35	19	12.3017	24.2017	21.804	19.1272	30.3303	18.2784	4.15099	4.44579	4.39551	4.33067	4.5864	4.31135	21.0072	-0.235982	0.585613	0.999912	0.988161	TRUE	no	no	down
Card11	8	6	7	10	7	12	7.57029	7.64265	8.03305	7.96967	6.06606	11.5443	2.99968	3.00378	3.01539	3.01287	2.94554	3.12699	8.13767	-0.130699	0.835459	0.999912	0.998951	TRUE	no	no	down
Card19	83	71	76	111	110	73	78.5418	90.438	87.216	88.4633	95.3238	70.2277	6.34245	6.45775	6.42845	6.44147	6.50527	6.25347	85.0351	0.00680205	0.978001	0.999912	0.999888	TRUE	no	no	up
Carhsp1	6	7	5	9	10	8	5.67772	8.91642	5.73789	7.1727	8.6658	7.69618	2.80899	2.9139	2.81508	2.86103	2.91284	2.879	7.31112	-0.225231	0.732293	0.999912	0.994903	TRUE	no	no	down
Carm1	34	29	22	29	43	30	32.1737	36.9395	25.2467	23.112	37.2629	28.8607	4.95796	5.03838	4.82247	4.76541	5.0537	4.89299	30.5993	0.0804114	0.823356	0.999912	0.998951	TRUE	no	no	up
Carmil2	5	6	5	12	8	8	4.73143	7.64265	5.73789	9.5636	6.93264	7.69618	2.7348	2.83498	2.77444	2.90521	2.81282	2.83888	7.05073	-0.4383	0.515756	0.999912	0.988161	TRUE	no	no	down
Carmil3	9	4	2	5	6	4	8.51658	5.0951	2.29516	3.98483	5.19948	3.84809	2.3936	2.27171	2.17326	2.22933	2.27737	2.22639	4.82321	0.310961	0.703082	0.999912	0.989536	TRUE	no	no	up
Carns1	5	2	7	3	3	1	4.73143	2.54755	8.03305	2.3909	2.59974	0.962023	1.82566	1.74412	1.93358	1.73023	1.74052	1.67427	3.54412	1.35177	0.168163	0.999912	0.925851	TRUE	no	no	up
Cars	27	8	14	21	14	21	25.5497	10.1902	16.0661	16.7363	12.1321	20.2025	4.27222	3.89239	4.04262	4.05962	3.92888	4.14718	16.8128	0.106322	0.822831	0.999912	0.998951	TRUE	no	no	up
Cars2	10	4	8	17	11	11	9.46286	5.0951	9.18063	13.5484	9.53238	10.5823	3.26036	3.13094	3.25228	3.38957	3.26249	3.29528	9.56694	-0.490165	0.405593	0.999912	0.988161	TRUE	no	no	down
Casc3	28	23	20	40	25	31	26.496	29.2968	22.9516	31.8787	21.6645	29.8227	4.74143	4.79593	4.66821	4.85358	4.63243	4.80963	27.0184	-0.0850279	0.818898	0.999912	0.998951	TRUE	no	no	down
Casd1	7	6	12	10	14	13	6.624	7.64265	13.7709	7.96967	12.1321	12.5063	3.21175	3.25456	3.4298	3.25337	3.39022	3.39923	10.1076	-0.219326	0.705724	0.999912	0.99152	TRUE	no	no	down
Caskin2	6	6	7	7	7	6	5.67772	7.64265	8.03305	5.57877	6.06606	5.77214	2.65187	2.71598	2.73004	2.64646	2.66539	2.6554	6.46173	0.284401	0.681113	0.999912	0.988161	TRUE	no	no	up
Casp1	10	3	4	14	12	12	9.46286	3.82132	4.59032	11.1575	10.399	11.5443	3.12514	2.95003	2.96908	3.18268	3.15644	3.1896	8.49588	-0.850388	0.181655	0.999912	0.926224	TRUE	no	no	down
Casp2	7	6	7	12	10	12	6.624	7.64265	8.03305	9.5636	8.6658	11.5443	3.04875	3.08706	3.09784	3.14781	3.11721	3.20742	8.6789	-0.419182	0.490874	0.999912	0.988161	TRUE	no	no	down
Casp3	83	46	56	87	71	64	78.5418	58.5936	64.2644	69.3361	61.5272	61.5695	6.17952	5.95175	6.01889	6.07909	5.98445	5.98561	65.6388	0.0711965	0.788357	0.999912	0.998598	TRUE	no	no	up
Casp4	35	28	36	30	34	20	33.12	35.6657	41.3128	23.909	29.4637	19.2405	4.96348	5.00387	5.10182	4.77092	4.89215	4.66933	30.452	0.594122	0.0942391	0.999912	0.858145	TRUE	no	no	up
Casp6	113	78	83	105	122	86	106.93	99.3544	95.2491	83.6815	105.723	82.734	6.67363	6.60853	6.57346	6.46334	6.66432	6.45599	95.612	0.14933	0.528076	0.999912	0.988161	TRUE	no	no	up
Casp7	5	5	4	12	7	2	4.73143	6.36887	4.59032	9.5636	6.06606	1.92405	2.43277	2.48868	2.43009	2.60874	2.48206	2.32517	5.54072	-0.192079	0.80606	0.999912	0.998951	TRUE	no	no	down
Casp8	30	28	27	28	34	41	28.3886	35.6657	30.9846	22.3151	29.4637	39.4429	4.89381	5.02766	4.94523	4.75702	4.91503	5.09958	31.0434	0.0615809	0.863887	0.999912	0.999454	TRUE	no	no	up
Casp8ap2	3	0	0	9	1	6	2.83886	0	0	7.1727	0.86658	5.77214	1.4833	1.3811	1.37562	1.65497	1.39949	1.59421	2.77505	-2.14054	0.10135	0.999912	0.874608	TRUE	no	no	down
Casp9	2	1	6	10	5	3	1.89257	1.27377	6.88547	7.96967	4.3329	2.88607	1.97693	1.96654	2.15867	2.21158	2.07284	2.01708	4.20674	-0.614563	0.501323	0.999912	0.988161	TRUE	no	no	down
Casq1	3	2	0	6	0	2	2.83886	2.54755	0	4.7818	0	1.92405	1.03908	1.0245	0.92744	1.12218	0.916439	1.00184	2.01538	-0.319063	0.812651	0.999912	0.998951	TRUE	no	no	down
Cass4	8	2	7	4	11	5	7.57029	2.54755	8.03305	3.18787	9.53238	4.81011	2.61675	2.44863	2.62724	2.45129	2.68538	2.51925	5.94688	0.0755086	0.920733	0.999912	0.999888	TRUE	no	no	up
Cast	5	8	6	6	5	3	4.73143	10.1902	6.88547	4.7818	4.3329	2.88607	2.42044	2.59369	2.49521	2.42068	2.40393	2.34991	5.63464	0.829828	0.27489	0.999912	0.957469	TRUE	no	no	up
Castor1	7	10	18	21	28	9	6.624	12.7377	20.6564	16.7363	24.2642	8.65821	3.61979	3.81613	4.01472	3.92537	4.11385	3.6876	14.9462	-0.335082	0.529715	0.999912	0.988161	TRUE	no	no	down
Castor2	26	15	37	23	33	27	24.6034	19.1066	42.4604	18.3302	28.5971	25.9746	4.66875	4.55415	4.99849	4.51499	4.75468	4.69856	26.5121	0.246847	0.536842	0.999912	0.988161	TRUE	no	no	up
Casz1	6	0	3	3	12	4	5.67772	0	3.44274	2.3909	10.399	3.84809	2.14532	1.94343	2.06374	2.01454	2.31295	2.07699	4.29307	-0.805309	0.396594	0.999912	0.988161	TRUE	no	no	down
Cat	33	27	47	64	50	21	31.2274	34.3919	53.9362	51.0059	43.329	20.2025	5.12604	5.18916	5.49011	5.46069	5.33935	4.89641	39.0155	0.0496965	0.893523	0.999912	0.999888	TRUE	no	no	up
Catsperg1	2	2	9	8	8	6	1.89257	2.54755	10.3282	6.37573	6.93264	5.77214	2.33502	2.37554	2.62766	2.50685	2.52625	2.48333	5.64147	-0.386196	0.625477	0.999912	0.988161	TRUE	no	no	down
Cbarp	28	35	35	54	61	45	26.496	44.5821	40.1653	43.0362	52.8614	43.291	5.09792	5.41796	5.35012	5.39704	5.54631	5.40027	41.7387	-0.337237	0.295332	0.999912	0.957469	TRUE	no	no	down
Cbfa2t3	20	18	22	25	19	19	18.9257	22.9279	25.2467	19.9242	16.465	18.2784	4.30144	4.39191	4.44352	4.32577	4.23678	4.28548	20.2947	0.28802	0.485329	0.999912	0.988161	TRUE	no	no	up
Cbfb	35	19	20	20	32	46	33.12	24.2017	22.9516	15.9393	27.7306	44.2531	4.88925	4.71148	4.68311	4.49745	4.78219	5.08379	28.0327	-0.111031	0.785784	0.999912	0.998598	TRUE	no	no	down
Cbl	9	7	6	19	14	9	8.51658	8.91642	6.88547	15.1424	12.1321	8.65821	3.28102	3.29777	3.234	3.48771	3.39545	3.28588	10.0419	-0.57193	0.322447	0.999912	0.979959	TRUE	no	no	down
Cblb	23	24	12	16	22	31	21.7646	30.5706	13.7709	12.7515	19.0648	29.8227	4.39766	4.5749	4.20371	4.15455	4.33138	4.57384	21.2908	0.105402	0.813475	0.999912	0.998951	TRUE	no	no	up
Cbr1	18	11	15	22	13	20	17.0332	14.0115	17.2137	17.5333	11.2655	19.2405	4.0261	3.94934	4.02903	4.04094	3.8618	4.08221	16.0496	0.0140332	0.975857	0.999912	0.999888	TRUE	no	no	up
Cbr2	2	4	4	4	6	4	1.89257	5.0951	4.59032	3.18787	5.19948	3.84809	1.88905	2.00878	1.99316	1.93907	2.01962	1.96681	3.9689	-0.108145	0.903248	0.999912	0.999888	TRUE	no	no	down
Cbr3	7	9	21	18	22	13	6.624	11.464	24.0992	14.3454	19.0648	12.5063	3.6048	3.76673	4.07784	3.8422	3.97111	3.78974	14.6839	-0.139316	0.789801	0.999912	0.998598	TRUE	no	no	down
Cbr4	2	4	3	2	8	11	1.89257	5.0951	3.44274	1.59393	6.93264	10.5823	2.13982	2.26368	2.20601	2.11832	2.33461	2.45436	4.92321	-0.887634	0.312159	0.999912	0.97572	TRUE	no	no	down
Cbwd1	4	1	1	4	7	4	3.78515	1.27377	1.14758	3.18787	6.06606	3.84809	1.72702	1.63732	1.6289	1.7037	1.81513	1.72929	3.21809	-1.02264	0.317665	0.999912	0.979959	TRUE	no	no	down
Cbx1	42	43	47	76	56	53	39.744	54.7723	53.9362	60.5695	48.5285	50.9872	5.50274	5.72485	5.71461	5.80646	5.63845	5.67449	51.4229	-0.11917	0.683442	0.999912	0.988642	TRUE	no	no	down
Cbx5	9	1	8	12	9	8	8.51658	1.27377	9.18063	9.5636	7.79922	7.69618	2.91997	2.68428	2.93765	2.95814	2.8965	2.89252	7.33833	-0.372152	0.589311	0.999912	0.988161	TRUE	no	no	down
Cbx6	11	8	3	5	8	3	10.4091	10.1902	3.44274	3.98483	6.93264	2.88607	2.76028	2.73915	2.52496	2.53256	2.64564	2.49655	6.3076	0.799486	0.27988	0.999912	0.957469	TRUE	no	no	up
Cbx8	8	8	12	10	10	9	7.57029	10.1902	13.7709	7.96967	8.6658	8.65821	3.16577	3.24844	3.35127	3.17653	3.20152	3.20206	9.47085	0.30909	0.597114	0.999912	0.988161	TRUE	no	no	up
Cby1	5	6	10	6	11	6	4.73143	7.64265	11.4758	4.7818	9.53238	5.77214	2.75612	2.85723	2.97391	2.7525	2.92396	2.79409	7.3227	0.234615	0.72869	0.999912	0.994903	TRUE	no	no	up
Cc2d1a	11	16	13	22	31	14	10.4091	20.3804	14.9185	17.5333	26.864	13.4683	3.90155	4.16556	4.03447	4.10152	4.32628	3.99145	17.2623	-0.363652	0.440543	0.999912	0.988161	TRUE	no	no	down
Cc2d1b	45	27	28	35	52	44	42.5829	34.3919	32.1322	27.8938	45.0621	42.329	5.30639	5.16875	5.12753	5.03539	5.34778	5.30202	37.3987	-0.0681683	0.839032	0.999912	0.998951	TRUE	no	no	down
Ccar1	29	26	27	21	16	27	27.4423	33.1181	30.9846	16.7363	13.8653	25.9746	4.65908	4.76101	4.72538	4.40202	4.32743	4.62754	24.6869	0.69908	0.0763551	0.999912	0.812712	TRUE	no	no	up
Ccar2	3	3	3	4	7	5	2.83886	3.82132	3.44274	3.18787	6.06606	4.81011	1.96217	2.0013	1.98754	1.97364	2.0861	2.03753	4.02783	-0.48308	0.584189	0.999912	0.988161	TRUE	no	no	down
Ccdc102a	11	10	18	13	15	13	10.4091	12.7377	20.6564	10.3606	12.9987	12.5063	3.62862	3.69941	3.90026	3.62277	3.70604	3.6918	13.2781	0.283401	0.57785	0.999912	0.988161	TRUE	no	no	up
Ccdc107	103	93	99	111	118	110	97.4675	118.461	113.61	88.4633	102.256	105.823	6.64391	6.81139	6.77586	6.56032	6.68495	6.71475	104.347	0.150304	0.512819	0.999912	0.988161	TRUE	no	no	up
Ccdc114	8	4	8	7	2	6	7.57029	5.0951	9.18063	5.57877	1.73316	5.77214	2.57599	2.49014	2.62215	2.50504	2.35145	2.51232	5.82168	0.749326	0.321653	0.999912	0.979959	TRUE	no	no	up
Ccdc115	19	16	11	20	14	19	17.9794	20.3804	12.6234	15.9393	12.1321	18.2784	4.05729	4.10854	3.91736	4.00357	3.89446	4.06469	16.2222	0.138509	0.764332	0.999912	0.998109	TRUE	no	no	up
Ccdc117	7	7	4	13	9	4	6.624	8.91642	4.59032	10.3606	7.79922	3.84809	2.79234	2.8628	2.72611	2.92198	2.83341	2.69296	7.0231	-0.151697	0.825746	0.999912	0.998951	TRUE	no	no	down
Ccdc12	108	101	129	164	148	93	102.199	128.651	148.038	130.703	128.254	89.4681	6.76651	6.9674	7.09524	6.98419	6.96654	6.65548	121.219	0.114243	0.638478	0.999912	0.988161	TRUE	no	no	up
Ccdc122	6	4	2	3	3	3	5.67772	5.0951	2.29516	2.3909	2.59974	2.88607	1.86345	1.83435	1.7368	1.734	1.74415	1.75695	3.49078	0.742642	0.431719	0.999912	0.988161	TRUE	no	no	up
Ccdc124	102	112	131	156	157	108	96.5212	142.663	150.333	124.327	136.053	103.898	6.73852	7.08011	7.12921	6.95792	7.0399	6.80106	125.633	0.0894326	0.709627	0.999912	0.992238	TRUE	no	no	up
Ccdc127	6	5	1	3	1	6	5.67772	6.36887	1.14758	2.3909	0.86658	5.77214	1.91831	1.93136	1.74717	1.78696	1.72232	1.92128	3.70396	0.571554	0.557678	0.999912	0.988161	TRUE	no	no	up
Ccdc130	6	4	9	6	5	10	5.67772	5.0951	10.3282	4.7818	4.3329	9.62023	2.67416	2.65893	2.82365	2.63731	2.62195	2.80874	6.63933	0.184798	0.793916	0.999912	0.998951	TRUE	no	no	up
Ccdc134	66	67	59	80	102	49	62.4549	85.3429	67.7072	63.7573	88.3911	47.1391	6.02213	6.26811	6.08507	6.03697	6.3063	5.81821	69.1321	0.104395	0.717501	0.999912	0.993786	TRUE	no	no	up
Ccdc137	11	4	1	9	8	3	10.4091	5.0951	1.14758	7.1727	6.93264	2.88607	2.64465	2.46503	2.32379	2.54049	2.53024	2.37995	5.60721	-0.00776164	0.99229	0.999912	0.999888	TRUE	no	no	down
Ccdc163	33	20	26	21	19	21	31.2274	25.4755	29.8371	16.7363	16.465	20.2025	4.69281	4.56877	4.65841	4.35908	4.35504	4.45235	23.324	0.705314	0.0710511	0.999912	0.805105	TRUE	no	no	up
Ccdc174	28	15	22	32	25	21	26.496	19.1066	25.2467	25.5029	21.6645	20.2025	4.60098	4.43985	4.57176	4.58168	4.49272	4.45915	23.0365	0.0773352	0.843802	0.999912	0.998951	TRUE	no	no	up
Ccdc181	1	13	3	6	5	5	0.946286	16.5591	3.44274	4.7818	4.3329	4.81011	2.24572	2.75447	2.35488	2.39965	2.38244	2.40236	5.81215	0.539626	0.523196	0.999912	0.988161	TRUE	no	no	up
Ccdc186	11	10	5	14	14	13	10.4091	12.7377	5.73789	11.1575	12.1321	12.5063	3.41561	3.48018	3.27364	3.4393	3.46914	3.47884	10.7801	-0.311821	0.575629	0.999912	0.988161	TRUE	no	no	down
Ccdc189	6	3	2	2	2	4	5.67772	3.82132	2.29516	1.59393	1.73316	3.84809	1.73019	1.65666	1.60223	1.56632	1.57447	1.66099	3.16156	0.755659	0.450633	0.999912	0.988161	TRUE	no	no	up
Ccdc191	2	6	4	2	2	2	1.89257	7.64265	4.59032	1.59393	1.73316	1.92405	1.55309	1.75397	1.65649	1.53615	1.54438	1.55473	3.22945	1.39946	0.176284	0.999912	0.926224	TRUE	no	no	up
Ccdc22	12	6	5	14	12	8	11.3554	7.64265	5.73789	11.1575	10.399	7.69618	3.24817	3.13477	3.07273	3.24567	3.21997	3.1319	8.99811	-0.230128	0.703106	0.999912	0.989536	TRUE	no	no	down
Ccdc25	17	10	11	18	17	24	16.0869	12.7377	12.6234	14.3454	14.7319	23.0885	3.97213	3.88654	3.88081	3.9231	3.93481	4.14585	15.6023	-0.315018	0.506019	0.999912	0.988161	TRUE	no	no	down
Ccdc28a	9	5	4	6	5	4	8.51658	6.36887	4.59032	4.7818	4.3329	3.84809	2.5311	2.45266	2.39414	2.39775	2.38103	2.36431	5.40643	0.595252	0.433408	0.999912	0.988161	TRUE	no	no	up
Ccdc28b	60	49	51	89	73	60	56.7772	62.415	58.5265	70.93	63.2603	57.7214	5.88238	5.95373	5.90619	6.05723	5.96484	5.89482	61.6051	-0.11571	0.665185	0.999912	0.988161	TRUE	no	no	down
Ccdc32	9	15	3	15	12	6	8.51658	19.1066	3.44274	11.9545	10.399	5.77214	3.2227	3.50854	3.05966	3.33568	3.28431	3.1294	9.86525	0.111157	0.860092	0.999912	0.999454	TRUE	no	no	up
Ccdc34	5	5	3	17	4	6	4.73143	6.36887	3.44274	13.5484	3.46632	5.77214	2.56789	2.62634	2.52708	2.87163	2.51666	2.60601	6.22166	-0.670179	0.379696	0.999912	0.988161	TRUE	no	no	down
Ccdc43	2	4	3	9	9	3	1.89257	5.0951	3.44274	7.1727	7.79922	2.88607	2.12301	2.24509	2.18815	2.32674	2.3464	2.16314	4.71473	-0.822716	0.334478	0.999912	0.987736	TRUE	no	no	down
Ccdc47	5	5	3	5	1	10	4.73143	6.36887	3.44274	3.98483	0.86658	9.62023	2.22857	2.2818	2.18279	2.19826	2.06812	2.4003	4.83578	0.0202722	0.981292	0.999912	0.999888	TRUE	no	no	up
Ccdc50	20	15	11	32	31	18	18.9257	19.1066	12.6234	25.5029	26.864	17.3164	4.29432	4.30053	4.13971	4.45178	4.47923	4.25417	20.0565	-0.463424	0.279075	0.999912	0.957469	TRUE	no	no	down
Ccdc58	9	3	4	8	6	6	8.51658	3.82132	4.59032	6.37573	5.19948	5.77214	2.61703	2.45881	2.48231	2.54505	2.50086	2.52219	5.71259	-0.00799554	0.991401	0.999912	0.999888	TRUE	no	no	down
Ccdc59	61	36	49	70	45	42	57.7235	45.8559	56.2314	55.7877	38.9961	40.405	5.73309	5.56702	5.71014	5.70943	5.45326	5.47915	49.1666	0.241652	0.418755	0.999912	0.988161	TRUE	no	no	up
Ccdc6	10	9	9	13	16	10	9.46286	11.464	10.3282	10.3606	13.8653	9.62023	3.39413	3.45422	3.42231	3.42153	3.52909	3.39932	10.8502	-0.122835	0.822263	0.999912	0.998951	TRUE	no	no	down
Ccdc69	5	0	2	8	6	0	4.73143	0	2.29516	6.37573	5.19948	0	1.71105	1.53838	1.61936	1.77864	1.73105	1.52203	3.1003	-0.679609	0.550165	0.999912	0.988161	TRUE	no	no	down
Ccdc71	1	2	1	6	1	3	0.946286	2.54755	1.14758	4.7818	0.86658	2.88607	1.08037	1.1449	1.09261	1.24086	1.07482	1.16016	2.19598	-0.926208	0.455544	0.999912	0.988161	TRUE	no	no	down
Ccdc77	9	2	3	9	10	3	8.51658	2.54755	3.44274	7.1727	8.6658	2.88607	2.57976	2.3779	2.40473	2.53759	2.58794	2.37772	5.53857	-0.337367	0.669144	0.999912	0.988161	TRUE	no	no	down
Ccdc82	6	5	7	7	8	13	5.67772	6.36887	8.03305	5.57877	6.93264	12.5063	2.83237	2.86104	2.91269	2.82473	2.87602	3.05552	7.51622	-0.308557	0.642938	0.999912	0.988161	TRUE	no	no	down
Ccdc84	61	40	42	33	48	56	57.7235	50.951	48.1983	26.2999	41.5958	53.8733	5.68301	5.58516	5.54754	5.1573	5.44533	5.63028	46.4403	0.377387	0.241022	0.999912	0.954797	TRUE	no	no	up
Ccdc86	5	2	6	10	3	5	4.73143	2.54755	6.88547	7.96967	2.59974	4.81011	2.28901	2.21642	2.36167	2.41073	2.20398	2.29196	4.924	-0.117557	0.885685	0.999912	0.999888	TRUE	no	no	down
Ccdc88a	14	3	7	8	9	8	13.248	3.82132	8.03305	6.37573	7.79922	7.69618	3.134	2.83793	2.96981	2.91069	2.96252	2.95906	7.82892	0.23511	0.719465	0.999912	0.993786	TRUE	no	no	up
Ccdc88b	83	95	91	88	105	78	78.5418	121.009	104.43	70.1331	90.9909	75.0378	6.36956	6.7352	6.60793	6.27588	6.49176	6.33308	90.0236	0.357469	0.160823	0.999912	0.925851	TRUE	no	no	up
Ccdc88c	6	5	3	5	5	4	5.67772	6.36887	3.44274	3.98483	4.3329	3.84809	2.23256	2.2499	2.15203	2.168	2.1824	2.16443	4.60919	0.346412	0.670882	0.999912	0.988161	TRUE	no	no	up
Ccdc9	116	86	96	100	125	92	109.769	109.545	110.168	79.6967	108.322	88.5061	6.72687	6.7229	6.72864	6.45335	6.71567	6.54252	101.001	0.253601	0.278255	0.999912	0.957469	TRUE	no	no	up
Ccdc90b	8	6	7	16	8	12	7.57029	7.64265	8.03305	12.7515	6.93264	11.5443	3.13211	3.13962	3.1499	3.30117	3.10831	3.25873	9.07906	-0.42781	0.47804	0.999912	0.988161	TRUE	no	no	down
Ccdc97	19	12	8	17	16	10	17.9794	15.2853	9.18063	13.5484	13.8653	9.62023	3.84955	3.77264	3.60652	3.73003	3.739	3.61304	13.2466	0.199443	0.69496	0.999912	0.989293	TRUE	no	no	up
Ccer2	3	9	6	6	4	3	2.83886	11.464	6.88547	4.7818	3.46632	2.88607	2.27006	2.55447	2.41835	2.34485	2.29267	2.27255	5.38708	0.884453	0.268987	0.999912	0.957469	TRUE	no	no	up
Cchcr1	25	4	20	11	17	17	23.6572	5.0951	22.9516	8.76664	14.7319	16.3544	4.11424	3.62072	4.0874	3.69972	3.88749	3.93174	15.2595	0.405803	0.44408	0.999912	0.988161	TRUE	no	no	up
Cck	5	4	5	4	6	6	4.73143	5.0951	5.73789	3.18787	5.19948	5.77214	2.2891	2.30178	2.32383	2.22581	2.30679	2.32714	4.95398	0.143571	0.855584	0.999912	0.999454	TRUE	no	no	up
Ccl17	78	31	27	122	59	114	73.8103	39.487	30.9846	97.23	51.1282	109.671	6.10839	5.66811	5.52187	6.34918	5.82333	6.45131	67.0518	-0.823454	0.0177583	0.999912	0.396516	TRUE	no	no	down
Ccl2	3	2	13	15	8	12	2.83886	2.54755	14.9185	11.9545	6.93264	11.5443	2.8507	2.86468	3.23881	3.16998	2.99917	3.15061	8.45606	-0.593045	0.3923	0.999912	0.988161	TRUE	no	no	down
Ccl22	1749	1041	1391	1528	2171	2223	1655.05	1326	1596.28	1217.77	1881.34	2138.58	10.6815	10.4509	10.6435	10.3624	10.8173	10.9541	1635.84	-0.193724	0.357712	0.999912	0.988161	TRUE	no	no	down
Ccl25	1	12	2	13	4	10	0.946286	15.2853	2.29516	10.3606	3.46632	9.62023	2.50335	2.9745	2.5723	2.85776	2.60121	2.82572	6.99564	-0.397135	0.624383	0.999912	0.988161	TRUE	no	no	down
Ccl3	21	33	40	61	40	42	19.872	42.0346	45.9032	48.615	34.6632	40.405	4.88297	5.3085	5.36969	5.41994	5.18459	5.28538	38.5821	-0.216364	0.541973	0.999912	0.988161	TRUE	no	no	down
Ccl4	224	197	227	438	243	267	211.968	250.934	260.5	349.071	210.579	256.86	7.81402	7.97605	8.0122	8.30658	7.8071	7.99866	256.652	-0.177625	0.421061	0.999912	0.988161	TRUE	no	no	down
Ccl5	2934	2260	2202	2700	2637	1998	2776.4	2878.73	2526.97	2151.81	2285.17	1922.12	11.3837	11.4221	11.2835	11.1142	11.1774	10.9969	2423.53	0.363489	0.0209404	0.999912	0.426515	TRUE	no	no	up
Ccl6	2	4	2	6	5	3	1.89257	5.0951	2.29516	4.7818	4.3329	2.88607	1.75466	1.87213	1.77496	1.87063	1.85165	1.79471	3.54727	-0.414337	0.660949	0.999912	0.988161	TRUE	no	no	down
Ccm2	56	18	28	27	33	25	52.992	22.9279	32.1322	21.5181	28.5971	24.0506	5.28334	4.7556	4.93429	4.70612	4.86598	4.77047	30.3697	0.562302	0.140704	0.999912	0.910908	TRUE	no	no	up
Ccna2	15	11	19	27	25	23	14.1943	14.0115	21.804	21.5181	21.6645	22.1265	4.13105	4.13816	4.32112	4.31985	4.32228	4.33157	19.2198	-0.387227	0.366298	0.999912	0.988161	TRUE	no	no	down
Ccnb1	2	1	3	9	6	3	1.89257	1.27377	3.44274	7.1727	5.19948	2.88607	1.81139	1.7985	1.87352	2.0174	1.94096	1.85127	3.64456	-1.21503	0.213757	0.999912	0.951297	TRUE	no	no	down
Ccnb2	72	32	26	61	40	44	68.1326	40.7608	29.8371	48.615	34.6632	42.329	5.77743	5.39693	5.20977	5.51958	5.28756	5.42024	44.0563	0.15543	0.649442	0.999912	0.988161	TRUE	no	no	up
Ccnc	8	3	4	6	13	3	7.57029	3.82132	4.59032	4.7818	11.2655	2.88607	2.5952	2.46861	2.49212	2.4935	2.72116	2.42454	5.81922	-0.227389	0.768181	0.999912	0.998109	TRUE	no	no	down
Ccnd1	207	196	244	372	341	261	195.881	249.66	280.009	296.472	295.504	251.088	7.75124	7.98227	8.09351	8.15149	8.14789	7.98732	261.436	-0.220245	0.275313	0.999912	0.957469	TRUE	no	no	down
Ccnd2	17	3	3	27	25	23	16.0869	3.82132	3.44274	21.5181	21.6645	22.1265	3.8982	3.55385	3.52765	4.04456	4.04455	4.05076	14.7767	-1.42117	0.00996407	0.999912	0.287947	TRUE	no	no	down
Ccnd3	149	139	156	211	204	150	140.997	177.055	179.022	168.16	176.782	144.303	7.21823	7.4271	7.43796	7.38026	7.42737	7.23929	164.387	0.0181844	0.931236	0.999912	0.999888	TRUE	no	no	up
Ccndbp1	15	17	18	43	18	19	14.1943	21.6542	20.6564	34.2696	15.5984	18.2784	4.19177	4.37912	4.35738	4.65759	4.22677	4.29935	20.7752	-0.290873	0.511627	0.999912	0.988161	TRUE	no	no	down
Ccne1	5	4	2	4	7	4	4.73143	5.0951	2.29516	3.18787	6.06606	3.84809	2.08702	2.09652	1.99884	2.02545	2.13812	2.05371	4.20395	-0.109012	0.89947	0.999912	0.999888	TRUE	no	no	down
Ccnf	1	1	3	6	1	3	0.946286	1.27377	3.44274	4.7818	0.86658	2.88607	1.17969	1.19943	1.27821	1.33961	1.17388	1.25947	2.36621	-0.616499	0.603232	0.999912	0.988161	TRUE	no	no	down
Ccng1	19	18	7	24	12	15	17.9794	22.9279	8.03305	19.1272	10.399	14.4303	3.99967	4.10608	3.72655	4.03349	3.78287	3.90448	15.4828	0.146295	0.769133	0.999912	0.998109	TRUE	no	no	up
Ccng2	13	18	20	15	17	37	12.3017	22.9279	22.9516	11.9545	14.7319	35.5948	4.08144	4.34996	4.353	4.06137	4.14692	4.61996	20.0771	-0.0981282	0.838169	0.999912	0.998951	TRUE	no	no	down
Ccnh	7	7	8	10	3	6	6.624	8.91642	9.18063	7.96967	2.59974	5.77214	2.7407	2.81089	2.82198	2.78985	2.58532	2.71055	6.84377	0.581387	0.403309	0.999912	0.988161	TRUE	no	no	up
Ccni	153	150	184	217	224	184	144.782	191.066	211.155	172.942	194.114	177.012	7.29366	7.54955	7.64497	7.45615	7.56585	7.47831	181.845	0.00398544	0.985025	0.999912	0.999888	TRUE	no	no	up
Ccnk	42	75	60	78	103	44	39.744	95.5331	68.8547	62.1634	89.2577	42.329	5.66012	6.32164	6.0556	5.97626	6.27555	5.70192	66.3137	0.0609874	0.856592	0.999912	0.999454	TRUE	no	no	up
Ccnl1	201	150	138	228	197	184	190.204	191.066	158.366	181.708	170.716	177.012	7.53811	7.54121	7.36835	7.49501	7.43614	7.4702	178.179	0.0277429	0.889319	0.999912	0.999888	TRUE	no	no	up
Ccnl2	71	75	61	96	95	62	67.1863	95.5331	70.0023	76.5088	82.3251	59.6454	6.13753	6.42156	6.17104	6.24156	6.30229	6.04693	75.2002	0.0816909	0.7584	0.999912	0.998109	TRUE	no	no	up
Ccnq	6	1	3	13	4	5	5.67772	1.27377	3.44274	10.3606	3.46632	4.81011	2.31302	2.16151	2.23395	2.48223	2.22878	2.28132	4.83854	-0.808925	0.344549	0.999912	0.988161	TRUE	no	no	down
Ccnt1	46	26	31	47	42	33	43.5292	33.1181	35.5749	37.4574	36.3963	31.7468	5.30253	5.12667	5.16835	5.20175	5.18254	5.09764	36.3038	0.0930021	0.775317	0.999912	0.998109	TRUE	no	no	up
Ccnt2	23	9	8	12	20	23	21.7646	11.464	9.18063	9.5636	17.3316	22.1265	4.07913	3.81621	3.74841	3.74093	3.97073	4.0869	15.2385	-0.175685	0.730535	0.999912	0.994903	TRUE	no	no	down
Ccnyl1	1	3	6	9	4	5	0.946286	3.82132	6.88547	7.1727	3.46632	4.81011	2.01617	2.13467	2.23823	2.26085	2.11662	2.16916	4.51704	-0.446825	0.609049	0.999912	0.988161	TRUE	no	no	down
Ccpg1	16	7	10	20	11	7	15.1406	8.91642	11.4758	15.9393	9.53238	6.73416	3.60291	3.42448	3.49627	3.63128	3.43512	3.3457	11.2898	0.143064	0.797051	0.999912	0.998951	TRUE	no	no	up
Ccpg1os	2	1	1	6	2	1	1.89257	1.27377	1.14758	4.7818	1.73316	0.962023	0.993483	0.971805	0.965606	1.11393	0.986532	0.955128	1.96515	-0.797983	0.535055	0.999912	0.988161	TRUE	no	no	down
Ccr2	9	1	5	8	7	12	8.51658	1.27377	5.73789	6.37573	6.06606	11.5443	2.78369	2.54304	2.69006	2.71006	2.69898	2.87967	6.58572	-0.571794	0.436916	0.999912	0.988161	TRUE	no	no	down
Ccr5	7	8	6	6	8	10	6.624	10.1902	6.88547	4.7818	6.93264	9.62023	2.85851	2.96802	2.86886	2.78646	2.86877	2.95891	7.50572	0.151243	0.817969	0.999912	0.998951	TRUE	no	no	up
Ccr7	1082	690	716	943	1197	919	1023.88	878.904	821.667	751.54	1037.3	884.099	9.946	9.78668	9.71728	9.62522	9.95984	9.79272	899.565	0.0284247	0.876433	0.999912	0.999888	TRUE	no	no	up
Ccrl2	48	27	23	38	35	23	45.4217	34.3919	26.3943	30.2847	30.3303	22.1265	5.20934	5.01712	4.86786	4.94219	4.94336	4.77141	31.4916	0.364621	0.30898	0.999912	0.971794	TRUE	no	no	up
Ccs	33	35	38	60	59	40	31.2274	44.5821	43.608	47.818	51.1282	38.4809	5.21395	5.44134	5.42716	5.49472	5.543	5.3439	42.8074	-0.215109	0.493616	0.999912	0.988161	TRUE	no	no	down
Ccser2	16	17	15	23	23	22	15.1406	21.6542	17.2137	18.3302	19.9313	21.1645	4.13935	4.29822	4.19622	4.22193	4.26282	4.29176	18.9058	-0.146666	0.731247	0.999912	0.994903	TRUE	no	no	down
Cct2	178	108	117	155	115	152	168.439	137.568	134.267	123.53	99.6567	146.227	7.27664	7.08761	7.06611	6.99056	6.80387	7.14413	134.948	0.258244	0.259638	0.999912	0.954797	TRUE	no	no	up
Cct3	187	91	108	159	159	179	176.956	115.913	123.939	126.718	137.786	172.202	7.35125	6.96901	7.02499	7.04175	7.11802	7.32514	142.252	-0.0587278	0.804552	0.999912	0.998951	TRUE	no	no	down
Cct4	80	56	55	74	68	90	75.7029	71.3314	63.1168	58.9755	58.9274	86.5821	6.17927	6.12991	6.03676	5.98103	5.98159	6.29093	69.106	0.0460755	0.865067	0.999912	0.999454	TRUE	no	no	up
Cct5	279	145	174	208	200	265	264.014	184.697	199.679	165.769	173.316	254.936	7.92451	7.58058	7.65273	7.47682	7.5189	7.88963	207.069	0.132395	0.567806	0.999912	0.988161	TRUE	no	no	up
Cct6a	110	53	58	138	97	106	104.091	67.5101	66.5596	109.981	84.0582	101.974	6.60413	6.2548	6.24105	6.65542	6.42132	6.58594	89.0292	-0.304676	0.244647	0.999912	0.954797	TRUE	no	no	down
Cct7	190	108	82	162	134	128	179.794	137.568	94.1015	129.109	116.122	123.139	7.31743	7.06442	6.73958	7.00842	6.91344	6.96597	129.972	0.164216	0.510272	0.999912	0.988161	TRUE	no	no	up
Cct8	171	80	103	144	113	149	161.815	101.902	118.201	114.763	97.9235	143.341	7.18874	6.77603	6.90087	6.87378	6.73636	7.075	122.991	0.109991	0.657646	0.999912	0.988161	TRUE	no	no	up
Ccz1	27	11	14	18	19	22	25.5497	14.0115	16.0661	14.3454	16.465	21.1645	4.33836	4.06242	4.11151	4.05808	4.1187	4.23718	17.9337	0.122996	0.784202	0.999912	0.998598	TRUE	no	no	up
Cd14	84	117	129	88	97	90	79.488	149.032	148.038	70.1331	84.0582	86.5821	6.44577	6.99149	6.9884	6.34144	6.49015	6.51596	102.888	0.63967	0.0180089	0.999912	0.396516	TRUE	no	no	up
Cd151	18	15	18	19	11	21	17.0332	19.1066	20.6564	15.1424	9.53238	20.2025	4.06872	4.11668	4.15505	4.01625	3.84953	4.14876	16.9456	0.342764	0.455937	0.999912	0.988161	TRUE	no	no	up
Cd164	29	19	12	21	24	26	27.4423	24.2017	13.7709	16.7363	20.7979	25.0126	4.54156	4.4656	4.22279	4.28636	4.39203	4.48867	21.327	0.0777078	0.853728	0.999912	0.999343	TRUE	no	no	up
Cd180	4	5	2	17	8	8	3.78515	6.36887	2.29516	13.5484	6.93264	7.69618	2.64364	2.73937	2.59927	2.97973	2.75786	2.78366	6.77107	-1.20651	0.100763	0.999912	0.873761	TRUE	no	no	down
Cd1d1	5	6	6	11	12	6	4.73143	7.64265	6.88547	8.76664	10.399	5.77214	2.78539	2.88649	2.86286	2.92769	2.98016	2.82314	7.36621	-0.396172	0.551331	0.999912	0.988161	TRUE	no	no	down
Cd2	7	2	0	5	13	7	6.624	2.54755	0	3.98483	11.2655	6.73416	2.42085	2.28089	2.18121	2.32126	2.58082	2.42439	5.19268	-1.19838	0.174071	0.999912	0.925851	TRUE	no	no	down
Cd200	16	15	14	14	15	23	15.1406	19.1066	16.0661	11.1575	12.9987	22.1265	3.9675	4.06421	3.99218	3.84743	3.90572	4.14387	16.0993	0.126184	0.789021	0.999912	0.998598	TRUE	no	no	up
Cd207	142	100	143	109	81	100	134.373	127.377	164.104	86.8694	70.193	96.2023	6.95912	6.90678	7.14222	6.57493	6.40509	6.66345	113.186	0.751371	0.00136084	0.816916	0.0293856	TRUE	no	yes	up
Cd209a	31	35	29	71	53	55	29.3349	44.5821	33.2798	56.5846	45.9287	52.9113	5.19015	5.4543	5.27109	5.63429	5.47689	5.57875	43.7702	-0.548379	0.0797399	0.999912	0.816187	TRUE	no	no	down
Cd209c	2	5	5	3	4	6	1.89257	6.36887	5.73789	2.3909	3.46632	5.77214	1.95936	2.1225	2.10456	1.97477	2.02175	2.11	4.27145	0.252254	0.773162	0.999912	0.998109	TRUE	no	no	up
Cd209d	67	65	66	222	90	178	63.4012	82.7953	75.7402	176.927	77.9922	171.24	6.28371	6.49868	6.42643	7.18406	6.44232	7.14699	108.016	-0.94537	0.00142143	0.816916	0.0293856	TRUE	no	yes	down
Cd209e	30	24	19	62	52	52	28.3886	30.5706	21.804	49.4119	45.0621	50.0252	5.04628	5.09685	4.921	5.41326	5.34355	5.41675	37.5437	-0.839867	0.0106614	0.999912	0.298349	TRUE	no	no	down
Cd244a	7	6	5	6	7	8	6.624	7.64265	5.73789	4.7818	6.06606	7.69618	2.68116	2.71154	2.6514	2.61126	2.6611	2.71792	6.42476	0.114747	0.869188	0.999912	0.999888	TRUE	no	no	up
Cd247	2	2	1	8	4	5	1.89257	2.54755	1.14758	6.37573	3.46632	4.81011	1.70821	1.73882	1.68524	1.88576	1.77077	1.82144	3.37331	-1.40537	0.168833	0.999912	0.925851	TRUE	no	no	down
Cd24a	231	119	189	218	199	238	218.592	151.579	216.892	173.739	172.449	228.961	7.70935	7.37047	7.70063	7.49017	7.4836	7.75437	193.702	0.0348975	0.874967	0.999912	0.999888	TRUE	no	no	up
Cd27	4	1	1	16	9	1	3.78515	1.27377	1.14758	12.7515	7.79922	0.962023	2.16354	2.08017	2.06948	2.48362	2.31307	2.05136	4.61987	-1.75683	0.0763586	0.999912	0.812712	TRUE	no	no	down
Cd274	45	33	40	71	52	40	42.5829	42.0346	45.9032	56.5846	45.0621	38.4809	5.45351	5.44727	5.50494	5.66248	5.49249	5.38647	45.1081	-0.107616	0.724207	0.999912	0.994235	TRUE	no	no	down
Cd2ap	9	3	10	16	12	4	8.51658	3.82132	11.4758	12.7515	10.399	3.84809	3.07733	2.93172	3.16514	3.21678	3.13974	2.91464	8.4687	-0.182446	0.780613	0.999912	0.998598	TRUE	no	no	down
Cd2bp2	44	23	23	17	43	32	41.6366	29.2968	26.3943	13.5484	37.2629	30.7847	5.09167	4.86468	4.80751	4.48159	5.01856	4.89458	29.8206	0.270714	0.499872	0.999912	0.988161	TRUE	no	no	up
Cd300a	8	4	4	14	6	8	7.57029	5.0951	4.59032	11.1575	5.19948	7.69618	2.81126	2.73184	2.7122	2.935	2.7262	2.81536	6.88482	-0.468233	0.499302	0.999912	0.988161	TRUE	no	no	down
Cd300c2	19	10	22	26	12	21	17.9794	12.7377	25.2467	20.7211	10.399	20.2025	4.14893	4.01954	4.31365	4.22041	3.93294	4.20429	17.8811	0.130044	0.778555	0.999912	0.998509	TRUE	no	no	up
Cd302	8	4	11	7	6	5	7.57029	5.0951	12.6234	5.57877	5.19948	4.81011	2.76936	2.68813	2.91981	2.69666	2.68357	2.67143	6.81285	0.699288	0.312685	0.999912	0.97572	TRUE	no	no	up
Cd33	0	1	2	8	2	8	0	1.27377	2.29516	6.37573	1.73316	7.69618	1.54044	1.60514	1.64004	1.80088	1.61182	1.83906	3.229	-2.21134	0.0642331	0.999912	0.771385	TRUE	no	no	down
Cd36	38	31	30	28	24	28	35.9589	39.487	34.4274	22.3151	20.7979	26.9366	5.00231	5.05361	4.97034	4.72002	4.68708	4.82678	29.9871	0.651241	0.0642424	0.999912	0.771385	TRUE	no	no	up
Cd37	249	224	200	295	275	207	235.625	285.326	229.516	235.105	238.309	199.139	7.8811	8.06685	7.85598	7.87893	7.89211	7.72077	237.17	0.155016	0.42768	0.999912	0.988161	TRUE	no	no	up
Cd3d	1	2	1	20	3	4	0.946286	2.54755	1.14758	15.9393	2.59974	3.84809	1.97421	2.04963	1.9937	2.51365	2.04032	2.09256	4.50476	-2.3314	0.0285384	0.999912	0.520357	TRUE	no	no	down
Cd3e	4	0	1	26	9	2	3.78515	0	1.14758	20.7211	7.79922	1.92405	2.41651	2.29106	2.32481	2.96937	2.56659	2.34317	5.89619	-2.53691	0.0116039	0.999912	0.312313	TRUE	no	no	down
Cd3eap	25	22	21	26	26	17	23.6572	28.023	24.0992	20.7211	22.5311	16.3544	4.51261	4.5986	4.52067	4.443	4.48704	4.3367	22.5643	0.337702	0.392808	0.999912	0.988161	TRUE	no	no	up
Cd3g	2	2	0	16	2	7	1.89257	2.54755	0	12.7515	1.73316	6.73416	1.97116	2.00588	1.90613	2.37042	1.96093	2.15586	4.27649	-2.27047	0.0350324	0.999912	0.56725	TRUE	no	no	down
Cd4	6	16	21	21	21	27	5.67772	20.3804	24.0992	16.7363	18.1982	25.9746	3.80383	4.22172	4.30738	4.1327	4.17223	4.35592	18.5111	-0.30088	0.538802	0.999912	0.988161	TRUE	no	no	down
Cd40	206	202	179	226	312	285	194.935	257.302	205.417	180.115	270.373	274.177	7.68299	7.94845	7.73339	7.60745	7.99958	8.01279	230.386	-0.140903	0.525474	0.999912	0.988161	TRUE	no	no	down
Cd44	84	82	96	135	138	115	79.488	104.45	110.168	107.591	119.588	110.633	6.48022	6.70832	6.75405	6.73438	6.82851	6.75846	105.319	-0.205374	0.380038	0.999912	0.988161	TRUE	no	no	down
Cd47	348	210	337	314	375	338	329.308	267.493	386.734	250.248	324.967	325.164	8.33793	8.13544	8.49882	8.06806	8.32482	8.32528	313.986	0.129631	0.526854	0.999912	0.988161	TRUE	no	no	up
Cd48	67	25	33	36	30	58	63.4012	31.8444	37.8701	28.6908	25.9974	55.7973	5.64864	5.17129	5.27274	5.09499	5.04221	5.54764	40.6002	0.290449	0.435031	0.999912	0.988161	TRUE	no	no	up
Cd5	4	3	2	8	15	2	3.78515	3.82132	2.29516	6.37573	12.9987	1.92405	2.30837	2.31574	2.25883	2.40703	2.62817	2.23585	5.20002	-1.11149	0.196744	0.999912	0.937198	TRUE	no	no	down
Cd52	1630	853	914	1504	1050	1402	1542.45	1086.53	1048.89	1198.64	909.909	1348.76	10.4855	10.1166	10.0801	10.2187	9.9336	10.3428	1189.19	0.0902433	0.663039	0.999912	0.988161	TRUE	no	no	up
Cd63	231	187	189	400	262	283	218.592	238.196	216.892	318.787	227.044	272.252	7.83011	7.91301	7.82388	8.20196	7.86606	8.04302	248.627	-0.281885	0.157599	0.999912	0.925851	TRUE	no	no	down
Cd68	161	108	130	182	153	178	152.352	137.568	149.185	145.048	132.587	171.24	7.23478	7.143	7.21528	7.18946	7.10776	7.3439	147.997	-0.0285718	0.892601	0.999912	0.999888	TRUE	no	no	down
Cd69	8	10	14	30	26	27	7.57029	12.7377	16.0661	23.909	22.5311	25.9746	3.86114	4.03093	4.11248	4.30881	4.27366	4.34857	18.1315	-1.01163	0.0271625	0.999912	0.500543	TRUE	no	no	down
Cd7	17	31	37	46	51	72	16.0869	39.487	42.4604	36.6605	44.1956	69.2656	4.82903	5.3071	5.35469	5.2565	5.38527	5.72776	41.3593	-0.626862	0.0963609	0.999912	0.86339	TRUE	no	no	down
Cd70	34	28	31	45	43	31	32.1737	35.6657	35.5749	35.8635	37.2629	29.8227	5.06155	5.1244	5.12338	5.13025	5.155	5.01661	34.3939	0.000569591	0.998627	0.999912	0.999888	TRUE	no	no	up
Cd72	11	4	8	12	6	7	10.4091	5.0951	9.18063	9.5636	5.19948	6.73416	3.02937	2.86095	2.9869	3.00603	2.85157	2.90861	7.69702	0.211463	0.745076	0.999912	0.997317	TRUE	no	no	up
Cd74	25648	22785	21127	24531	27700	22635	24270.3	29023	24244.9	19550.4	24004.3	21775.4	14.5572	14.7483	14.556	14.3291	14.5454	14.442	23811.4	0.247142	0.127876	0.999912	0.905984	TRUE	no	no	up
Cd80	255	112	137	162	185	139	241.303	142.663	157.218	129.109	160.317	133.721	7.71107	7.21114	7.29818	7.11749	7.31634	7.15097	160.722	0.361144	0.131627	0.999912	0.905984	TRUE	no	no	up
Cd81	258	231	227	254	283	213	244.142	294.242	260.5	202.43	245.242	204.911	7.92353	8.10527	7.98626	7.74298	7.92798	7.75583	241.911	0.289772	0.13402	0.999912	0.905984	TRUE	no	no	up
Cd82	342	202	229	217	303	315	323.63	257.302	262.796	172.942	262.574	303.037	8.23904	8.01158	8.03201	7.63393	8.03131	8.17295	263.713	0.196219	0.388181	0.999912	0.988161	TRUE	no	no	up
Cd83	809	524	573	563	765	764	765.546	667.458	657.563	448.692	662.933	734.985	9.51277	9.37019	9.35492	8.96857	9.36338	9.47022	656.196	0.180577	0.375142	0.999912	0.988161	TRUE	no	no	up
Cd84	28	4	7	8	5	14	26.496	5.0951	8.03305	6.37573	4.3329	13.4683	3.76945	3.17888	3.26689	3.19758	3.12461	3.43325	10.6335	0.760926	0.245678	0.999912	0.954797	TRUE	no	no	up
Cd86	111	91	83	162	120	96	105.038	115.913	95.2491	129.109	103.99	92.3542	6.72246	6.80703	6.64053	6.90824	6.71362	6.61292	106.942	-0.0461405	0.844949	0.999912	0.998951	TRUE	no	no	down
Cd8a	44	23	18	41	31	28	41.6366	29.2968	20.6564	32.6756	26.864	26.9366	5.10229	4.87705	4.69938	4.94489	4.82606	4.82875	29.6777	0.0926082	0.802512	0.999912	0.998951	TRUE	no	no	up
Cd8b1	11	19	8	20	5	26	10.4091	24.2017	9.18063	15.9393	4.3329	25.0126	3.70698	4.05616	3.67806	3.87069	3.49318	4.09398	14.8461	-0.0591656	0.918048	0.999912	0.999888	TRUE	no	no	down
Cd9	204	242	267	529	338	204	193.042	308.253	306.404	421.595	292.904	196.253	7.77054	8.21937	8.21387	8.54112	8.16995	7.78604	286.409	-0.177774	0.503832	0.999912	0.988161	TRUE	no	no	down
Cd99l2	5	3	3	8	1	6	4.73143	3.82132	3.44274	6.37573	0.86658	5.77214	2.07062	2.03751	2.02351	2.13605	1.91213	2.10869	4.16832	-0.109786	0.902651	0.999912	0.999888	TRUE	no	no	down
Cdadc1	12	3	4	15	10	12	11.3554	3.82132	4.59032	11.9545	8.6658	11.5443	3.2037	2.96994	2.9888	3.22721	3.1187	3.20899	8.65527	-0.659968	0.300335	0.999912	0.96126	TRUE	no	no	down
Cdc123	77	51	48	72	66	67	72.864	64.9625	55.0838	57.3816	57.1943	64.4555	6.07967	5.98646	5.86523	5.89185	5.88996	5.98189	61.9903	0.113055	0.674418	0.999912	0.988161	TRUE	no	no	up
Cdc14a	20	11	14	18	21	20	18.9257	14.0115	16.0661	14.3454	18.1982	19.2405	4.12391	4.00116	4.0512	4.00048	4.1064	4.1315	16.7979	-0.0654515	0.884295	0.999912	0.999888	TRUE	no	no	down
Cdc16	18	2	6	5	9	8	17.0332	2.54755	6.88547	3.98483	7.79922	7.69618	3.19363	2.74317	2.88278	2.76784	2.91313	2.90923	7.65773	0.492677	0.486048	0.999912	0.988161	TRUE	no	no	up
Cdc20	10	10	12	10	11	6	9.46286	12.7377	13.7709	7.96967	9.53238	5.77214	3.26841	3.36044	3.39237	3.21625	3.2705	3.14486	9.87429	0.612684	0.28792	0.999912	0.957469	TRUE	no	no	up
Cdc25a	26	16	20	25	34	17	24.6034	20.3804	22.9516	19.9242	29.4637	16.3544	4.52492	4.43092	4.48686	4.41442	4.63111	4.32785	22.2796	0.0492443	0.903822	0.999912	0.999888	TRUE	no	no	up
Cdc25b	14	6	6	4	15	10	13.248	7.64265	6.88547	3.18787	12.9987	9.62023	3.27115	3.09835	3.07291	2.92101	3.26732	3.15934	8.93049	0.135682	0.832877	0.999912	0.998951	TRUE	no	no	up
Cdc27	3	4	0	10	6	4	2.83886	5.0951	0	7.96967	5.19948	3.84809	2.00531	2.08735	1.90293	2.20176	2.09665	2.04464	4.15853	-1.13246	0.229154	0.999912	0.951995	TRUE	no	no	down
Cdc34	88	73	67	117	106	95	83.2732	92.9855	76.8878	93.2451	91.8574	91.3922	6.41459	6.50561	6.35217	6.51015	6.49696	6.49232	88.2735	-0.129519	0.58454	0.999912	0.988161	TRUE	no	no	down
Cdc37	32	27	29	53	37	32	30.2812	34.3919	33.2798	42.2392	32.0634	30.7847	5.01102	5.08802	5.06855	5.22873	5.04479	5.021	33.84	-0.109714	0.745128	0.999912	0.997317	TRUE	no	no	down
Cdc37l1	9	5	8	8	20	15	8.51658	6.36887	9.18063	6.37573	17.3316	14.4303	3.30054	3.24236	3.32433	3.22081	3.56559	3.48022	10.3673	-0.64812	0.274526	0.999912	0.957469	TRUE	no	no	down
Cdc40	9	3	9	12	13	10	8.51658	3.82132	10.3282	9.5636	11.2655	9.62023	3.13911	2.99607	3.19414	3.17418	3.22824	3.17464	8.85258	-0.408393	0.505325	0.999912	0.988161	TRUE	no	no	down
Cdc42	912	594	612	814	877	872	863.013	756.622	702.318	648.731	759.99	838.884	9.70118	9.56437	9.48796	9.40628	9.56895	9.67152	761.593	0.0482619	0.784905	0.999912	0.998598	TRUE	no	no	up
Cdc42bpb	33	16	26	21	28	20	31.2274	20.3804	29.8371	16.7363	24.2642	19.2405	4.70929	4.48014	4.67582	4.37822	4.56453	4.44774	23.6143	0.446435	0.259361	0.999912	0.954797	TRUE	no	no	up
Cdc42bpg	20	10	4	11	17	14	18.9257	12.7377	4.59032	8.76664	14.7319	13.4683	3.77865	3.60707	3.36278	3.48131	3.66825	3.63013	12.2034	-0.00401	0.994286	0.999912	0.999888	TRUE	no	no	down
Cdc42ep2	13	6	13	15	13	11	12.3017	7.64265	14.9185	11.9545	11.2655	10.5823	3.54079	3.40807	3.6098	3.53131	3.50968	3.48912	11.4442	0.0523876	0.92219	0.999912	0.999888	TRUE	no	no	up
Cdc42ep3	16	16	24	31	25	16	15.1406	20.3804	27.5419	24.706	21.6645	15.3924	4.22584	4.35946	4.51373	4.46285	4.39018	4.23318	20.8043	0.0135262	0.974584	0.999912	0.999888	TRUE	no	no	up
Cdc42ep4	28	28	44	40	29	33	26.496	35.6657	50.4935	31.8787	25.1308	31.7468	4.9139	5.08884	5.32466	5.02085	4.88206	5.01905	33.5686	0.336266	0.342917	0.999912	0.988161	TRUE	no	no	up
Cdc42se1	40	28	37	67	47	50	37.8515	35.6657	42.4604	53.3968	40.7292	48.1011	5.33965	5.30896	5.41626	5.58368	5.38737	5.50315	43.0341	-0.294787	0.337786	0.999912	0.988161	TRUE	no	no	down
Cdc42se2	75	27	33	71	30	57	70.9715	34.3919	37.8701	56.5846	25.9974	54.8353	5.84708	5.33319	5.38745	5.67057	5.15492	5.6427	46.7751	0.0737604	0.839317	0.999912	0.998951	TRUE	no	no	up
Cdc45	28	2	2	13	18	5	26.496	2.54755	2.29516	10.3606	15.5984	4.81011	3.7441	3.06989	3.04978	3.31442	3.47448	3.12504	10.3513	0.0427718	0.970565	0.999912	0.999888	TRUE	no	no	up
Cdc5l	48	31	27	76	37	40	45.4217	39.487	30.9846	60.5695	32.0634	38.4809	5.42198	5.3272	5.18095	5.64324	5.19184	5.30914	41.1679	-0.178553	0.598979	0.999912	0.988161	TRUE	no	no	down
Cdca2	7	4	3	6	10	6	6.624	5.0951	3.44274	4.7818	8.6658	5.77214	2.55272	2.5007	2.44278	2.48419	2.62545	2.52249	5.73026	-0.326361	0.662415	0.999912	0.988161	TRUE	no	no	down
Cdca3	35	28	25	55	51	42	33.12	35.6657	28.6895	43.8332	44.1956	40.405	5.15122	5.19948	5.07323	5.33786	5.34237	5.27905	37.6515	-0.400422	0.211892	0.999912	0.949317	TRUE	no	no	down
Cdca4	32	30	36	39	43	38	30.2812	38.2132	41.3128	31.0817	37.2629	36.5569	5.05433	5.19691	5.2485	5.06706	5.18356	5.17062	35.7848	0.0613556	0.852263	0.999912	0.999343	TRUE	no	no	up
Cdca5	8	6	7	7	15	16	7.57029	7.64265	8.03305	5.57877	12.9987	15.3924	3.17358	3.1823	3.19217	3.09664	3.34756	3.41243	9.53597	-0.535178	0.380048	0.999912	0.988161	TRUE	no	no	down
Cdca7	7	0	2	4	3	6	6.624	0	2.29516	3.18787	2.59974	5.77214	1.89574	1.65523	1.73576	1.76691	1.74311	1.86457	3.41315	-0.292402	0.772876	0.999912	0.998109	TRUE	no	no	down
Cdca7l	6	1	2	3	4	6	5.67772	1.27377	2.29516	2.3909	3.46632	5.77214	1.88463	1.72474	1.75882	1.75573	1.80128	1.88753	3.47933	-0.265644	0.783398	0.999912	0.998598	TRUE	no	no	down
Cdca8	43	25	35	66	36	34	40.6903	31.8444	40.1653	52.5998	31.1969	32.7088	5.29169	5.14206	5.28156	5.48042	5.1207	5.1516	38.2009	-0.0488877	0.884863	0.999912	0.999888	TRUE	no	no	down
Cdh1	4	3	0	3	8	12	3.78515	3.82132	0	2.3909	6.93264	11.5443	2.17818	2.18335	2.03954	2.11689	2.29737	2.44704	4.74571	-1.42862	0.127442	0.999912	0.905984	TRUE	no	no	down
Cdh15	1	2	1	6	7	3	0.946286	2.54755	1.14758	4.7818	6.06606	2.88607	1.53865	1.60696	1.55373	1.69498	1.74158	1.61779	3.06256	-1.61648	0.141458	0.999912	0.910908	TRUE	no	no	down
Cdipt	60	41	39	63	62	61	56.7772	52.2248	44.7556	50.2089	53.7279	58.6834	5.77448	5.71268	5.60683	5.68301	5.73343	5.79936	52.7296	-0.0756043	0.789652	0.999912	0.998598	TRUE	no	no	down
Cdk10	49	29	30	32	53	30	46.368	36.9395	34.4274	25.5029	45.9287	28.8607	5.33874	5.18198	5.13909	4.95596	5.33426	5.03238	36.3379	0.23834	0.491208	0.999912	0.988161	TRUE	no	no	up
Cdk11b	23	21	19	33	50	34	21.7646	26.7493	21.804	26.2999	43.329	32.7088	4.68536	4.79722	4.6932	4.78367	5.1052	4.91372	28.7759	-0.545297	0.142429	0.999912	0.915284	TRUE	no	no	down
Cdk13	3	4	3	2	4	6	2.83886	5.0951	3.44274	1.59393	3.46632	5.77214	1.82441	1.90507	1.84893	1.7676	1.84909	1.93646	3.70151	0.073849	0.936591	0.999912	0.999888	TRUE	no	no	up
Cdk14	27	13	17	19	6	18	25.5497	16.5591	19.5088	15.1424	5.19948	17.3164	4.23599	4.01541	4.08817	3.97718	3.66105	4.03655	16.546	0.724974	0.140394	0.999912	0.910908	TRUE	no	no	up
Cdk16	16	6	9	9	18	11	15.1406	7.64265	10.3282	7.1727	15.5984	10.5823	3.58012	3.36361	3.43988	3.32921	3.59611	3.4465	11.0775	0.0143326	0.979664	0.999912	0.999888	TRUE	no	no	up
Cdk19	4	8	7	13	4	5	3.78515	10.1902	8.03305	10.3606	3.46632	4.81011	2.61967	2.83133	2.76917	2.85645	2.60338	2.65865	6.77423	0.199102	0.781736	0.999912	0.998598	TRUE	no	no	up
Cdk2	8	6	10	10	11	17	7.57029	7.64265	11.4758	7.96967	9.53238	16.3544	3.24039	3.251	3.36229	3.24995	3.30421	3.50487	10.0909	-0.33412	0.567334	0.999912	0.988161	TRUE	no	no	down
Cdk2ap1	44	20	17	20	23	25	41.6366	25.4755	19.5088	15.9393	19.9313	24.0506	4.92014	4.60744	4.47772	4.37382	4.48085	4.57862	24.4237	0.553025	0.17709	0.999912	0.926224	TRUE	no	no	up
Cdk2ap2	406	438	528	688	648	502	384.192	557.913	605.922	548.313	561.544	482.935	8.71835	9.09276	9.17785	9.07561	9.10005	8.94619	523.47	-0.0434445	0.828753	0.999912	0.998951	TRUE	no	no	down
Cdk4	88	66	87	142	93	82	83.2732	84.0691	99.8394	113.169	80.5919	78.8859	6.42328	6.4329	6.57502	6.69005	6.39567	6.37924	89.9715	-0.0335474	0.89394	0.999912	0.999888	TRUE	no	no	down
Cdk5	11	10	4	4	7	6	10.4091	12.7377	4.59032	3.18787	6.06606	5.77214	2.89927	2.9523	2.70578	2.63762	2.75221	2.74287	7.12721	0.891845	0.19934	0.999912	0.939112	TRUE	no	no	up
Cdk5r1	13	4	7	14	21	13	12.3017	5.0951	8.03305	11.1575	18.1982	12.5063	3.51888	3.30827	3.39266	3.48448	3.68685	3.52472	11.2153	-0.688284	0.22229	0.999912	0.951995	TRUE	no	no	down
Cdk5rap3	44	34	41	61	57	30	41.6366	43.3083	47.0507	48.615	49.395	28.8607	5.40112	5.42756	5.4839	5.51176	5.52237	5.17438	43.1444	0.0493786	0.877091	0.999912	0.999888	TRUE	no	no	up
Cdk6	9	4	5	9	10	9	8.51658	5.0951	5.73789	7.1727	8.6658	8.65821	2.91645	2.80754	2.82553	2.87102	2.92266	2.92086	7.30771	-0.317574	0.630112	0.999912	0.988161	TRUE	no	no	down
Cdkal1	12	1	4	4	6	6	11.3554	1.27377	4.59032	3.18787	5.19948	5.77214	2.58039	2.2383	2.3507	2.2903	2.37169	2.39243	5.22983	0.34043	0.678711	0.999912	0.988161	TRUE	no	no	up
Cdkn1a	537	393	394	486	654	510	508.156	500.593	452.146	387.326	566.743	490.632	8.96618	8.95058	8.84795	8.69234	9.07866	8.93038	484.266	0.0168829	0.92931	0.999912	0.999888	TRUE	no	no	up
Cdkn1b	42	12	17	15	27	48	39.744	15.2853	19.5088	11.9545	23.3977	46.1771	4.92432	4.4201	4.51403	4.29237	4.59878	5.03059	26.0112	-0.0982137	0.836745	0.999912	0.998951	TRUE	no	no	down
Cdkn2a	4	6	5	6	2	5	3.78515	7.64265	5.73789	4.7818	1.73316	4.81011	2.17511	2.30442	2.24556	2.2136	2.08889	2.2142	4.74846	0.581296	0.481542	0.999912	0.988161	TRUE	no	no	up
Cdkn2aipnl	8	7	4	11	6	7	7.57029	8.91642	4.59032	8.76664	5.19948	6.73416	2.8149	2.85273	2.71582	2.85845	2.72974	2.78621	6.96288	0.018275	0.978492	0.999912	0.999888	TRUE	no	no	up
Cdkn2b	17	14	3	15	11	14	16.0869	17.8328	3.44274	11.9545	9.53238	13.4683	3.68418	3.71617	3.30344	3.56627	3.48932	3.61036	12.0529	0.10006	0.860127	0.999912	0.999454	TRUE	no	no	up
Cdkn2c	5	16	16	23	14	12	4.73143	20.3804	18.3613	18.3302	12.1321	11.5443	3.49877	3.94831	3.90484	3.91625	3.73773	3.72183	14.2466	0.0129506	0.980808	0.999912	0.999888	TRUE	no	no	up
Cdkn2d	15	22	21	34	37	25	14.1943	28.023	24.0992	27.0969	32.0634	24.0506	4.36873	4.69015	4.61146	4.67773	4.77904	4.60987	24.9212	-0.348618	0.378715	0.999912	0.988161	TRUE	no	no	down
Cdkn3	11	6	6	9	6	14	10.4091	7.64265	6.88547	7.1727	5.19948	13.4683	3.13089	3.04325	3.01832	3.02221	2.95171	3.223	8.46296	-0.0262371	0.96696	0.999912	0.999888	TRUE	no	no	down
Cdon	19	17	18	26	23	12	17.9794	21.6542	20.6564	20.7211	19.9313	11.5443	4.2012	4.28551	4.26497	4.27128	4.25066	4.02683	18.7478	0.193394	0.657337	0.999912	0.988161	TRUE	no	no	up
Cdpf1	12	13	11	11	9	8	11.3554	16.5591	12.6234	8.76664	7.79922	7.69618	3.42403	3.55832	3.45834	3.33903	3.30764	3.30742	10.8	0.727349	0.187044	0.999912	0.926224	TRUE	no	no	up
Cds1	5	8	0	3	5	5	4.73143	10.1902	0	2.3909	4.3329	4.81011	2.09709	2.26728	1.91909	1.99962	2.08198	2.09993	4.40926	0.360186	0.696432	0.999912	0.989293	TRUE	no	no	up
Cds2	18	13	7	15	13	18	17.0332	16.5591	8.03305	11.9545	11.2655	17.3164	3.85594	3.83598	3.60336	3.7114	3.69139	3.86295	13.6936	0.0496805	0.922099	0.999912	0.999888	TRUE	no	no	up
Cdt1	13	9	19	21	20	11	12.3017	11.464	21.804	16.7363	17.3316	10.5823	3.82359	3.80842	4.06538	3.94912	3.96407	3.77304	15.0366	0.0204364	0.966636	0.999912	0.999888	TRUE	no	no	up
Cdv3	38	21	22	37	38	38	35.9589	26.7493	25.2467	29.4878	32.93	36.5569	5.04937	4.87765	4.84538	4.9261	4.99432	5.05973	31.1549	-0.157095	0.653641	0.999912	0.988161	TRUE	no	no	down
Cdyl	5	0	2	4	8	2	4.73143	0	2.29516	3.18787	6.93264	1.92405	1.74298	1.57074	1.65156	1.68388	1.82714	1.63394	3.17852	-0.714061	0.499421	0.999912	0.988161	TRUE	no	no	down
Cebpa	6	7	9	14	5	13	5.67772	8.91642	10.3282	11.1575	4.3329	12.5063	3.01496	3.12466	3.16737	3.20103	2.9611	3.23723	8.81985	-0.178963	0.776656	0.999912	0.998172	TRUE	no	no	down
Cebpb	5	15	15	22	27	8	4.73143	19.1066	17.2137	17.5333	23.3977	7.69618	3.54463	3.96532	3.92252	3.93902	4.0855	3.64713	14.9465	-0.280804	0.610771	0.999912	0.988161	TRUE	no	no	down
Cebpz	31	8	15	13	15	27	29.3349	10.1902	17.2137	10.3606	12.9987	25.9746	4.38486	3.9234	4.10227	3.89899	3.98404	4.312	17.6788	0.238561	0.632473	0.999912	0.988161	TRUE	no	no	up
Cebpzos	9	2	6	12	6	10	8.51658	2.54755	6.88547	9.5636	5.19948	9.62023	2.8718	2.67791	2.81713	2.9106	2.75492	2.90733	7.05548	-0.409212	0.554978	0.999912	0.988161	TRUE	no	no	down
Celf1	19	15	12	20	21	8	17.9794	19.1066	13.7709	15.9393	18.1982	7.69618	4.00411	4.02441	3.89302	3.9512	4.01154	3.70784	15.4484	0.270852	0.575582	0.999912	0.988161	TRUE	no	no	up
Celf4	3	3	2	4	2	7	2.83886	3.82132	2.29516	3.18787	1.73316	6.73416	1.73869	1.7753	1.7204	1.75202	1.69126	1.88508	3.43509	-0.372686	0.701292	0.999912	0.989293	TRUE	no	no	down
Celsr1	2	1	0	6	2	0	1.89257	1.27377	0	4.7818	1.73316	0	0.726227	0.70261	0.652374	0.847802	0.719813	0.646762	1.61355	-1.03698	0.494153	0.999912	0.988161	TRUE	no	no	down
Cenpa	74	96	63	120	97	63	70.0252	122.282	72.2975	95.636	84.0582	60.6074	6.23372	6.7011	6.2615	6.49305	6.38178	6.12357	84.1511	0.126848	0.655637	0.999912	0.988161	TRUE	no	no	up
Cenpb	110	72	87	73	143	111	104.091	91.7118	99.8394	58.1786	123.921	106.785	6.65266	6.54499	6.61571	6.17808	6.80989	6.67492	97.4211	0.038593	0.889666	0.999912	0.999888	TRUE	no	no	up
Cenpc1	3	6	6	9	5	3	2.83886	7.64265	6.88547	7.1727	4.3329	2.88607	2.2858	2.4535	2.43238	2.45128	2.34247	2.28826	5.29311	0.227525	0.772923	0.999912	0.998109	TRUE	no	no	up
Cenpe	9	15	12	14	6	10	8.51658	19.1066	13.7709	11.1575	5.19948	9.62023	3.36402	3.65213	3.52094	3.44865	3.24399	3.40004	11.2286	0.64938	0.251201	0.999912	0.954797	TRUE	no	no	up
Cenph	9	1	3	6	7	5	8.51658	1.27377	3.44274	4.7818	6.06606	4.81011	2.40689	2.15673	2.22918	2.27538	2.32366	2.2766	4.81518	-0.188952	0.820413	0.999912	0.998951	TRUE	no	no	down
Cenpj	8	2	1	6	3	2	7.57029	2.54755	1.14758	4.7818	2.59974	1.92405	1.92861	1.74586	1.692	1.83147	1.74238	1.7167	3.4285	0.303418	0.758385	0.999912	0.998109	TRUE	no	no	up
Cenpk	3	1	0	3	2	6	2.83886	1.27377	0	2.3909	1.73316	5.77214	1.24663	1.18836	1.13678	1.22876	1.20077	1.35803	2.33481	-1.19354	0.336824	0.999912	0.987736	TRUE	no	no	down
Cenpl	12	6	5	14	10	16	11.3554	7.64265	5.73789	11.1575	8.6658	15.3924	3.36069	3.25045	3.1873	3.3566	3.27482	3.47722	9.99195	-0.485036	0.40771	0.999912	0.988161	TRUE	no	no	down
Cenpm	52	36	34	49	40	20	49.2069	45.8559	39.0177	39.0514	34.6632	19.2405	5.40816	5.34929	5.24432	5.24714	5.16814	4.85233	37.8392	0.521204	0.127748	0.999912	0.905984	TRUE	no	no	up
Cenpn	8	10	8	5	9	8	7.57029	12.7377	9.18063	3.98483	7.79922	7.69618	2.97668	3.1271	3.02776	2.83875	2.98433	2.98102	8.16148	0.594562	0.350902	0.999912	0.988161	TRUE	no	no	up
Cenpo	6	0	1	4	6	3	5.67772	0	1.14758	3.18787	5.19948	2.88607	1.71567	1.50803	1.54623	1.62221	1.70089	1.6101	3.01645	-0.637573	0.554667	0.999912	0.988161	TRUE	no	no	down
Cenpp	1	1	2	4	4	7	0.946286	1.27377	2.29516	3.18787	3.46632	6.73416	1.49213	1.51497	1.55016	1.58413	1.59517	1.7155	2.98393	-1.57385	0.156715	0.999912	0.925851	TRUE	no	no	down
Cenps	4	4	3	17	5	5	3.78515	5.0951	3.44274	13.5484	4.3329	4.81011	2.45691	2.50886	2.45063	2.7972	2.47581	2.49566	5.83574	-0.906215	0.250151	0.999912	0.954797	TRUE	no	no	down
Cenpt	20	12	12	12	20	15	18.9257	15.2853	13.7709	9.5636	17.3316	14.4303	3.99316	3.89605	3.85691	3.7223	3.95375	3.87383	14.8846	0.228838	0.634884	0.999912	0.988161	TRUE	no	no	up
Cenpv	86	53	64	80	76	48	81.3806	67.5101	73.4451	63.7573	65.8601	46.1771	6.21146	6.05846	6.12469	6.01411	6.03988	5.7801	66.355	0.33863	0.208205	0.999912	0.943261	TRUE	no	no	up
Cenpx	164	121	138	161	157	137	155.191	154.127	158.366	128.312	136.053	131.797	7.23692	7.22914	7.25457	7.06279	7.11611	7.08793	143.974	0.239713	0.240146	0.999912	0.954797	TRUE	no	no	up
Cep104	4	0	4	7	4	0	3.78515	0	4.59032	5.57877	3.46632	0	1.57674	1.43945	1.60222	1.64974	1.56526	1.42442	2.90342	-0.105397	0.926436	0.999912	0.999888	TRUE	no	no	down
Cep120	5	15	14	19	13	12	4.73143	19.1066	16.0661	15.1424	11.2655	11.5443	3.40219	3.821	3.75024	3.73383	3.6165	3.62624	12.9761	0.0368992	0.946167	0.999912	0.999888	TRUE	no	no	up
Cep128	7	3	5	13	1	5	6.624	3.82132	5.73789	10.3606	0.86658	4.81011	2.45246	2.35599	2.4195	2.58803	2.22448	2.38673	5.37008	0.0127717	0.987694	0.999912	0.999888	TRUE	no	no	up
Cep152	7	6	9	7	4	3	6.624	7.64265	10.3282	5.57877	3.46632	2.88607	2.58848	2.61734	2.70363	2.55007	2.46809	2.44941	6.08767	1.02301	0.163693	0.999912	0.925851	TRUE	no	no	up
Cep162	7	2	7	2	4	1	6.624	2.54755	8.03305	1.59393	3.46632	0.962023	2.00608	1.85757	2.0441	1.80662	1.88773	1.78737	3.87115	1.51971	0.112917	0.999912	0.885696	TRUE	no	no	up
Cep170	19	7	9	12	19	21	17.9794	8.91642	10.3282	9.5636	16.465	20.2025	3.89777	3.6544	3.68976	3.65315	3.85996	3.95271	13.9092	-0.279302	0.589066	0.999912	0.988161	TRUE	no	no	down
Cep170b	2	7	5	8	6	4	1.89257	8.91642	5.73789	6.37573	5.19948	3.84809	2.25159	2.49649	2.39821	2.42538	2.3799	2.32929	5.32837	0.0518959	0.947786	0.999912	0.999888	TRUE	no	no	up
Cep19	6	1	3	4	4	5	5.67772	1.27377	3.44274	3.18787	3.46632	4.81011	1.94837	1.79035	1.86537	1.85353	1.86534	1.91627	3.64309	-0.091382	0.921603	0.999912	0.999888	TRUE	no	no	down
Cep192	8	7	8	15	10	10	7.57029	8.91642	9.18063	11.9545	8.6658	9.62023	3.16337	3.20911	3.21658	3.30683	3.19897	3.23029	9.31798	-0.246454	0.674331	0.999912	0.988161	TRUE	no	no	down
Cep250	22	8	14	11	22	18	20.8183	10.1902	16.0661	8.76664	19.0648	17.3164	4.06975	3.79399	3.94683	3.72481	4.02858	3.98107	15.3704	0.0868694	0.860576	0.999912	0.999454	TRUE	no	no	up
Cep295	7	8	7	2	8	13	6.624	10.1902	8.03305	1.59393	6.93264	12.5063	2.85333	2.96366	2.90053	2.64719	2.86372	3.04515	7.64669	0.254699	0.71763	0.999912	0.993786	TRUE	no	no	up
Cep350	20	6	10	15	20	22	18.9257	7.64265	11.4758	11.9545	17.3316	21.1645	3.9861	3.68439	3.7874	3.79199	3.94678	4.04081	14.7491	-0.371479	0.460592	0.999912	0.988161	TRUE	no	no	down
Cep57	7	4	4	6	5	7	6.624	5.0951	4.59032	4.7818	4.3329	6.73416	2.46471	2.41088	2.39327	2.3969	2.38025	2.46827	5.35971	0.0596492	0.937344	0.999912	0.999888	TRUE	no	no	up
Cep63	29	11	15	20	20	14	27.4423	14.0115	17.2137	15.9393	17.3316	13.4683	4.35746	4.03892	4.11694	4.08135	4.11968	4.01595	17.5678	0.344358	0.446657	0.999912	0.988161	TRUE	no	no	up
Cep70	2	6	2	5	4	2	1.89257	7.64265	2.29516	3.98483	3.46632	1.92405	1.71484	1.91619	1.73521	1.80034	1.77856	1.71658	3.53426	0.281169	0.770111	0.999912	0.998109	TRUE	no	no	up
Cep78	5	6	3	2	6	2	4.73143	7.64265	3.44274	1.59393	5.19948	1.92405	2.01119	2.10201	1.96287	1.87926	2.03049	1.90055	4.08905	0.847256	0.347304	0.999912	0.988161	TRUE	no	no	up
Cep83	19	8	11	6	12	13	17.9794	10.1902	12.6234	4.7818	10.399	12.5063	3.67311	3.45258	3.52097	3.25439	3.45542	3.52002	11.4133	0.59	0.292034	0.999912	0.957469	TRUE	no	no	up
Cept1	10	7	9	8	13	10	9.46286	8.91642	10.3282	6.37573	11.2655	9.62023	3.21904	3.20261	3.24428	3.11025	3.27728	3.22401	9.32817	0.0816539	0.889597	0.999912	0.999888	TRUE	no	no	up
Cerk	17	8	11	17	11	14	16.0869	10.1902	12.6234	13.5484	9.53238	13.4683	3.74897	3.58603	3.65178	3.68003	3.55593	3.67619	12.5749	0.104444	0.838998	0.999912	0.998951	TRUE	no	no	up
Cers2	25	22	23	31	32	35	23.6572	28.023	26.3943	24.706	27.7306	33.6708	4.69116	4.78338	4.75129	4.7122	4.77862	4.89515	27.3636	-0.141556	0.699066	0.999912	0.989293	TRUE	no	no	down
Cers5	21	14	23	30	28	23	19.872	17.8328	26.3943	23.909	24.2642	22.1265	4.42488	4.38381	4.56896	4.52	4.52744	4.47814	22.3998	-0.133644	0.736764	0.999912	0.994903	TRUE	no	no	down
Cers6	23	9	11	19	23	16	21.7646	11.464	12.6234	15.1424	19.9313	15.3924	4.14722	3.88686	3.91399	3.97768	4.10503	3.98567	16.053	-0.116777	0.804007	0.999912	0.998951	TRUE	no	no	down
Cetn2	10	8	7	18	9	12	9.46286	10.1902	8.03305	14.3454	7.79922	11.5443	3.32878	3.35181	3.28721	3.48151	3.27235	3.39318	10.2292	-0.287988	0.613101	0.999912	0.988161	TRUE	no	no	down
Cetn3	71	36	35	89	59	75	67.1863	45.8559	40.1653	70.93	51.1282	72.1517	5.96323	5.68725	5.59896	6.01004	5.75473	6.02035	57.9029	-0.330929	0.266977	0.999912	0.957469	TRUE	no	no	down
Cfap126	10	7	9	7	13	10	9.46286	8.91642	10.3282	5.57877	11.2655	9.62023	3.19957	3.18259	3.22453	3.06101	3.25806	3.20452	9.19534	0.126193	0.832296	0.999912	0.998951	TRUE	no	no	up
Cfap20	16	9	21	14	22	18	15.1406	11.464	24.0992	11.1575	19.0648	17.3164	3.98618	3.8943	4.20016	3.86518	4.09074	4.04411	16.3737	0.101506	0.830628	0.999912	0.998951	TRUE	no	no	up
Cfap298	13	2	5	20	10	5	12.3017	2.54755	5.73789	15.9393	8.6658	4.81011	3.17775	2.87039	2.96998	3.29346	3.06392	2.93103	8.33374	-0.486083	0.479232	0.999912	0.988161	TRUE	no	no	down
Cfap36	19	14	32	24	26	30	17.9794	17.8328	36.7225	19.1272	22.5311	28.8607	4.41939	4.42675	4.80787	4.44362	4.52834	4.66602	23.8423	0.0430505	0.917377	0.999912	0.999888	TRUE	no	no	up
Cfap410	8	5	7	7	17	7	7.57029	6.36887	8.03305	5.57877	14.7319	6.73416	2.99889	2.96412	3.01462	2.92414	3.22639	2.97052	8.1695	-0.294463	0.650285	0.999912	0.988161	TRUE	no	no	down
Cfap97	1	3	2	7	2	4	0.946286	3.82132	2.29516	5.57877	1.73316	3.84809	1.50624	1.61885	1.56456	1.69558	1.5372	1.62358	3.03713	-0.713118	0.496566	0.999912	0.988161	TRUE	no	no	down
Cfb	3	2	8	3	2	4	2.83886	2.54755	9.18063	2.3909	1.73316	3.84809	1.81932	1.81293	2.03918	1.79757	1.771	1.85941	3.75653	0.877066	0.355041	0.999912	0.988161	TRUE	no	no	up
Cfl1	5453	5257	4748	6535	7111	5244	5160.1	6696.23	5448.7	5208.18	6162.25	5044.85	12.364	12.6415	12.4216	12.3738	12.5525	12.3402	5620.05	0.0759717	0.656489	0.999912	0.988161	TRUE	no	no	up
Cflar	50	30	29	64	49	34	47.3143	38.2132	33.2798	51.0059	42.4624	32.7088	5.45016	5.30649	5.22206	5.50829	5.37498	5.20708	40.8307	-0.085624	0.791513	0.999912	0.998951	TRUE	no	no	down
Cfp	77	35	63	68	92	99	72.864	44.5821	72.2975	54.1937	79.7253	95.2403	6.1488	5.80125	6.1415	5.91734	6.22368	6.3737	69.8172	-0.259928	0.378094	0.999912	0.988161	TRUE	no	no	down
Cgas	13	14	15	24	29	26	12.3017	17.8328	17.2137	19.1272	25.1308	25.0126	4.08384	4.23621	4.2201	4.26549	4.40907	4.40322	19.4365	-0.558161	0.194579	0.999912	0.937198	TRUE	no	no	down
Cggbp1	18	14	18	20	30	32	17.0332	17.8328	20.6564	15.9393	25.9974	30.7847	4.30014	4.32732	4.39067	4.26577	4.51404	4.61095	21.374	-0.383119	0.363906	0.999912	0.988161	TRUE	no	no	down
Cgref1	1	7	1	4	1	0	0.946286	8.91642	1.14758	3.18787	0.86658	0	1.13522	1.42032	1.14851	1.23399	1.12917	1.09342	2.51079	1.34867	0.290306	0.999912	0.957469	TRUE	no	no	up
Cgrrf1	3	12	8	7	12	18	2.83886	15.2853	9.18063	5.57877	10.399	17.3164	3.0314	3.42628	3.25773	3.12464	3.29655	3.49719	10.0998	-0.310775	0.62897	0.999912	0.988161	TRUE	no	no	down
Chac1	23	21	30	27	30	24	21.7646	26.7493	34.4274	21.5181	25.9974	23.0885	4.58298	4.69115	4.83872	4.57385	4.67756	4.61345	25.5909	0.226407	0.551248	0.999912	0.988161	TRUE	no	no	up
Chaf1a	11	4	4	9	6	7	10.4091	5.0951	4.59032	7.1727	5.19948	6.73416	2.83729	2.66284	2.64366	2.73176	2.6591	2.7152	6.53348	0.0996037	0.887102	0.999912	0.999888	TRUE	no	no	up
Chaf1b	5	10	5	3	8	10	4.73143	12.7377	5.73789	2.3909	6.93264	9.62023	2.67988	2.92984	2.71966	2.57787	2.75992	2.85046	7.02514	0.285473	0.691607	0.999912	0.989293	TRUE	no	no	up
Chchd1	29	11	21	55	23	22	27.4423	14.0115	24.0992	43.8332	19.9313	21.1645	4.68226	4.38521	4.61046	4.99573	4.51109	4.54308	25.0803	-0.367476	0.390039	0.999912	0.988161	TRUE	no	no	down
Chchd10	17	16	13	11	29	17	16.0869	20.3804	14.9185	8.76664	25.1308	16.3544	4.0389	4.14102	4.00982	3.81373	4.26444	4.04608	16.9396	0.0322088	0.946609	0.999912	0.999888	TRUE	no	no	up
Chchd2	1003	1028	1025	1235	1251	927	949.125	1309.44	1176.27	984.254	1084.09	891.795	9.9342	10.2706	10.1576	9.97164	10.0723	9.87017	1065.83	0.213435	0.234383	0.999912	0.954797	TRUE	no	no	up
Chchd3	65	46	39	92	50	61	61.5086	58.5936	44.7556	73.3209	43.329	58.6834	5.88104	5.84236	5.65456	6.02502	5.62471	5.84487	56.6985	-0.0890275	0.764388	0.999912	0.998109	TRUE	no	no	down
Chchd4	22	13	11	22	21	13	20.8183	16.5591	12.6234	17.5333	18.1982	12.5063	4.14298	4.0352	3.93376	4.06251	4.07926	3.92485	16.3731	0.0559475	0.903294	0.999912	0.999888	TRUE	no	no	up
Chchd5	11	7	17	22	15	13	10.4091	8.91642	19.5088	17.5333	12.9987	12.5063	3.6675	3.63521	3.91137	3.87407	3.74415	3.73042	13.6454	-0.154552	0.761801	0.999912	0.998109	TRUE	no	no	down
Chchd6	19	8	18	17	21	21	17.9794	10.1902	20.6564	13.5484	18.1982	20.2025	4.0952	3.89626	4.15682	3.97212	4.10167	4.15049	16.7959	-0.0715702	0.876905	0.999912	0.999888	TRUE	no	no	down
Chchd7	9	12	7	12	18	10	8.51658	15.2853	8.03305	9.5636	15.5984	9.62023	3.37764	3.56972	3.36815	3.40891	3.5933	3.41336	11.1029	-0.146408	0.792884	0.999912	0.998951	TRUE	no	no	down
Chd1l	4	1	1	0	9	4	3.78515	1.27377	1.14758	0	7.79922	3.84809	1.58251	1.48965	1.48166	1.41643	1.73615	1.58472	2.97563	-0.853139	0.461562	0.999912	0.988161	TRUE	no	no	down
Chd2	16	10	13	17	23	17	15.1406	12.7377	14.9185	13.5484	19.9313	16.3544	3.9398	3.87958	3.93453	3.89308	4.06669	3.97237	15.4385	-0.212227	0.650343	0.999912	0.988161	TRUE	no	no	down
Chd3	92	51	68	86	91	84	87.0583	64.9625	78.0354	68.5391	78.8588	80.8099	6.36188	6.13052	6.27046	6.16536	6.27976	6.29955	76.3773	0.019535	0.938601	0.999912	0.999888	TRUE	no	no	up
Chd4	245	190	226	265	335	229	231.84	242.017	259.353	211.196	290.304	220.303	7.87603	7.91754	7.98451	7.78594	8.09724	7.82713	242.502	0.0220426	0.91262	0.999912	0.999888	TRUE	no	no	up
Chd6	2	5	10	13	9	18	1.89257	6.36887	11.4758	10.3606	7.79922	17.3164	2.90672	3.0834	3.23625	3.20909	3.12166	3.40848	9.20224	-0.868679	0.188793	0.999912	0.930522	TRUE	no	no	down
Chd7	8	12	16	33	19	13	7.57029	15.2853	18.3613	26.2999	16.465	12.5063	3.73726	3.96852	4.04495	4.2463	3.99952	3.88953	16.0813	-0.452817	0.362717	0.999912	0.988161	TRUE	no	no	down
Chd8	85	41	41	64	61	68	80.4343	52.2248	47.0507	51.0059	52.8614	65.4176	6.1145	5.77849	5.70546	5.75583	5.78309	5.94565	58.1658	0.0999725	0.735066	0.999912	0.994903	TRUE	no	no	up
Chek2	5	1	2	2	8	11	4.73143	1.27377	2.29516	1.59393	6.93264	10.5823	2.17562	2.05555	2.08783	2.04388	2.25866	2.37743	4.5682	-1.13694	0.218732	0.999912	0.951995	TRUE	no	no	down
Cherp	39	47	55	48	58	27	36.9052	59.8674	63.1168	38.2544	50.2616	25.9746	5.34899	5.68376	5.72827	5.36929	5.56244	5.1441	45.73	0.468251	0.161898	0.999912	0.925851	TRUE	no	no	up
Chfr	5	17	11	18	18	14	4.73143	21.6542	12.6234	14.3454	15.5984	13.4683	3.46433	3.94223	3.72068	3.77027	3.80535	3.74389	13.7369	-0.192273	0.720313	0.999912	0.993786	TRUE	no	no	down
Chil5	2	1	0	4	3	11	1.89257	1.27377	0	3.18787	2.59974	10.5823	1.61535	1.59978	1.54643	1.66796	1.64346	1.93191	3.25603	-2.30902	0.0560354	0.999912	0.725033	TRUE	no	no	down
Chka	30	25	35	55	34	21	28.3886	31.8444	40.1653	43.8332	29.4637	20.2025	4.92486	4.99301	5.13756	5.20941	4.94564	4.74773	32.3163	0.0891181	0.809444	0.999912	0.998951	TRUE	no	no	up
Chkb	75	46	55	82	58	60	70.9715	58.5936	63.1168	65.3513	50.2616	57.7214	6.0474	5.89887	5.95379	5.98285	5.78336	5.88643	61.0027	0.155621	0.566474	0.999912	0.988161	TRUE	no	no	up
Chmp1a	99	64	71	85	99	102	93.6823	81.5216	81.4781	67.7422	85.7914	98.1263	6.48643	6.37065	6.36985	6.21847	6.41212	6.52618	84.7237	0.0354248	0.887769	0.999912	0.999888	TRUE	no	no	up
Chmp1b	26	8	15	16	12	23	24.6034	10.1902	17.2137	12.7515	10.399	22.1265	4.20698	3.84456	4.02514	3.89997	3.8303	4.14889	16.214	0.23125	0.637926	0.999912	0.988161	TRUE	no	no	up
Chmp2a	397	219	252	318	318	312	375.676	278.957	289.19	253.435	275.572	300.151	8.44488	8.14793	8.18276	8.05325	8.13518	8.21933	295.497	0.190708	0.329374	0.999912	0.987223	TRUE	no	no	up
Chmp2b	15	18	19	30	17	24	14.1943	22.9279	21.804	23.909	14.7319	23.0885	4.16674	4.38059	4.35769	4.41219	4.17815	4.38953	20.1093	-0.081028	0.850283	0.999912	0.998951	TRUE	no	no	down
Chmp3	15	11	4	25	20	20	14.1943	14.0115	4.59032	19.9242	17.3316	19.2405	3.86809	3.86489	3.58965	4.02475	3.95459	4.00141	14.8821	-0.778514	0.121892	0.999912	0.905984	TRUE	no	no	down
Chmp4b	368	329	318	510	426	374	348.233	419.072	364.93	406.453	369.163	359.797	8.47954	8.66436	8.52628	8.63465	8.53754	8.51198	377.941	-0.00623568	0.971976	0.999912	0.999888	TRUE	no	no	down
Chmp5	52	48	72	163	77	62	49.2069	61.1412	82.6257	129.906	66.7266	59.6454	5.8862	6.05	6.28285	6.69433	6.11119	6.026	74.8752	-0.41856	0.192875	0.999912	0.937198	TRUE	no	no	down
Chmp6	11	9	20	18	15	11	10.4091	11.464	22.9516	14.3454	12.9987	10.5823	3.66851	3.70658	3.99328	3.78531	3.74539	3.67429	13.7918	0.229737	0.651913	0.999912	0.988161	TRUE	no	no	up
Chmp7	20	22	21	34	36	27	18.9257	28.023	24.0992	27.0969	31.1969	25.9746	4.53115	4.73177	4.65288	4.71679	4.80094	4.69197	25.886	-0.258955	0.491946	0.999912	0.988161	TRUE	no	no	down
Chn2	3	3	2	7	0	2	2.83886	3.82132	2.29516	5.57877	0	1.92405	1.43546	1.46861	1.41492	1.54736	1.31284	1.39868	2.74303	0.22461	0.841677	0.999912	0.998951	TRUE	no	no	up
Chordc1	54	20	35	27	62	55	51.0995	25.4755	40.1653	21.5181	53.7279	52.9113	5.48835	5.06178	5.31748	4.944	5.52872	5.51392	40.8163	-0.115885	0.759637	0.999912	0.998109	TRUE	no	no	down
Chp1	209	131	144	222	185	198	197.774	166.864	165.251	176.927	160.317	190.481	7.56965	7.41032	7.40106	7.46407	7.37195	7.53375	176.269	0.00942013	0.962981	0.999912	0.999888	TRUE	no	no	up
Chpf	13	21	15	19	27	23	12.3017	26.7493	17.2137	15.1424	23.3977	22.1265	4.07633	4.42258	4.21289	4.15061	4.3629	4.33101	19.4885	-0.125362	0.777527	0.999912	0.998509	TRUE	no	no	down
Chpf2	10	1	4	8	14	11	9.46286	1.27377	4.59032	6.37573	12.1321	10.5823	2.95587	2.68904	2.79559	2.84996	3.04339	2.99094	7.40284	-0.862476	0.224755	0.999912	0.951995	TRUE	no	no	down
Chpt1	31	15	25	18	28	20	29.3349	19.1066	28.6895	14.3454	24.2642	19.2405	4.62636	4.4029	4.60678	4.26467	4.51889	4.40053	22.4968	0.428127	0.294704	0.999912	0.957469	TRUE	no	no	up
Chrac1	23	25	22	39	18	19	21.7646	31.8444	25.2467	31.0817	15.5984	18.2784	4.51658	4.72025	4.5935	4.72216	4.35929	4.43307	23.969	0.26186	0.521072	0.999912	0.988161	TRUE	no	no	up
Chrnb1	6	0	3	5	10	2	5.67772	0	3.44274	3.98483	8.6658	1.92405	2.05156	1.84864	1.96929	1.98859	2.16087	1.90807	3.94919	-0.624658	0.519506	0.999912	0.988161	TRUE	no	no	down
Chrne	3	8	2	4	8	2	2.83886	10.1902	2.29516	3.18787	6.93264	1.92405	2.06852	2.31304	2.05333	2.07922	2.22666	2.03197	4.56146	0.303892	0.731013	0.999912	0.994903	TRUE	no	no	up
Chst10	0	1	3	1	5	7	0	1.27377	3.44274	0.796967	4.3329	6.73416	1.31143	1.37433	1.45312	1.34013	1.49277	1.57923	2.76342	-1.35947	0.261718	0.999912	0.954797	TRUE	no	no	down
Chst11	1	3	8	1	12	6	0.946286	3.82132	9.18063	0.796967	10.399	5.77214	2.13562	2.2577	2.43594	2.11675	2.49259	2.32633	5.15272	-0.297229	0.744196	0.999912	0.997317	TRUE	no	no	down
Chst12	1	4	4	4	7	7	0.946286	5.0951	4.59032	3.18787	6.06606	6.73416	1.98729	2.14815	2.13184	2.07533	2.18918	2.21054	4.43663	-0.624989	0.477034	0.999912	0.988161	TRUE	no	no	down
Chst15	5	7	4	15	8	5	4.73143	8.91642	4.59032	11.9545	6.93264	4.81011	2.71508	2.85361	2.71623	2.96564	2.79373	2.71846	6.98924	-0.412856	0.554555	0.999912	0.988161	TRUE	no	no	down
Chsy1	24	31	30	42	36	32	22.7109	39.487	34.4274	33.4726	31.1969	30.7847	4.80124	5.12006	5.03647	5.0218	4.9773	4.96953	32.0132	0.00183126	0.995841	0.999912	0.999888	TRUE	no	no	up
Chtf18	9	19	2	9	9	4	8.51658	24.2017	2.29516	7.1727	7.79922	3.84809	3.06042	3.46899	2.84893	3.01163	3.03532	2.89294	8.97224	0.863096	0.220139	0.999912	0.951995	TRUE	no	no	up
Chtf8	44	33	42	55	62	61	41.6366	42.0346	48.1983	43.8332	53.7279	58.6834	5.48392	5.49518	5.585	5.51716	5.66541	5.73082	48.019	-0.242026	0.413883	0.999912	0.988161	TRUE	no	no	down
Chtop	27	21	9	21	23	27	25.5497	26.7493	10.3282	16.7363	19.9313	25.9746	4.4753	4.49112	4.10342	4.26066	4.34501	4.48412	20.8782	0.00823189	0.985073	0.999912	0.999888	TRUE	no	no	up
Chuk	45	20	27	34	25	27	42.5829	25.4755	30.9846	27.0969	21.6645	25.9746	5.09417	4.77768	4.88392	4.80618	4.68526	4.78384	28.9632	0.419036	0.251916	0.999912	0.954797	TRUE	no	no	up
Churc1	16	10	11	29	20	23	15.1406	12.7377	12.6234	23.112	17.3316	22.1265	4.04712	3.99149	3.98438	4.25214	4.10523	4.22291	17.1786	-0.620966	0.168517	0.999912	0.925851	TRUE	no	no	down
Ciao2a	27	26	27	36	39	31	25.5497	33.1181	30.9846	28.6908	33.7966	29.8227	4.82223	4.96998	4.9321	4.88619	4.98735	4.90992	30.3271	-0.0493936	0.887595	0.999912	0.999888	TRUE	no	no	down
Ciao2b	134	118	138	208	151	165	126.802	150.305	158.366	165.769	130.854	158.734	7.06951	7.22287	7.27075	7.31531	7.09681	7.27367	148.472	-0.0675738	0.753803	0.999912	0.997884	TRUE	no	no	down
Ciao3	20	16	15	14	21	12	18.9257	20.3804	17.2137	11.1575	18.1982	11.5443	4.07601	4.10303	4.03023	3.85565	4.05882	3.87491	16.2366	0.464974	0.313759	0.999912	0.978522	TRUE	no	no	up
Ciart	6	2	5	5	9	1	5.67772	2.54755	5.73789	3.98483	7.79922	0.962023	2.19013	2.08072	2.1887	2.12632	2.26815	2.00867	4.45154	0.135472	0.877314	0.999912	0.999888	TRUE	no	no	up
Cib1	101	80	86	126	69	85	95.5749	101.902	98.6918	100.418	59.794	81.7719	6.53353	6.58543	6.55944	6.57781	6.15515	6.40263	89.6921	0.288373	0.259308	0.999912	0.954797	TRUE	no	no	up
Cic	96	34	51	59	92	75	90.8435	43.3083	58.5265	47.021	79.7253	72.1517	6.28795	5.73184	5.93285	5.76725	6.17848	6.0945	65.2627	-0.0301072	0.923661	0.999912	0.999888	TRUE	no	no	down
Ciita	15	15	16	31	22	19	14.1943	19.1066	18.3613	24.706	19.0648	18.2784	4.11709	4.2449	4.2274	4.38231	4.24438	4.22467	18.9519	-0.278799	0.516852	0.999912	0.988161	TRUE	no	no	down
Cipc	4	5	2	8	5	2	3.78515	6.36887	2.29516	6.37573	4.3329	1.92405	2.03829	2.12444	1.98578	2.1391	2.05938	1.96558	4.18031	-0.0558189	0.949489	0.999912	0.999888	TRUE	no	no	down
Cirbp	22	29	26	47	58	22	20.8183	36.9395	29.8371	37.4574	50.2616	21.1645	4.76748	5.08509	4.95973	5.10266	5.30716	4.77616	32.7464	-0.332873	0.386181	0.999912	0.988161	TRUE	no	no	down
Cisd1	28	22	25	37	37	20	26.496	28.023	28.6895	29.4878	32.0634	19.2405	4.75089	4.78157	4.79507	4.81415	4.86494	4.58804	27.3334	0.0345551	0.925911	0.999912	0.999888	TRUE	no	no	up
Cisd2	12	5	4	9	6	10	11.3554	6.36887	4.59032	7.1727	5.19948	9.62023	3.00761	2.8474	2.78706	2.87112	2.79943	2.95246	7.38451	0.0515348	0.938709	0.999912	0.999888	TRUE	no	no	up
Cisd3	8	7	3	9	8	11	7.57029	8.91642	3.44274	7.1727	6.93264	10.5823	2.89222	2.93176	2.75496	2.87819	2.86988	2.99014	7.43617	-0.30371	0.648855	0.999912	0.988161	TRUE	no	no	down
Cish	4	13	12	8	19	15	3.78515	16.5591	13.7709	6.37573	16.465	14.4303	3.26021	3.65217	3.58299	3.34305	3.66638	3.60567	11.8977	-0.151413	0.797805	0.999912	0.998951	TRUE	no	no	down
Cit	1	4	2	6	1	5	0.946286	5.0951	2.29516	4.7818	0.86658	4.81011	1.52429	1.68107	1.58321	1.68322	1.51735	1.67936	3.13251	-0.375064	0.720847	0.999912	0.993786	TRUE	no	no	down
Cited1	2	7	0	1	0	1	1.89257	8.91642	0	0.796967	0	0.962023	0.877818	1.12399	0.799785	0.824969	0.788394	0.836556	2.09466	2.59683	0.0935046	0.999912	0.858145	TRUE	no	no	up
Cited2	59	47	56	118	84	125	55.8309	59.8674	64.2644	94.0421	72.7927	120.253	6.00964	6.06926	6.11844	6.42938	6.21256	6.64555	77.8417	-0.673131	0.0126098	0.999912	0.317562	TRUE	no	no	down
Cited4	5	2	3	6	7	6	4.73143	2.54755	3.44274	4.7818	6.06606	5.77214	2.20729	2.13366	2.16214	2.20958	2.25747	2.24497	4.55695	-0.605983	0.466242	0.999912	0.988161	TRUE	no	no	down
Ciz1	25	26	28	37	31	35	23.6572	33.1181	32.1322	29.4878	26.864	33.6708	4.76435	4.9529	4.93648	4.88661	4.83208	4.96733	29.8217	-0.0253877	0.943037	0.999912	0.999888	TRUE	no	no	down
Ckap2	5	4	3	2	6	6	4.73143	5.0951	3.44274	1.59393	5.19948	5.77214	2.10299	2.11277	2.05609	1.97183	2.12168	2.14118	4.3058	0.0960712	0.911399	0.999912	0.999888	TRUE	no	no	up
Ckap2l	6	11	8	8	7	7	5.67772	14.0115	9.18063	6.37573	6.06606	6.73416	2.88492	3.13599	3.00214	2.90682	2.8969	2.92263	8.00764	0.566575	0.378937	0.999912	0.988161	TRUE	no	no	up
Ckap4	3	4	8	10	8	5	2.83886	5.0951	9.18063	7.96967	6.93264	4.81011	2.48435	2.5739	2.70425	2.67492	2.63633	2.55952	6.13783	-0.231338	0.753064	0.999912	0.997317	TRUE	no	no	down
Ckap5	11	10	20	27	9	13	10.4091	12.7377	22.9516	21.5181	7.79922	12.5063	3.72274	3.79666	4.04852	4.03323	3.63407	3.78594	14.6537	0.124332	0.812198	0.999912	0.998951	TRUE	no	no	up
Ckb	169	172	195	265	240	186	159.922	219.089	223.778	211.196	207.979	178.936	7.43275	7.72738	7.74829	7.69386	7.67885	7.53643	200.15	0.0062178	0.976356	0.999912	0.999888	TRUE	no	no	up
Cklf	9	8	15	44	16	9	8.51658	10.1902	17.2137	35.0665	13.8653	8.65821	3.70882	3.77571	3.95944	4.37848	3.87012	3.71442	15.5851	-0.702082	0.204044	0.999912	0.940725	TRUE	no	no	down
Cks1b	63	67	59	139	84	70	59.616	85.3429	67.7072	110.778	72.7927	67.3416	6.05983	6.34182	6.15944	6.57679	6.21406	6.15307	77.2631	-0.249748	0.370416	0.999912	0.988161	TRUE	no	no	down
Cks2	4	0	3	2	3	7	3.78515	0	3.44274	1.59393	2.59974	6.73416	1.61734	1.47854	1.60259	1.52519	1.5699	1.72625	3.02595	-0.526269	0.625377	0.999912	0.988161	TRUE	no	no	down
Clasp1	5	8	11	17	13	9	4.73143	10.1902	12.6234	13.5484	11.2655	8.65821	3.15203	3.33541	3.40517	3.44236	3.37014	3.28703	10.1695	-0.311267	0.594489	0.999912	0.988161	TRUE	no	no	down
Clasp2	24	12	11	2	10	19	22.7109	15.2853	12.6234	1.59393	8.6658	18.2784	3.91139	3.71084	3.64113	3.2374	3.51432	3.79909	13.1929	0.863584	0.152476	0.999912	0.925851	TRUE	no	no	up
Clasrp	13	16	14	18	30	17	12.3017	20.3804	16.0661	14.3454	25.9974	16.3544	3.97865	4.18691	4.085	4.03258	4.32716	4.09089	17.5742	-0.232029	0.613448	0.999912	0.988161	TRUE	no	no	down
Clcc1	14	11	13	14	14	15	13.248	14.0115	14.9185	11.1575	12.1321	14.4303	3.72743	3.74715	3.77179	3.66274	3.69411	3.76079	13.3163	0.163786	0.740584	0.999912	0.995835	TRUE	no	no	up
Clcf1	40	29	27	44	37	28	37.8515	36.9395	30.9846	35.0665	32.0634	26.9366	5.13673	5.11662	5.01241	5.08824	5.03101	4.93028	33.307	0.166741	0.620727	0.999912	0.988161	TRUE	no	no	up
Clcn3	5	4	6	10	10	9	4.73143	5.0951	6.88547	7.96967	8.6658	8.65821	2.7308	2.75184	2.80756	2.84595	2.86881	2.86661	7.00095	-0.601759	0.374138	0.999912	0.988161	TRUE	no	no	down
Clcn4	17	16	11	22	20	26	16.0869	20.3804	12.6234	17.5333	17.3316	25.0126	4.12187	4.22612	4.03523	4.15909	4.15403	4.33798	18.1613	-0.28676	0.517967	0.999912	0.988161	TRUE	no	no	down
Clcn6	10	9	10	11	12	11	9.46286	11.464	11.4758	8.76664	10.399	10.5823	3.33828	3.39695	3.39857	3.31316	3.36784	3.37341	10.3584	0.120074	0.828623	0.999912	0.998951	TRUE	no	no	up
Clcn7	10	9	3	5	2	10	9.46286	11.464	3.44274	3.98483	1.73316	9.62023	2.77026	2.81706	2.56298	2.56947	2.47961	2.77481	6.61797	0.687553	0.362754	0.999912	0.988161	TRUE	no	no	up
Cldn1	82	47	40	0	3	1	77.5955	59.8674	45.9032	0	2.59974	0.962023	5.41553	5.14952	4.94827	3.71161	3.84712	3.80884	31.1546	5.72143	5.24902e-13	2.11168e-09	8.93285e-13	TRUE	yes	yes	up
Cldn7	9	6	5	3	9	7	8.51658	7.64265	5.73789	2.3909	7.79922	6.73416	2.74243	2.70785	2.64745	2.50871	2.71972	2.6812	6.47023	0.390832	0.58521	0.999912	0.988161	TRUE	no	no	up
Cldnd1	34	22	24	69	48	56	32.1737	28.023	27.5419	54.9907	41.5958	53.8733	5.16553	5.09875	5.08451	5.53819	5.33135	5.51637	39.6997	-0.773075	0.0167348	0.999912	0.393153	TRUE	no	no	down
Clec10a	10	14	22	40	28	33	9.46286	17.8328	25.2467	31.8787	24.2642	31.7468	4.16506	4.40595	4.56776	4.71414	4.54906	4.70458	23.4054	-0.761159	0.07183	0.999912	0.805105	TRUE	no	no	down
Clec12a	47	31	25	44	50	28	44.4755	39.487	28.6895	35.0665	43.329	26.9366	5.31304	5.22781	5.03877	5.15339	5.29651	4.99808	36.3307	0.0981492	0.773254	0.999912	0.998109	TRUE	no	no	up
Clec16a	2	2	0	8	7	4	1.89257	2.54755	0	6.37573	6.06606	3.84809	1.74156	1.77255	1.67485	1.91865	1.90405	1.81856	3.455	-1.88763	0.0792193	0.999912	0.816187	TRUE	no	no	down
Clec2d	597	248	301	198	395	416	564.933	315.896	345.421	157.799	342.299	400.202	8.92593	8.33041	8.41845	7.67694	8.40962	8.56735	354.425	0.447232	0.33765	0.999912	0.988161	TRUE	no	no	up
Clec2i	33	28	19	37	43	42	31.2274	35.6657	21.804	29.4878	37.2629	40.405	4.99547	5.07461	4.80906	4.95949	5.1082	5.16055	32.6421	-0.27081	0.439847	0.999912	0.988161	TRUE	no	no	down
Clec2l	5	4	1	6	1	2	4.73143	5.0951	1.14758	4.7818	0.86658	1.92405	1.6679	1.67207	1.53101	1.67432	1.50895	1.55711	3.09109	0.517736	0.61872	0.999912	0.988161	TRUE	no	no	up
Clec4b2	6	4	3	6	2	3	5.67772	5.0951	3.44274	4.7818	1.73316	2.88607	2.0263	1.99934	1.94312	1.9953	1.87001	1.92008	3.9361	0.591058	0.508081	0.999912	0.988161	TRUE	no	no	up
Clec4n	3	4	4	10	4	8	2.83886	5.0951	4.59032	7.96967	3.46632	7.69618	2.3003	2.38672	2.36922	2.49348	2.32236	2.47793	5.27607	-0.632405	0.425176	0.999912	0.988161	TRUE	no	no	down
Clec7a	498	276	266	225	413	355	471.251	351.562	305.256	179.318	357.897	341.518	8.72067	8.41994	8.28061	7.77427	8.43901	8.39168	334.467	0.363471	0.155008	0.999912	0.925851	TRUE	no	no	up
Clec9a	94	30	37	53	60	59	88.9509	38.2132	42.4604	42.2392	51.9948	56.7593	6.13447	5.50233	5.56437	5.55197	5.70196	5.7672	53.4363	0.186738	0.578199	0.999912	0.988161	TRUE	no	no	up
Clic1	792	552	557	876	741	671	749.459	703.124	639.201	698.143	642.136	645.517	9.50906	9.44279	9.34522	9.43571	9.34961	9.35507	679.597	0.075284	0.646157	0.999912	0.988161	TRUE	no	no	up
Clic4	388	320	327	426	492	353	367.159	407.608	375.258	339.508	426.357	339.594	8.52921	8.63355	8.55103	8.45102	8.68012	8.45179	375.914	0.0560651	0.758782	0.999912	0.998109	TRUE	no	no	up
Clint1	18	17	21	29	26	23	17.0332	21.6542	24.0992	23.112	22.5311	22.1265	4.32559	4.43881	4.49207	4.47365	4.45947	4.44969	21.7594	-0.119079	0.766638	0.999912	0.998109	TRUE	no	no	down
Clip1	36	8	16	24	13	30	34.0663	10.1902	18.3613	19.1272	11.2655	28.8607	4.61309	4.06804	4.27012	4.28689	4.06869	4.50844	20.3119	0.111736	0.816926	0.999912	0.998951	TRUE	no	no	up
Clip2	17	24	25	34	37	30	16.0869	30.5706	28.6895	27.0969	32.0634	28.8607	4.49971	4.82072	4.7863	4.75505	4.85666	4.79122	27.228	-0.241414	0.525225	0.999912	0.988161	TRUE	no	no	down
Clk1	88	45	50	67	69	76	83.2732	57.3199	57.3789	53.3968	59.794	73.1137	6.20882	5.9146	5.91403	5.85584	5.94237	6.10075	64.0461	0.100141	0.721046	0.999912	0.993786	TRUE	no	no	up
Clk2	94	63	50	94	80	80	88.9509	80.2478	57.3789	74.9149	69.3264	76.9618	6.36403	6.2753	6.0206	6.22148	6.15884	6.24319	74.6301	0.0387269	0.882468	0.999912	0.999888	TRUE	no	no	up
Clk3	90	47	61	68	88	69	85.1658	59.8674	70.0023	54.1937	76.259	66.3796	6.27317	5.99498	6.11146	5.91297	6.18202	6.07005	68.6446	0.136794	0.61412	0.999912	0.988161	TRUE	no	no	up
Clk4	18	9	8	25	18	14	17.0332	11.464	9.18063	19.9242	15.5984	13.4683	3.92339	3.77613	3.70822	4.00322	3.88587	3.82617	14.4448	-0.367869	0.455254	0.999912	0.988161	TRUE	no	no	down
Cln3	156	103	90	117	139	108	147.621	131.199	103.282	93.2451	120.455	103.898	7.07471	6.96309	6.75584	6.66478	6.88908	6.75932	116.617	0.27029	0.249413	0.999912	0.954797	TRUE	no	no	up
Cln5	10	12	13	29	21	28	9.46286	15.2853	14.9185	23.112	18.1982	26.9366	3.9168	4.09058	4.07912	4.28561	4.16149	4.36506	17.9856	-0.797165	0.0790359	0.999912	0.816187	TRUE	no	no	down
Cln6	8	8	8	13	10	18	7.57029	10.1902	9.18063	10.3606	8.6658	17.3164	3.29105	3.37668	3.3465	3.38109	3.32554	3.58073	10.5473	-0.432444	0.448643	0.999912	0.988161	TRUE	no	no	down
Clnk	18	12	15	8	10	9	17.0332	15.2853	17.2137	6.37573	8.6658	8.65821	3.71029	3.65317	3.70648	3.37557	3.46008	3.46329	12.2053	1.07233	0.0417655	0.999912	0.629291	TRUE	no	no	up
Clp1	4	3	7	7	12	8	3.78515	3.82132	8.03305	5.57877	10.399	7.69618	2.60532	2.61847	2.75344	2.66944	2.83817	2.74542	6.55224	-0.600622	0.401817	0.999912	0.988161	TRUE	no	no	down
Clpp	40	22	28	44	34	34	37.8515	28.023	32.1322	35.0665	29.4637	32.7088	5.11982	4.94122	5.01613	5.07179	4.96304	5.02673	32.541	0.0188682	0.955775	0.999912	0.999888	TRUE	no	no	up
Clptm1l	22	15	16	24	26	33	20.8183	19.1066	18.3613	19.1272	22.5311	31.7468	4.4236	4.38747	4.36809	4.37997	4.46406	4.65891	21.9485	-0.321717	0.431847	0.999912	0.988161	TRUE	no	no	down
Clpx	8	6	4	7	4	8	7.57029	7.64265	4.59032	5.57877	3.46632	7.69618	2.64416	2.64037	2.54161	2.57292	2.49178	2.64813	6.09075	0.252872	0.726994	0.999912	0.994903	TRUE	no	no	up
Clspn	3	7	8	6	4	5	2.83886	8.91642	9.18063	4.7818	3.46632	4.81011	2.34884	2.55758	2.57062	2.42225	2.37085	2.42514	5.66569	0.653952	0.394434	0.999912	0.988161	TRUE	no	no	up
Clta	317	277	279	413	417	285	299.973	352.836	320.175	329.147	361.364	274.177	8.26056	8.42092	8.32492	8.35246	8.44619	8.17295	322.945	0.00993821	0.958028	0.999912	0.999888	TRUE	no	no	up
Cltb	18	14	13	26	29	18	17.0332	17.8328	14.9185	20.7211	25.1308	17.3164	4.18809	4.21069	4.13787	4.282	4.38477	4.19557	18.8255	-0.346995	0.420452	0.999912	0.988161	TRUE	no	no	down
Cltc	42	22	27	54	49	52	39.744	28.023	30.9846	43.0362	42.4624	50.0252	5.29514	5.09393	5.14416	5.35107	5.3408	5.45605	39.0459	-0.443688	0.168039	0.999912	0.925851	TRUE	no	no	down
Cltrn	6	2	0	5	1	2	5.67772	2.54755	0	3.98483	0.86658	1.92405	1.43881	1.3178	1.22028	1.37893	1.24579	1.29283	2.50012	0.304483	0.796229	0.999912	0.998951	TRUE	no	no	up
Clu	16	16	25	41	43	38	15.1406	20.3804	28.6895	32.6756	37.2629	36.5569	4.50972	4.65287	4.82117	4.90344	4.98792	4.97193	28.451	-0.739782	0.0488232	0.999912	0.725033	TRUE	no	no	down
Cluap1	5	2	1	9	2	7	4.73143	2.54755	1.14758	7.1727	1.73316	6.73416	2.03319	1.95613	1.90161	2.12834	1.91275	2.10533	4.0111	-0.857373	0.362337	0.999912	0.988161	TRUE	no	no	down
Cluh	14	9	7	23	18	6	13.248	11.464	8.03305	18.3302	15.5984	5.77214	3.6198	3.56864	3.46765	3.76665	3.68858	3.38425	12.0743	-0.28468	0.609319	0.999912	0.988161	TRUE	no	no	down
Clybl	7	6	7	12	8	13	6.624	7.64265	8.03305	9.5636	6.93264	12.5063	3.02694	3.06486	3.07589	3.1267	3.03591	3.21521	8.55037	-0.379145	0.539694	0.999912	0.988161	TRUE	no	no	down
Cmas	82	46	44	80	84	77	77.5955	58.5936	50.4935	63.7573	72.7927	74.0758	6.17355	5.95604	5.84958	6.0159	6.12211	6.13533	66.2181	-0.164487	0.545838	0.999912	0.988161	TRUE	no	no	down
Cmc1	24	13	24	34	32	15	22.7109	16.5591	27.5419	27.0969	27.7306	14.4303	4.49684	4.35951	4.59797	4.59719	4.60905	4.29192	22.6783	-0.0544324	0.895845	0.999912	0.999888	TRUE	no	no	down
Cmc2	60	46	53	82	61	56	56.7772	58.5936	60.8217	65.3513	52.8614	53.8733	5.84133	5.86468	5.89252	5.95119	5.78774	5.80255	58.0464	0.030516	0.911062	0.999912	0.999888	TRUE	no	no	up
Cmc4	5	4	4	6	4	1	4.73143	5.0951	4.59032	4.7818	3.46632	0.962023	1.99043	1.9986	1.98302	1.99458	1.94134	1.84122	3.93783	0.61863	0.491709	0.999912	0.988161	TRUE	no	no	up
Cmip	53	46	59	78	89	52	50.1532	58.5936	67.7072	62.1634	77.1256	50.0252	5.78044	5.89569	6.00452	5.94022	6.11438	5.77897	60.9614	-0.108125	0.703007	0.999912	0.989536	TRUE	no	no	down
Cmpk1	46	44	40	73	56	55	43.5292	56.0461	45.9032	58.1786	48.5285	52.9113	5.55685	5.73436	5.59555	5.76829	5.63194	5.69489	50.8495	-0.141284	0.624492	0.999912	0.988161	TRUE	no	no	down
Cmpk2	7	1	2	6	5	7	6.624	1.27377	2.29516	4.7818	4.3329	6.73416	2.21221	2.02541	2.05742	2.14701	2.12932	2.21555	4.3403	-0.572216	0.514361	0.999912	0.988161	TRUE	no	no	down
Cmss1	3	1	2	7	2	3	2.83886	1.27377	2.29516	5.57877	1.73316	2.88607	1.48806	1.43261	1.46799	1.59919	1.44188	1.4899	2.76763	-0.655617	0.542978	0.999912	0.988161	TRUE	no	no	down
Cmtm3	32	24	27	37	46	30	30.2812	30.5706	30.9846	29.4878	39.8627	28.8607	4.95616	4.96313	4.97037	4.9391	5.1333	4.92816	31.6746	-0.0978797	0.777214	0.999912	0.998509	TRUE	no	no	down
Cmtm6	73	61	72	111	89	91	69.0789	77.7002	82.6257	88.4633	77.1256	87.5441	6.20619	6.301	6.34997	6.40895	6.2937	6.39871	80.423	-0.145062	0.55495	0.999912	0.988161	TRUE	no	no	down
Cmtm7	130	101	119	171	124	117	123.017	128.651	136.562	136.281	107.456	112.557	6.94558	6.98488	7.03862	7.03904	6.82602	6.86725	124.087	0.12103	0.582249	0.999912	0.988161	TRUE	no	no	up
Cmtm8	4	3	2	6	5	5	3.78515	3.82132	2.29516	4.7818	4.3329	4.81011	1.99089	1.99308	1.93801	2.03041	2.01212	2.02934	3.97107	-0.488613	0.579865	0.999912	0.988161	TRUE	no	no	down
Cnbp	260	213	202	266	261	254	246.034	271.314	231.811	211.993	226.177	244.354	7.92689	8.02105	7.86942	7.78298	7.84534	7.92021	238.614	0.134364	0.475634	0.999912	0.988161	TRUE	no	no	up
Cndp2	119	68	65	103	110	88	112.608	86.6167	74.5926	82.0876	95.3238	84.658	6.67887	6.45249	6.33324	6.40624	6.53329	6.43284	89.3145	0.0696679	0.780491	0.999912	0.998598	TRUE	no	no	up
Cnep1r1	6	11	6	17	3	10	5.67772	14.0115	6.88547	13.5484	2.59974	9.62023	2.98219	3.23481	3.02864	3.24601	2.85941	3.11636	8.72385	0.0150063	0.98211	0.999912	0.999888	TRUE	no	no	up
Cnih1	40	30	42	36	38	33	37.8515	38.2132	48.1983	28.6908	32.93	31.7468	5.19941	5.20325	5.36038	5.02433	5.10989	5.08873	36.2718	0.412537	0.205618	0.999912	0.942296	TRUE	no	no	up
Cnih4	6	4	4	3	5	7	5.67772	5.0951	4.59032	2.3909	4.3329	6.73416	2.27953	2.25656	2.23972	2.14749	2.22904	2.31705	4.80352	0.214429	0.791409	0.999912	0.998951	TRUE	no	no	up
Cnksr3	5	6	2	5	2	7	4.73143	7.64265	2.29516	3.98483	1.73316	6.73416	2.15056	2.24283	2.0621	2.12099	2.02832	2.22353	4.52023	0.236427	0.783646	0.999912	0.998598	TRUE	no	no	up
Cnn2	875	474	567	532	767	684	828	603.769	650.677	423.986	664.667	658.024	9.58228	9.2542	9.33067	8.89846	9.35283	9.34237	638.187	0.25564	0.22917	0.999912	0.951995	TRUE	no	no	up
Cnn3	1	5	1	6	3	2	0.946286	6.36887	1.14758	4.7818	2.59974	1.92405	1.44887	1.64544	1.46344	1.60716	1.51674	1.48993	2.96139	-0.210347	0.844394	0.999912	0.998951	TRUE	no	no	down
Cnnm2	2	5	10	7	12	5	1.89257	6.36887	11.4758	5.57877	10.399	4.81011	2.53981	2.71017	2.86873	2.67867	2.84902	2.65312	6.75418	-0.104191	0.887626	0.999912	0.999888	TRUE	no	no	down
Cnnm4	7	17	17	30	20	12	6.624	21.6542	19.5088	23.909	17.3316	11.5443	3.74018	4.15354	4.10744	4.22461	4.05671	3.89563	16.762	-0.179464	0.720504	0.999912	0.993786	TRUE	no	no	down
Cnot10	20	14	18	21	19	11	18.9257	17.8328	20.6564	16.7363	16.465	10.5823	4.12001	4.08975	4.15768	4.06373	4.0564	3.89152	16.8664	0.384041	0.39418	0.999912	0.988161	TRUE	no	no	up
Cnot11	12	10	15	10	15	14	11.3554	12.7377	17.2137	7.96967	12.9987	13.4683	3.60514	3.64543	3.76349	3.49058	3.65429	3.66731	12.6239	0.26576	0.608206	0.999912	0.988161	TRUE	no	no	up
Cnot2	17	14	15	21	25	16	16.0869	17.8328	17.2137	16.7363	21.6645	15.3924	4.08975	4.13442	4.11963	4.10602	4.23184	4.07144	17.4878	-0.0781416	0.859437	0.999912	0.999454	TRUE	no	no	down
Cnot3	40	33	46	52	49	28	37.8515	42.0346	52.7886	41.4423	42.4624	26.9366	5.2878	5.35604	5.5151	5.34873	5.36528	5.08462	40.586	0.250152	0.442151	0.999912	0.988161	TRUE	no	no	up
Cnot4	15	18	11	15	5	14	14.1943	22.9279	12.6234	11.9545	4.3329	13.4683	3.71328	3.91906	3.66787	3.64652	3.38721	3.69229	13.2502	0.734185	0.1723	0.999912	0.925851	TRUE	no	no	up
Cnot6	7	6	6	2	13	12	6.624	7.64265	6.88547	1.59393	11.2655	11.5443	2.8578	2.89215	2.8682	2.6526	3.01509	3.01945	7.59264	-0.193123	0.785592	0.999912	0.998598	TRUE	no	no	down
Cnot7	11	3	9	11	11	15	10.4091	3.82132	10.3282	8.76664	9.53238	14.4303	3.27956	3.07857	3.27538	3.22584	3.2519	3.39857	9.54801	-0.38209	0.525722	0.999912	0.988161	TRUE	no	no	down
Cnot8	53	32	38	45	35	64	50.1532	40.7608	43.608	35.8635	30.3303	61.5695	5.53557	5.39207	5.4357	5.303	5.20115	5.69103	43.7142	0.086716	0.794768	0.999912	0.998951	TRUE	no	no	up
Cnot9	19	10	12	18	17	25	17.9794	12.7377	13.7709	14.3454	14.7319	24.0506	4.06296	3.92964	3.95391	3.96369	3.97577	4.20895	16.2693	-0.2356	0.614613	0.999912	0.988161	TRUE	no	no	down
Cnp	113	42	65	85	81	84	106.93	53.4985	74.5926	67.7422	70.193	80.8099	6.52841	5.97924	6.22137	6.14319	6.17219	6.28679	75.6278	0.117196	0.677706	0.999912	0.988161	TRUE	no	no	up
Cnppd1	91	51	56	98	102	68	86.112	64.9625	64.2644	78.1027	88.3911	65.4176	6.33644	6.11295	6.10325	6.25595	6.35981	6.11422	74.5417	-0.102103	0.697471	0.999912	0.989293	TRUE	no	no	down
Cnpy2	37	33	39	48	46	58	35.0126	42.0346	44.7556	38.2544	39.8627	55.7973	5.27904	5.39855	5.44026	5.33362	5.36206	5.60219	42.6195	-0.136641	0.665214	0.999912	0.988161	TRUE	no	no	down
Cnpy3	194	171	170	187	228	139	183.58	217.815	195.088	149.033	197.58	133.721	7.50293	7.6641	7.55981	7.30807	7.57339	7.21291	179.47	0.309535	0.153164	0.999912	0.925851	TRUE	no	no	up
Cnpy4	6	10	4	10	8	6	5.67772	12.7377	4.59032	7.96967	6.93264	5.77214	2.78548	2.99969	2.75272	2.86712	2.82964	2.78918	7.28004	0.123316	0.855302	0.999912	0.999343	TRUE	no	no	up
Cnr2	0	0	4	1	8	6	0	0	4.59032	0.796967	6.93264	5.77214	1.43166	1.44787	1.61157	1.45906	1.70599	1.65941	3.01534	-1.56897	0.20262	0.999912	0.939533	TRUE	no	no	down
Cnst	0	1	2	9	1	2	0	1.27377	2.29516	7.1727	0.86658	1.92405	1.06626	1.12637	1.1633	1.36071	1.10156	1.14833	2.25538	-1.55765	0.246533	0.999912	0.954797	TRUE	no	no	down
Cntrl	35	23	35	27	43	45	33.12	29.2968	40.1653	21.5181	37.2629	43.291	5.06214	4.99394	5.18324	4.81347	5.13841	5.23866	34.109	0.0169902	0.96217	0.999912	0.999888	TRUE	no	no	up
Cntrob	6	0	4	5	3	3	5.67772	0	4.59032	3.98483	2.59974	2.88607	1.81416	1.60829	1.77042	1.75308	1.69647	1.70891	3.28978	0.157044	0.875775	0.999912	0.999888	TRUE	no	no	up
Coa3	45	41	41	88	45	42	42.5829	52.2248	47.0507	70.1331	38.9961	40.405	5.50089	5.64236	5.57043	5.88048	5.44032	5.46606	48.5654	-0.0868558	0.785424	0.999912	0.998598	TRUE	no	no	down
Coa4	9	4	13	15	10	11	8.51658	5.0951	14.9185	11.9545	8.6658	10.5823	3.26325	3.1652	3.44743	3.37389	3.26693	3.32874	9.95546	-0.124888	0.831491	0.999912	0.998951	TRUE	no	no	down
Coa5	40	32	32	34	56	39	37.8515	40.7608	36.7225	27.0969	48.5285	37.5189	5.23969	5.28608	5.22066	5.03097	5.4139	5.23393	38.0798	0.0293523	0.929921	0.999912	0.999888	TRUE	no	no	up
Coa6	16	18	37	29	36	27	15.1406	22.9279	42.4604	23.112	31.1969	25.9746	4.44791	4.64357	5.00559	4.63975	4.81466	4.70545	26.8021	-0.00521414	0.989846	0.999912	0.999888	TRUE	no	no	down
Coasy	15	7	9	20	12	12	14.1943	8.91642	10.3282	15.9393	10.399	11.5443	3.64056	3.49165	3.52954	3.69423	3.52736	3.56352	11.8869	-0.1695	0.749428	0.999912	0.997317	TRUE	no	no	down
Cog1	12	12	5	15	10	16	11.3554	15.2853	5.73789	11.9545	8.6658	15.3924	3.49581	3.5992	3.32574	3.51497	3.409	3.61231	11.3985	-0.155452	0.780105	0.999912	0.998598	TRUE	no	no	down
Cog2	68	62	90	98	89	77	64.3475	78.974	103.282	78.1027	77.1256	74.0758	6.13861	6.30082	6.52522	6.29176	6.28145	6.24909	79.3179	0.0995483	0.701549	0.999912	0.989293	TRUE	no	no	up
Cog3	1	6	6	8	10	2	0.946286	7.64265	6.88547	6.37573	8.6658	1.92405	2.22399	2.46969	2.44842	2.43713	2.5179	2.26533	5.40666	-0.187053	0.822708	0.999912	0.998951	TRUE	no	no	down
Cog4	23	18	8	30	20	20	21.7646	22.9279	9.18063	23.909	17.3316	19.2405	4.30923	4.3289	3.98751	4.36349	4.19898	4.24811	19.059	-0.167877	0.708326	0.999912	0.992238	TRUE	no	no	down
Cog7	9	13	15	17	19	6	8.51658	16.5591	17.2137	13.5484	16.465	5.77214	3.53938	3.76726	3.78737	3.69424	3.77689	3.44859	13.0125	0.212799	0.69311	0.999912	0.989293	TRUE	no	no	up
Cog8	22	6	12	12	18	13	20.8183	7.64265	13.7709	9.5636	15.5984	12.5063	3.92404	3.56865	3.73704	3.60638	3.79065	3.70163	13.3167	0.194127	0.709985	0.999912	0.992238	TRUE	no	no	up
Coil	4	4	4	7	5	3	3.78515	5.0951	4.59032	5.57877	4.3329	2.88607	2.1037	2.14978	2.13357	2.1736	2.1245	2.06917	4.37805	0.0517979	0.95065	0.999912	0.999888	TRUE	no	no	up
Col27a1	13	7	9	27	24	15	12.3017	8.91642	10.3282	21.5181	20.7979	14.4303	3.80816	3.7228	3.75729	4.05897	4.0378	3.86879	14.7155	-0.840626	0.0872851	0.999912	0.851071	TRUE	no	no	down
Col4a3bp	35	24	24	35	32	33	33.12	30.5706	27.5419	27.8938	27.7306	31.7468	4.95906	4.90898	4.85115	4.85517	4.85237	4.9328	29.7673	0.0677556	0.846374	0.999912	0.998951	TRUE	no	no	up
Colgalt1	50	42	39	41	39	41	47.3143	53.4985	44.7556	32.6756	33.7966	39.4429	5.46411	5.54542	5.42288	5.21438	5.23763	5.33864	41.9139	0.459413	0.13524	0.999912	0.905984	TRUE	no	no	up
Commd1	63	60	53	107	73	84	59.616	76.4265	60.8217	85.2755	63.2603	80.8099	6.01088	6.20297	6.02896	6.29859	6.05479	6.25102	71.035	-0.226087	0.392898	0.999912	0.988161	TRUE	no	no	down
Commd10	18	19	14	18	26	15	17.0332	24.2017	16.0661	14.3454	22.5311	14.4303	4.13867	4.30119	4.11587	4.06217	4.27668	4.06943	18.1013	0.149407	0.737196	0.999912	0.994903	TRUE	no	no	up
Commd3	61	40	67	64	71	79	57.7235	50.951	76.8878	51.0059	61.5272	75.9998	5.89725	5.81265	6.11954	5.80318	5.9457	6.11373	62.3492	-0.0175042	0.951042	0.999912	0.999888	TRUE	no	no	down
Commd4	63	53	61	68	75	61	59.616	67.5101	70.0023	54.1937	64.9935	58.6834	5.92701	6.02082	6.04996	5.85372	5.99388	5.91519	62.4998	0.145956	0.583579	0.999912	0.988161	TRUE	no	no	up
Commd5	28	20	13	19	20	14	26.496	25.4755	14.9185	15.1424	17.3316	13.4683	4.39511	4.36041	4.11921	4.11591	4.17728	4.07446	18.8054	0.543344	0.214424	0.999912	0.951327	TRUE	no	no	up
Commd6	15	14	15	35	10	18	14.1943	17.8328	17.2137	27.8938	8.6658	17.3164	4.0031	4.0984	4.08399	4.34558	3.83243	4.08713	17.1861	-0.143271	0.768158	0.999912	0.998109	TRUE	no	no	down
Commd8	1	1	0	7	3	3	0.946286	1.27377	0	5.57877	2.59974	2.88607	1.12012	1.13906	1.088	1.30985	1.18836	1.19907	2.21411	-2.3324	0.098678	0.999912	0.866324	TRUE	no	no	down
Commd9	11	12	18	18	23	5	10.4091	15.2853	20.6564	14.3454	19.9313	4.81011	3.69031	3.82889	3.96326	3.80699	3.95828	3.50701	14.2396	0.224152	0.676318	0.999912	0.988161	TRUE	no	no	up
Comt	9	4	5	8	10	11	8.51658	5.0951	5.73789	6.37573	8.6658	10.5823	2.94234	2.83384	2.85164	2.86724	2.94842	3.00829	7.49556	-0.377295	0.566423	0.999912	0.988161	TRUE	no	no	down
Copa	68	51	59	93	89	83	64.3475	64.9625	67.7072	74.1179	77.1256	79.8479	6.075	6.08532	6.11555	6.18715	6.21951	6.24723	71.3514	-0.229699	0.361591	0.999912	0.988161	TRUE	no	no	down
Copb1	37	20	16	27	22	36	35.0126	25.4755	18.3613	21.5181	19.0648	34.6328	4.85546	4.66403	4.50801	4.57204	4.51381	4.84779	25.6775	0.086899	0.829131	0.999912	0.998951	TRUE	no	no	up
Copb2	45	17	18	50	29	36	42.5829	21.6542	20.6564	39.8483	25.1308	34.6328	5.14253	4.75537	4.72893	5.10233	4.81571	5.00547	30.7509	-0.212226	0.57966	0.999912	0.988161	TRUE	no	no	down
Cope	301	270	263	326	283	291	284.832	343.919	301.813	259.811	245.242	279.949	8.15315	8.33914	8.20993	8.06279	8.00715	8.13617	285.928	0.244043	0.185739	0.999912	0.926224	TRUE	no	no	up
Copg1	22	15	17	24	22	22	20.8183	19.1066	19.5088	19.1272	19.0648	21.1645	4.33176	4.29153	4.30041	4.28996	4.28871	4.33987	19.7984	0.00651791	0.987426	0.999912	0.999888	TRUE	no	no	up
Copg2	19	5	10	10	10	9	17.9794	6.36887	11.4758	7.96967	8.6658	8.65821	3.55748	3.22099	3.37058	3.25792	3.28344	3.28476	10.1863	0.530398	0.361331	0.999912	0.988161	TRUE	no	no	up
Coprs	5	4	3	10	12	5	4.73143	5.0951	3.44274	7.96967	10.399	4.81011	2.55822	2.57573	2.51748	2.67619	2.75594	2.56141	6.07467	-0.8123	0.273981	0.999912	0.957469	TRUE	no	no	down
Cops2	10	6	9	9	18	16	9.46286	7.64265	10.3282	7.1727	15.5984	15.3924	3.39515	3.34685	3.42342	3.31319	3.58028	3.5705	10.9329	-0.461386	0.415391	0.999912	0.988161	TRUE	no	no	down
Cops3	17	14	18	13	15	15	16.0869	17.8328	20.6564	10.3606	12.9987	14.4303	3.946	3.98594	4.05586	3.77453	3.85854	3.90074	15.3943	0.532676	0.255156	0.999912	0.954797	TRUE	no	no	up
Cops4	99	75	82	111	121	110	93.6823	95.5331	94.1015	88.4633	104.856	105.823	6.56989	6.58689	6.57417	6.52057	6.66728	6.67468	97.0765	-0.0770078	0.73918	0.999912	0.994903	TRUE	no	no	down
Cops5	55	40	51	79	41	71	52.0457	50.951	58.5265	62.9604	35.5298	68.3036	5.72833	5.71498	5.81423	5.8748	5.4669	5.93665	54.7195	-0.0448039	0.883604	0.999912	0.999888	TRUE	no	no	down
Cops6	80	57	62	107	82	76	75.7029	72.6052	71.1499	85.2755	71.0595	73.1137	6.23436	6.2016	6.18552	6.33451	6.18314	6.20633	74.8178	-0.0648691	0.795531	0.999912	0.998951	TRUE	no	no	down
Cops7a	46	18	19	28	47	35	43.5292	22.9279	21.804	22.3151	40.7292	33.6708	5.15887	4.77908	4.75081	4.74715	5.11536	4.98686	30.8294	-0.11016	0.77611	0.999912	0.998109	TRUE	no	no	down
Cops7b	23	20	14	24	19	26	21.7646	25.4755	16.0661	19.1272	16.465	25.0126	4.38629	4.46185	4.25116	4.32146	4.25316	4.45971	20.6518	0.0648991	0.876757	0.999912	0.999888	TRUE	no	no	up
Cops8	41	27	26	44	35	40	38.7977	34.3919	29.8371	35.0665	30.3303	38.4809	5.18247	5.10455	5.02196	5.11716	5.02664	5.17682	34.4841	-0.00561085	0.986567	0.999912	0.999888	TRUE	no	no	down
Cops9	167	142	151	210	190	163	158.03	180.876	173.284	167.363	164.65	156.81	7.33133	7.45608	7.41666	7.38459	7.36927	7.32426	166.836	0.0646047	0.745777	0.999912	0.997317	TRUE	no	no	up
Copz1	99	94	62	113	81	119	93.6823	119.735	71.1499	90.0573	70.193	114.481	6.5373	6.74698	6.31722	6.50361	6.29957	6.71248	93.2163	0.0500051	0.853289	0.999912	0.999343	TRUE	no	no	up
Copz2	9	10	10	10	7	11	8.51658	12.7377	11.4758	7.96967	6.06606	10.5823	3.20228	3.32426	3.29209	3.18142	3.11539	3.26841	9.55801	0.405619	0.48823	0.999912	0.988161	TRUE	no	no	up
Coq10a	3	5	2	8	11	4	2.83886	6.36887	2.29516	6.37573	9.53238	3.84809	2.2831	2.41012	2.27052	2.41798	2.52734	2.32251	5.20985	-0.817459	0.315651	0.999912	0.979959	TRUE	no	no	down
Coq10b	9	30	28	41	28	31	8.51658	38.2132	32.1322	32.6756	24.2642	29.8227	4.27485	4.94571	4.84184	4.86103	4.68218	4.80052	27.6041	-0.16403	0.707693	0.999912	0.992238	TRUE	no	no	down
Coq2	11	9	11	14	15	12	10.4091	11.464	12.6234	11.1575	12.9987	11.5443	3.50787	3.54068	3.57276	3.52993	3.58642	3.54246	11.6995	-0.0530852	0.919382	0.999912	0.999888	TRUE	no	no	down
Coq3	7	2	5	1	1	1	6.624	2.54755	5.73789	0.796967	0.86658	0.962023	1.61877	1.46154	1.57692	1.3797	1.38599	1.39389	2.9225	2.53023	0.035123	0.999912	0.56725	TRUE	no	no	up
Coq5	14	2	5	20	19	9	13.248	2.54755	5.73789	15.9393	16.465	8.65821	3.46369	3.14002	3.23526	3.54722	3.55819	3.32298	10.4327	-0.886942	0.150452	0.999912	0.925851	TRUE	no	no	down
Coq6	11	7	2	14	5	6	10.4091	8.91642	2.29516	11.1575	4.3329	5.77214	2.931	2.87605	2.65815	2.96177	2.71884	2.77502	7.14722	0.0243366	0.972682	0.999912	0.999888	TRUE	no	no	up
Coq7	11	12	14	16	12	19	10.4091	15.2853	16.0661	12.7515	10.399	18.2784	3.67898	3.81614	3.83765	3.74732	3.67599	3.89891	13.8649	0.00666088	0.989364	0.999912	0.999888	TRUE	no	no	up
Coq8b	21	21	19	21	20	15	19.872	26.7493	21.804	16.7363	17.3316	14.4303	4.27987	4.42526	4.3232	4.19775	4.21491	4.13951	19.4873	0.485684	0.248764	0.999912	0.954797	TRUE	no	no	up
Coq9	11	8	5	11	24	22	10.4091	10.1902	5.73789	8.76664	20.7979	21.1645	3.58635	3.58681	3.44861	3.52786	3.8781	3.88122	12.8444	-0.932202	0.0921843	0.999912	0.858145	TRUE	no	no	down
Coro1a	1037	663	737	829	1064	949	981.299	844.513	845.766	660.686	922.041	912.96	9.88373	9.72719	9.7287	9.47541	9.81857	9.80814	861.211	0.099401	0.591446	0.999912	0.988161	TRUE	no	no	up
Coro1b	634	522	565	594	500	486	599.945	664.91	648.382	473.398	433.29	467.543	9.18545	9.29099	9.26529	8.94352	8.85506	8.93155	547.912	0.476696	0.00376298	0.999912	0.103489	TRUE	no	no	up
Coro1c	81	56	87	101	94	80	76.6492	71.3314	99.8394	80.4937	81.4585	76.9618	6.29327	6.23961	6.51249	6.33314	6.34307	6.29664	81.1223	0.0524321	0.833922	0.999912	0.998951	TRUE	no	no	up
Coro2a	50	31	52	68	41	49	47.3143	39.487	59.6741	54.1937	35.5298	47.1391	5.55648	5.43952	5.72386	5.65797	5.36252	5.55384	47.223	0.098581	0.750188	0.999912	0.997317	TRUE	no	no	up
Coro7	43	36	44	65	63	51	40.6903	45.8559	50.4935	51.8028	54.5945	49.0632	5.48157	5.565	5.63056	5.65113	5.68994	5.61063	48.75	-0.186609	0.520414	0.999912	0.988161	TRUE	no	no	down
Cotl1	171	168	130	243	196	175	161.815	213.994	149.185	193.663	169.85	168.354	7.37861	7.64071	7.30619	7.54829	7.42344	7.41538	176.143	-0.0232166	0.91353	0.999912	0.999888	TRUE	no	no	down
Cox10	4	3	1	4	2	6	3.78515	3.82132	1.14758	3.18787	1.73316	5.77214	1.70616	1.70465	1.6073	1.68282	1.62222	1.78002	3.2412	-0.26933	0.787397	0.999912	0.998598	TRUE	no	no	down
Cox14	115	104	112	166	148	110	108.823	132.473	128.529	132.296	128.254	105.823	6.83157	7.0044	6.97809	7.00574	6.97711	6.80762	122.7	0.00789045	0.971757	0.999912	0.999888	TRUE	no	no	up
Cox16	4	1	1	8	7	5	3.78515	1.27377	1.14758	6.37573	6.06606	4.81011	1.98576	1.90014	1.89056	2.08637	2.07241	2.02406	3.90973	-1.42058	0.136935	0.999912	0.905984	TRUE	no	no	down
Cox17	306	259	291	352	360	323	289.564	329.908	333.945	280.532	311.969	310.733	8.20727	8.33556	8.34789	8.17581	8.28071	8.27674	309.442	0.07708	0.668326	0.999912	0.988161	TRUE	no	no	up
Cox18	14	9	10	25	15	9	13.248	11.464	11.4758	19.9242	12.9987	8.65821	3.70111	3.65293	3.65175	3.88781	3.69398	3.56251	12.9615	-0.207929	0.689732	0.999912	0.989293	TRUE	no	no	down
Cox19	35	21	31	34	33	31	33.12	26.7493	35.5749	27.0969	28.5971	29.8227	4.96881	4.84735	5.01005	4.84775	4.88005	4.90514	30.1602	0.164604	0.637092	0.999912	0.988161	TRUE	no	no	up
Cox20	54	35	46	57	52	63	51.0995	44.5821	52.7886	45.4271	45.0621	60.6074	5.65581	5.56323	5.67833	5.57048	5.5656	5.78386	49.9278	-0.0183073	0.9502	0.999912	0.999888	TRUE	no	no	down
Cox4i1	952	825	838	1121	1097	929	900.865	1050.86	961.671	893.4	950.638	893.719	9.83255	9.9926	9.90031	9.82385	9.88837	9.82433	941.859	0.0890208	0.57573	0.999912	0.988161	TRUE	no	no	up
Cox5a	169	233	259	347	319	261	159.922	296.789	297.223	276.547	276.439	251.088	7.5585	8.14279	8.14492	8.07492	8.07431	7.9798	259.668	-0.0978483	0.677731	0.999912	0.988161	TRUE	no	no	down
Cox5b	299	219	266	414	342	291	282.94	278.957	305.256	329.944	296.37	279.949	8.1638	8.15061	8.23837	8.31666	8.20941	8.15342	295.569	-0.0645702	0.721413	0.999912	0.993786	TRUE	no	no	down
Cox6a1	1460	1084	1163	1242	1130	1162	1381.58	1380.77	1334.63	989.833	979.235	1117.87	10.3722	10.3712	10.3354	10.024	10.0131	10.15	1197.32	0.408696	0.00866142	0.999912	0.246967	TRUE	no	no	up
Cox6a2	0	1	3	6	3	6	0	1.27377	3.44274	4.7818	2.59974	5.77214	1.44656	1.50915	1.58579	1.64275	1.5536	1.67387	2.97836	-1.5286	0.179016	0.999912	0.926224	TRUE	no	no	down
Cox6b1	394	227	281	403	245	404	372.837	289.147	322.47	321.178	212.312	388.657	8.4652	8.21261	8.31915	8.3155	7.91536	8.50737	317.767	0.0968947	0.671037	0.999912	0.988161	TRUE	no	no	up
Cox6b2	6	5	2	11	4	4	5.67772	6.36887	2.29516	8.76664	3.46632	3.84809	2.35849	2.37784	2.23839	2.47342	2.27369	2.29073	5.07047	-0.179449	0.824593	0.999912	0.998951	TRUE	no	no	down
Cox6c	327	113	172	403	197	337	309.436	143.937	197.384	321.178	170.716	324.202	8.1484	7.43171	7.71104	8.18774	7.5734	8.19545	244.475	-0.321678	0.258991	0.999912	0.954797	TRUE	no	no	down
Cox7a2	80	42	65	167	48	90	75.7029	53.4985	74.5926	133.093	41.5958	86.5821	6.22978	5.97438	6.21765	6.73355	5.78503	6.34138	77.5109	-0.356999	0.295479	0.999912	0.957469	TRUE	no	no	down
Cox7a2l	148	119	133	218	120	137	140.05	151.579	152.628	173.739	103.99	131.797	7.13305	7.20427	7.21113	7.33564	6.86946	7.07818	142.297	0.114264	0.62548	0.999912	0.988161	TRUE	no	no	up
Cox7b	324	106	164	278	185	366	306.597	135.02	188.203	221.557	160.317	352.1	8.10346	7.33557	7.6278	7.78178	7.47695	8.24471	227.299	-0.218216	0.642209	0.999912	0.988161	TRUE	no	no	down
Cox7c	106	109	170	253	157	199	100.306	138.841	195.088	201.633	136.053	191.443	6.90004	7.18428	7.49748	7.53358	7.1627	7.48138	160.561	-0.289155	0.263787	0.999912	0.955749	TRUE	no	no	down
Cox8a	1078	1037	1055	1180	1239	860	1020.1	1320.9	1210.7	940.421	1073.69	827.34	10.0076	10.2786	10.1867	9.92319	10.061	9.79221	1065.52	0.32087	0.071871	0.999912	0.805105	TRUE	no	no	up
Cpeb2	6	4	5	11	5	7	5.67772	5.0951	5.73789	8.76664	4.3329	6.73416	2.58732	2.5703	2.59035	2.6991	2.53596	2.62458	6.0574	-0.265919	0.713269	0.999912	0.993467	TRUE	no	no	down
Cpeb4	15	16	18	17	17	17	14.1943	20.3804	20.6564	13.5484	14.7319	16.3544	3.97838	4.13128	4.14065	3.9565	3.99207	4.03701	16.6443	0.299892	0.507435	0.999912	0.988161	TRUE	no	no	up
Cpne1	49	24	41	43	43	44	46.368	30.5706	47.0507	34.2696	37.2629	42.329	5.41241	5.15185	5.41884	5.20782	5.26315	5.34855	39.6418	0.13454	0.676213	0.999912	0.988161	TRUE	no	no	up
Cpne2	64	67	69	119	85	84	60.5623	85.3429	79.1829	94.8391	73.6593	80.8099	6.0919	6.36197	6.30205	6.45656	6.24308	6.31888	79.0661	-0.156375	0.543922	0.999912	0.988161	TRUE	no	no	down
Cpne3	16	14	16	32	17	23	15.1406	17.8328	18.3613	25.5029	14.7319	22.1265	4.1401	4.2128	4.22469	4.39809	4.1264	4.31523	18.9493	-0.288228	0.508497	0.999912	0.988161	TRUE	no	no	down
Cpne8	2	5	4	4	3	7	1.89257	6.36887	4.59032	3.18787	2.59974	6.73416	1.95062	2.11345	2.05586	2.00038	1.97722	2.13577	4.22892	0.0188686	0.982937	0.999912	0.999888	TRUE	no	no	up
Cpped1	1	0	4	2	1	13	0.946286	0	4.59032	1.59393	0.86658	12.5063	1.5748	1.55182	1.72053	1.59772	1.56743	2.00056	3.41724	-1.40892	0.235378	0.999912	0.954797	TRUE	no	no	down
Cpq	40	14	16	15	26	27	37.8515	17.8328	18.3613	11.9545	22.5311	25.9746	4.77652	4.35897	4.36857	4.17947	4.46501	4.54165	22.4176	0.321446	0.468684	0.999912	0.988161	TRUE	no	no	up
Cpsf1	65	50	51	55	48	36	61.5086	63.6887	58.5265	43.8332	41.5958	34.6328	5.79576	5.81507	5.75379	5.54469	5.50977	5.39479	50.6309	0.609459	0.0338038	0.999912	0.550464	TRUE	no	no	up
Cpsf2	4	5	3	1	6	10	3.78515	6.36887	3.44274	0.796967	5.19948	9.62023	2.19651	2.28616	2.18701	2.06327	2.25102	2.40477	4.8689	-0.188969	0.828118	0.999912	0.998951	TRUE	no	no	down
Cpsf3	59	32	40	53	37	51	55.8309	40.7608	45.9032	42.2392	32.0634	49.0632	5.63121	5.40903	5.48677	5.42948	5.25099	5.53512	44.3101	0.218247	0.484672	0.999912	0.988161	TRUE	no	no	up
Cpsf4	9	10	5	15	10	6	8.51658	12.7377	5.73789	11.9545	8.6658	5.77214	3.12987	3.24948	3.04295	3.24305	3.13461	3.03725	8.89744	0.00915269	0.988154	0.999912	0.999888	TRUE	no	no	up
Cpsf7	37	21	18	47	28	24	35.0126	26.7493	20.6564	37.4574	24.2642	23.0885	4.93342	4.77225	4.64328	4.98327	4.71607	4.6918	27.8714	-0.0384363	0.91984	0.999912	0.999888	TRUE	no	no	down
Cpt1a	7	8	5	13	10	9	6.624	10.1902	5.73789	10.3606	8.6658	8.65821	3.00445	3.11599	2.98002	3.1309	3.07339	3.07279	8.37278	-0.313027	0.614254	0.999912	0.988161	TRUE	no	no	down
Cpt2	7	4	7	7	4	6	6.624	5.0951	8.03305	5.57877	3.46632	5.77214	2.54514	2.49281	2.58804	2.50754	2.42621	2.5148	5.76156	0.421454	0.567031	0.999912	0.988161	TRUE	no	no	up
Cptp	8	4	5	8	7	7	7.57029	5.0951	5.73789	6.37573	6.06606	6.73416	2.69631	2.61413	2.63381	2.65519	2.64382	2.66744	6.26321	-0.0438717	0.950168	0.999912	0.999888	TRUE	no	no	down
Cr1l	52	23	31	48	29	44	49.2069	29.2968	35.5749	38.2544	25.1308	42.329	5.39009	5.05782	5.16778	5.21551	4.95999	5.28253	36.6321	0.124408	0.720004	0.999912	0.993786	TRUE	no	no	up
Cradd	2	0	0	2	1	6	1.89257	0	0	1.59393	0.86658	5.77214	0.760671	0.689769	0.686316	0.747968	0.716143	0.911202	1.68754	-1.9557	0.220561	0.999912	0.951995	TRUE	no	no	down
Cramp1l	6	3	6	12	9	8	5.67772	3.82132	6.88547	9.5636	7.79922	7.69618	2.75355	2.69923	2.79597	2.88952	2.82774	2.82325	6.90725	-0.606769	0.374784	0.999912	0.988161	TRUE	no	no	down
Crbn	3	2	5	3	6	4	2.83886	2.54755	5.73789	2.3909	5.19948	3.84809	1.86378	1.85803	1.96827	1.84218	1.95604	1.90316	3.76046	-0.0367099	0.96793	0.999912	0.999888	TRUE	no	no	down
Crcp	40	21	29	43	45	40	37.8515	26.7493	33.2798	34.2696	38.9961	38.4809	5.17787	4.97896	5.09697	5.11366	5.19868	5.18856	34.9378	-0.1801	0.587733	0.999912	0.988161	TRUE	no	no	down
Creb3	36	24	28	57	40	23	34.0663	30.5706	32.1322	45.4271	34.6632	22.1265	5.06173	4.99851	5.02616	5.25937	5.07321	4.82141	33.1643	-0.0852408	0.811678	0.999912	0.998951	TRUE	no	no	down
Crebzf	10	16	14	8	10	13	9.46286	20.3804	16.0661	6.37573	8.6658	12.5063	3.48443	3.77369	3.67311	3.37104	3.45576	3.5783	12.2429	0.73094	0.17879	0.999912	0.926224	TRUE	no	no	up
Creg1	20	6	5	11	14	7	18.9257	7.64265	5.73789	8.76664	12.1321	6.73416	3.5602	3.23648	3.17315	3.26387	3.37307	3.19847	9.98986	0.252396	0.677863	0.999912	0.988161	TRUE	no	no	up
Creld1	6	7	2	8	10	2	5.67772	8.91642	2.29516	6.37573	8.6658	1.92405	2.47781	2.57775	2.35905	2.50475	2.5853	2.33498	5.64248	-0.0324369	0.967296	0.999912	0.999888	TRUE	no	no	down
Creld2	74	66	112	165	98	132	70.0252	84.0691	128.529	131.5	84.9248	126.987	6.36496	6.51578	6.87582	6.90262	6.51719	6.86774	104.339	-0.284693	0.300517	0.999912	0.961498	TRUE	no	no	down
Crem	60	47	57	94	78	64	56.7772	59.8674	65.412	74.9149	67.5932	61.5695	5.91163	5.95376	6.01922	6.13032	6.04578	5.97281	64.3557	-0.168906	0.522521	0.999912	0.988161	TRUE	no	no	down
Crip1	1327	980	1040	1880	1207	1170	1255.72	1248.3	1193.48	1498.3	1045.96	1125.57	10.2832	10.2769	10.23	10.4699	10.093	10.169	1227.89	0.0104838	0.953622	0.999912	0.999888	TRUE	no	no	up
Crip2	27	23	30	39	32	27	25.5497	29.2968	34.4274	31.0817	27.7306	25.9746	4.7836	4.86058	4.95562	4.89784	4.82885	4.79285	29.0101	0.0667579	0.851359	0.999912	0.999343	TRUE	no	no	up
Cript	32	18	27	77	33	39	30.2812	22.9279	30.9846	61.3664	28.5971	37.5189	5.02902	4.89324	5.04545	5.53124	4.99358	5.1629	35.2794	-0.597854	0.103811	0.999912	0.874608	TRUE	no	no	down
Crispld2	6	3	9	4	6	7	5.67772	3.82132	10.3282	3.18787	5.19948	6.73416	2.51214	2.45144	2.66043	2.41191	2.49402	2.54975	5.82479	0.408009	0.586929	0.999912	0.988161	TRUE	no	no	up
Crkl	15	8	13	29	24	18	14.1943	10.1902	14.9185	23.112	20.7979	17.3164	3.99716	3.89931	4.01984	4.22876	4.1701	4.08071	16.7549	-0.634519	0.165655	0.999912	0.925851	TRUE	no	no	down
Crlf2	129	138	126	129	145	117	122.071	175.781	144.595	102.809	125.654	112.557	6.96082	7.29262	7.11282	6.80875	6.98648	6.88958	130.578	0.37111	0.102474	0.999912	0.874608	TRUE	no	no	up
Crlf3	37	22	34	44	34	36	35.0126	28.023	39.0177	35.0665	29.4637	34.6328	5.09282	4.96616	5.15971	5.09471	4.98642	5.08584	33.5361	0.0459335	0.891602	0.999912	0.999888	TRUE	no	no	up
Crls1	9	9	8	10	22	18	8.51658	11.464	9.18063	7.96967	19.0648	17.3164	3.48197	3.57603	3.50922	3.45674	3.78978	3.73917	12.252	-0.606068	0.268159	0.999912	0.957469	TRUE	no	no	down
Crnkl1	4	1	3	9	4	6	3.78515	1.27377	3.44274	7.1727	3.46632	5.77214	2.05461	1.96993	2.04375	2.18443	2.0414	2.12799	4.15214	-0.919935	0.305171	0.999912	0.970031	TRUE	no	no	down
Crocc	0	2	8	2	6	4	0	2.54755	9.18063	1.59393	5.19948	3.84809	1.68238	1.79382	2.01746	1.74403	1.89375	1.84012	3.72828	0.121477	0.905636	0.999912	0.999888	TRUE	no	no	up
Crtap	3	7	9	9	10	9	2.83886	8.91642	10.3282	7.1727	8.6658	8.65821	2.75829	2.9708	3.01517	2.91571	2.96813	2.96665	7.76337	-0.177551	0.788963	0.999912	0.998598	TRUE	no	no	down
Crtc2	171	122	129	139	151	137	161.815	155.4	148.038	110.778	130.854	131.797	7.2587	7.21863	7.17502	6.91446	7.06319	7.07002	139.78	0.31965	0.128744	0.999912	0.905984	TRUE	no	no	up
Crtc3	50	33	38	62	50	32	47.3143	42.0346	43.608	49.4119	43.329	30.7847	5.48502	5.403	5.42714	5.51891	5.42348	5.20634	42.7471	0.102818	0.743345	0.999912	0.996949	TRUE	no	no	up
Cry1	6	18	10	14	25	18	5.67772	22.9279	11.4758	11.1575	21.6645	17.3164	3.58636	4.06061	3.77875	3.75842	4.05149	3.93728	15.0366	-0.353905	0.504613	0.999912	0.988161	TRUE	no	no	down
Cry2	0	0	2	6	3	3	0	0	2.29516	4.7818	2.59974	2.88607	0.99984	1.01191	1.09542	1.19959	1.10892	1.11943	2.09379	-2.20099	0.128671	0.999912	0.905984	TRUE	no	no	down
Cryab	0	4	8	2	6	4	0	5.0951	9.18063	1.59393	5.19948	3.84809	1.80971	2.013	2.15157	1.8714	2.0241	1.97027	4.15287	0.399464	0.680981	0.999912	0.988161	TRUE	no	no	up
Crybg1	120	73	92	120	97	122	113.554	92.9855	105.577	95.636	84.0582	117.367	6.76091	6.59007	6.69607	6.61091	6.50269	6.7902	101.53	0.0772403	0.745912	0.999912	0.997317	TRUE	no	no	up
Crybg3	7	2	2	4	7	2	6.624	2.54755	2.29516	3.18787	6.06606	1.92405	2.02301	1.8757	1.8643	1.89336	2.00584	1.84503	3.77411	0.0660445	0.943262	0.999912	0.999888	TRUE	no	no	up
Cryl1	15	10	8	8	10	11	14.1943	12.7377	9.18063	6.37573	8.6658	10.5823	3.46255	3.41243	3.31229	3.20903	3.29217	3.35462	10.2894	0.510212	0.367402	0.999912	0.988161	TRUE	no	no	up
Cryz	4	4	1	7	4	2	3.78515	5.0951	1.14758	5.57877	3.46632	1.92405	1.81431	1.85651	1.7168	1.88645	1.80196	1.74119	3.49949	-0.153229	0.873298	0.999912	0.999888	TRUE	no	no	down
Cryzl1	9	13	12	18	20	12	8.51658	16.5591	13.7709	14.3454	17.3316	11.5443	3.60819	3.83632	3.76647	3.78413	3.86658	3.70227	13.678	-0.177883	0.724095	0.999912	0.994235	TRUE	no	no	down
Cryzl2	22	14	11	27	10	23	20.8183	17.8328	12.6234	21.5181	8.6658	22.1265	4.18423	4.10786	3.97521	4.2057	3.842	4.21502	17.2642	-0.0207575	0.96531	0.999912	0.999888	TRUE	no	no	down
Cs	142	71	58	100	105	104	134.373	90.438	66.5596	79.6967	90.9909	100.05	6.86185	6.51076	6.27015	6.40352	6.51529	6.59653	93.6847	0.115643	0.67306	0.999912	0.988161	TRUE	no	no	up
Csad	23	10	25	14	19	17	21.7646	12.7377	28.6895	11.1575	16.465	16.3544	4.23319	4.00944	4.37627	3.94213	4.0995	4.09732	17.8615	0.537239	0.240667	0.999912	0.954797	TRUE	no	no	up
Csde1	25	25	17	49	35	33	23.6572	31.8444	19.5088	39.0514	30.3303	31.7468	4.74919	4.91459	4.66454	5.05503	4.88896	4.91602	29.3565	-0.44183	0.225398	0.999912	0.951995	TRUE	no	no	down
Cse1l	31	21	19	31	20	34	29.3349	26.7493	21.804	24.706	17.3316	32.7088	4.74183	4.68585	4.58249	4.64378	4.46661	4.8079	25.4391	0.0686914	0.860291	0.999912	0.999454	TRUE	no	no	up
Csf1	2	6	5	9	6	7	1.89257	7.64265	5.73789	7.1727	5.19948	6.73416	2.35515	2.56147	2.50186	2.55628	2.48191	2.53741	5.72991	-0.36485	0.632378	0.999912	0.988161	TRUE	no	no	down
Csf1r	24	24	22	30	47	42	22.7109	30.5706	25.2467	23.909	40.7292	40.405	4.7581	4.92254	4.81836	4.77979	5.11083	5.10189	30.5952	-0.422267	0.250771	0.999912	0.954797	TRUE	no	no	down
Csf2ra	900	505	546	498	706	569	851.658	643.256	626.578	396.889	611.805	547.391	9.59395	9.29956	9.27271	8.81317	9.24835	9.13471	612.93	0.448961	0.0305122	0.999912	0.529434	TRUE	no	no	up
Csf2rb	510	316	344	539	510	476	482.606	402.513	394.767	429.565	441.956	457.923	8.86942	8.68659	8.66707	8.75119	8.78	8.81594	434.888	-0.0528373	0.76239	0.999912	0.998109	TRUE	no	no	down
Csf2rb2	73	43	49	83	91	63	69.0789	54.7723	56.2314	66.1482	78.8588	60.6074	6.06101	5.88889	5.90561	6.02721	6.17035	5.95916	64.2828	-0.186396	0.489763	0.999912	0.988161	TRUE	no	no	down
Csk	141	132	131	136	186	138	133.426	168.138	150.333	108.387	161.184	132.759	7.08976	7.3001	7.19787	6.90416	7.2642	7.08531	142.371	0.165637	0.46626	0.999912	0.988161	TRUE	no	no	up
Csnk1a1	32	12	16	9	37	26	30.2812	15.2853	18.3613	7.1727	32.0634	25.0126	4.579	4.24069	4.31192	3.96827	4.61917	4.46643	21.3627	0.0164571	0.973227	0.999912	0.999888	TRUE	no	no	up
Csnk1d	44	28	43	84	49	42	41.6366	35.6657	49.3459	66.9452	42.4624	40.405	5.44887	5.35797	5.56579	5.80711	5.46145	5.42902	46.0768	-0.245892	0.441469	0.999912	0.988161	TRUE	no	no	down
Csnk1e	5	7	13	14	16	18	4.73143	8.91642	14.9185	11.1575	13.8653	17.3164	3.3129	3.46389	3.62961	3.52459	3.60709	3.69983	11.8176	-0.581746	0.298283	0.999912	0.958439	TRUE	no	no	down
Csnk1g1	6	2	6	7	9	8	5.67772	2.54755	6.88547	5.57877	7.79922	7.69618	2.58452	2.48328	2.62507	2.5799	2.66037	2.65468	6.03082	-0.456831	0.532885	0.999912	0.988161	TRUE	no	no	down
Csnk1g2	40	27	39	44	61	46	37.8515	34.3919	44.7556	35.0665	52.8614	44.2531	5.31023	5.25661	5.42143	5.25825	5.54603	5.41528	41.53	-0.172383	0.588219	0.999912	0.988161	TRUE	no	no	down
Csnk1g3	15	5	8	7	5	4	14.1943	6.36887	9.18063	5.57877	4.3329	3.84809	3.04554	2.79691	2.88535	2.76253	2.71658	2.7024	7.25059	1.12497	0.100172	0.999912	0.872611	TRUE	no	no	up
Csnk2a1	3	4	8	18	11	5	2.83886	5.0951	9.18063	14.3454	9.53238	4.81011	2.74383	2.83849	2.96557	3.13816	2.98265	2.81873	7.63375	-0.77898	0.265403	0.999912	0.955956	TRUE	no	no	down
Csnk2b	188	130	194	320	226	249	177.902	165.591	222.63	255.029	195.847	239.544	7.55192	7.48993	7.76409	7.89899	7.6418	7.83594	209.424	-0.286367	0.170618	0.999912	0.925851	TRUE	no	no	down
Cspp1	1	1	0	6	2	2	0.946286	1.27377	0	4.7818	1.73316	1.92405	0.822213	0.838865	0.788441	0.982338	0.854851	0.862768	1.77651	-1.94554	0.193935	0.999912	0.937198	TRUE	no	no	down
Csrnp1	150	148	167	175	201	197	141.943	188.519	191.646	139.469	174.183	189.519	7.24248	7.50387	7.52012	7.22478	7.43091	7.51063	170.88	0.0515528	0.814601	0.999912	0.998951	TRUE	no	no	up
Csrp1	452	219	248	285	334	349	427.721	278.957	284.6	227.136	289.438	335.746	8.59076	8.16166	8.18072	7.96143	8.19668	8.34409	307.266	0.222488	0.323292	0.999912	0.979959	TRUE	no	no	up
Csrp2	19	20	18	18	15	15	17.9794	25.4755	20.6564	14.3454	12.9987	14.4303	4.13007	4.2943	4.19263	4.02938	3.99229	4.03589	17.6476	0.608761	0.167542	0.999912	0.925851	TRUE	no	no	up
Cst3	27725	23776	22640	26633	30554	25823	26235.8	30285.3	25981.2	21225.6	26477.5	24842.3	14.6716	14.8254	14.6612	14.4473	14.6814	14.6135	25841.3	0.18554	0.250019	0.999912	0.954797	TRUE	no	no	up
Cstb	88	136	109	188	162	140	83.2732	173.233	125.086	149.83	140.386	134.683	6.65197	7.29237	6.99682	7.16171	7.10076	7.06259	134.415	-0.164775	0.520546	0.999912	0.988161	TRUE	no	no	down
Cstf1	32	26	13	29	22	23	30.2812	33.1181	14.9185	23.112	19.0648	22.1265	4.69477	4.73727	4.35141	4.54133	4.44369	4.51907	23.7702	0.284213	0.484255	0.999912	0.988161	TRUE	no	no	up
Cstf2	6	5	9	2	10	13	5.67772	6.36887	10.3282	1.59393	8.6658	12.5063	2.80589	2.83425	2.95738	2.63405	2.91121	3.03122	7.52347	-0.00915505	0.989803	0.999912	0.999888	TRUE	no	no	down
Cstf2t	5	9	3	1	2	3	4.73143	11.464	3.44274	0.796967	1.73316	2.88607	1.9761	2.18582	1.92638	1.80406	1.85092	1.90269	4.17572	1.86806	0.0532739	0.999912	0.725033	TRUE	no	no	up
Cstf3	8	18	14	22	14	17	7.57029	22.9279	16.0661	17.5333	12.1321	16.3544	3.68938	4.09862	3.94023	3.98365	3.82875	3.94933	15.4307	-0.0119809	0.98079	0.999912	0.999888	TRUE	no	no	down
Ctbp1	40	21	43	37	34	32	37.8515	26.7493	49.3459	29.4878	29.4637	30.7847	5.14467	4.94283	5.32182	4.98652	4.98727	5.01475	33.9471	0.350353	0.310426	0.999912	0.973501	TRUE	no	no	up
Ctbp2	33	15	23	19	28	27	31.2274	19.1066	26.3943	15.1424	24.2642	25.9746	4.71391	4.45574	4.61148	4.33719	4.56834	4.60523	23.6849	0.250538	0.534163	0.999912	0.988161	TRUE	no	no	up
Ctc1	11	7	16	21	15	8	10.4091	8.91642	18.3613	16.7363	12.9987	7.69618	3.57174	3.53584	3.78726	3.7591	3.64976	3.48598	12.5197	-0.00209826	0.996881	0.999912	0.999888	TRUE	no	no	down
Ctcf	38	19	14	37	26	15	35.9589	24.2017	16.0661	29.4878	22.5311	14.4303	4.80374	4.56468	4.37967	4.68319	4.5278	4.32764	23.7793	0.201744	0.634148	0.999912	0.988161	TRUE	no	no	up
Ctdnep1	154	158	164	265	236	148	145.728	201.256	188.203	211.196	204.513	142.379	7.29831	7.59734	7.53462	7.64678	7.61505	7.27767	182.213	-0.066524	0.769196	0.999912	0.998109	TRUE	no	no	down
Ctdp1	23	12	19	11	25	11	21.7646	15.2853	21.804	8.76664	21.6645	10.5823	4.16139	3.99817	4.15522	3.79224	4.16195	3.86138	16.6445	0.529458	0.270849	0.999912	0.957469	TRUE	no	no	up
Ctdsp1	33	13	27	26	43	28	31.2274	16.5591	30.9846	20.7211	37.2629	26.9366	4.83999	4.5333	4.83182	4.60929	4.95596	4.75295	27.282	-0.0930939	0.812564	0.999912	0.998951	TRUE	no	no	down
Ctdsp2	19	14	20	21	18	29	17.9794	17.8328	22.9516	16.7363	15.5984	27.8987	4.25315	4.25318	4.36952	4.21793	4.18875	4.48177	19.8329	-0.0277261	0.948754	0.999912	0.999888	TRUE	no	no	down
Ctdspl2	6	1	1	0	1	1	5.67772	1.27377	1.14758	0	0.86658	0.962023	0.834047	0.658636	0.653031	0.595305	0.637923	0.643526	1.65461	2.23331	0.153365	0.999912	0.925851	TRUE	no	no	up
Ctif	7	3	4	10	3	6	6.624	3.82132	4.59032	7.96967	2.59974	5.77214	2.4369	2.34105	2.36537	2.48874	2.28415	2.40657	5.22953	-0.107024	0.891931	0.999912	0.999888	TRUE	no	no	down
Ctla4	1	3	7	7	6	9	0.946286	3.82132	8.03305	5.57877	5.19948	8.65821	2.22992	2.35164	2.49049	2.41146	2.39674	2.51788	5.37285	-0.62813	0.441648	0.999912	0.988161	TRUE	no	no	down
Ctnna1	99	79	97	133	100	116	93.6823	100.628	111.315	105.997	86.658	111.595	6.59577	6.65693	6.74341	6.70237	6.5296	6.74694	101.646	0.00549393	0.981231	0.999912	0.999888	TRUE	no	no	up
Ctnnb1	78	68	77	71	88	97	73.8103	86.6167	88.3636	56.5846	76.259	93.3162	6.24311	6.37191	6.38954	6.03392	6.26923	6.43798	79.1584	0.139559	0.598422	0.999912	0.988161	TRUE	no	no	up
Ctnnbip1	4	4	4	7	7	8	3.78515	5.0951	4.59032	5.57877	6.06606	7.69618	2.38872	2.43913	2.42139	2.45538	2.47331	2.52891	5.46859	-0.527388	0.487823	0.999912	0.988161	TRUE	no	no	down
Ctnnbl1	12	9	9	15	11	14	11.3554	11.464	10.3282	11.9545	9.53238	13.4683	3.50342	3.50632	3.47398	3.52236	3.44552	3.5654	11.3505	-0.0736121	0.890306	0.999912	0.999888	TRUE	no	no	down
Ctnnd1	2	8	8	8	2	2	1.89257	10.1902	9.18063	6.37573	1.73316	1.92405	2.17413	2.46065	2.43623	2.35199	2.16269	2.17628	5.21606	1.02834	0.230675	0.999912	0.951995	TRUE	no	no	up
Ctns	9	3	14	6	12	12	8.51658	3.82132	16.0661	4.7818	10.399	11.5443	3.15114	3.00721	3.36694	3.01204	3.21328	3.24719	9.18817	0.107777	0.865883	0.999912	0.999454	TRUE	no	no	up
Ctps	8	1	2	10	3	7	7.57029	1.27377	2.29516	7.96967	2.59974	6.73416	2.35176	2.13286	2.16437	2.37213	2.16578	2.3223	4.74047	-0.578258	0.506254	0.999912	0.988161	TRUE	no	no	down
Ctr9	19	10	13	14	18	13	17.9794	12.7377	14.9185	11.1575	15.5984	12.5063	3.92095	3.78155	3.83813	3.72704	3.85907	3.77144	14.1497	0.228932	0.637153	0.999912	0.988161	TRUE	no	no	up
Ctrc	5	2	1	5	6	1	4.73143	2.54755	1.14758	3.98483	5.19948	0.962023	1.70219	1.62103	1.56808	1.67634	1.72209	1.55434	3.09548	-0.252472	0.806761	0.999912	0.998951	TRUE	no	no	down
Ctsb	7	2	1	4	9	9	6.624	2.54755	1.14758	3.18787	7.79922	8.65821	2.37541	2.23459	2.17886	2.24345	2.41934	2.44453	4.99407	-0.867996	0.309083	0.999912	0.971794	TRUE	no	no	down
Ctsc	33	26	30	64	37	50	31.2274	33.1181	34.4274	51.0059	32.0634	48.1011	5.12495	5.16594	5.18695	5.45859	5.13899	5.41011	38.3239	-0.411633	0.213247	0.999912	0.949781	TRUE	no	no	down
Ctsd	26	22	43	26	39	53	24.6034	28.023	49.3459	20.7211	33.7966	50.9872	4.88668	4.96573	5.322	4.78935	5.07102	5.35428	34.5796	-0.0444427	0.909711	0.999912	0.999888	TRUE	no	no	down
Ctse	121	57	68	3	11	7	114.501	72.6052	78.0354	2.3909	9.53238	6.73416	6.11195	5.66193	5.73478	4.20883	4.48312	4.41548	47.2998	3.85632	5.37623e-19	4.32572e-15	8.93285e-13	TRUE	yes	yes	up
Ctsh	196	103	102	150	118	177	185.472	131.199	117.053	119.545	102.256	170.278	7.37529	7.05241	6.95247	6.96753	6.83223	7.29315	137.634	0.153159	0.550276	0.999912	0.988161	TRUE	no	no	up
Ctss	530	319	405	590	423	522	501.532	406.334	464.769	470.21	366.563	502.176	8.92372	8.71146	8.84584	8.858	8.60789	8.92499	451.931	0.0375327	0.843064	0.999912	0.998951	TRUE	no	no	up
Ctsz	824	513	635	788	755	723	779.74	653.446	728.713	628.01	654.268	695.543	9.55598	9.37379	9.48559	9.33271	9.3747	9.43763	689.953	0.12966	0.432678	0.999912	0.988161	TRUE	no	no	up
Cttnbp2nl	31	17	17	20	20	23	29.3349	21.6542	19.5088	15.9393	17.3316	22.1265	4.56549	4.39512	4.34682	4.24902	4.28874	4.40773	20.9826	0.363897	0.379024	0.999912	0.988161	TRUE	no	no	up
Cuedc2	134	116	109	147	128	108	126.802	147.758	125.086	117.154	110.922	103.898	6.96185	7.09792	6.94916	6.89088	6.84276	6.787	121.937	0.26394	0.225377	0.999912	0.951995	TRUE	no	no	up
Cul1	16	7	9	22	6	13	15.1406	8.91642	10.3282	17.5333	5.19948	12.5063	3.62652	3.44867	3.48731	3.69912	3.30836	3.55087	11.604	-0.024829	0.965118	0.999912	0.999888	TRUE	no	no	down
Cul4a	1	5	10	18	10	8	0.946286	6.36887	11.4758	14.3454	8.6658	7.69618	2.74809	2.96033	3.11491	3.21731	3.03273	2.99969	8.24972	-0.752678	0.282856	0.999912	0.957469	TRUE	no	no	down
Cul7	8	7	7	5	8	7	7.57029	8.91642	8.03305	3.98483	6.93264	6.73416	2.81238	2.85038	2.82543	2.67653	2.79039	2.78349	7.02857	0.478397	0.476029	0.999912	0.988161	TRUE	no	no	up
Cul9	4	2	2	6	4	3	3.78515	2.54755	2.29516	4.7818	3.46632	2.88607	1.75343	1.70896	1.69835	1.79467	1.74133	1.71861	3.29367	-0.358929	0.709523	0.999912	0.992238	TRUE	no	no	down
Cuta	226	233	250	280	319	254	213.861	296.789	286.895	223.151	276.439	244.354	7.82555	8.14243	8.10961	7.865	8.07399	7.95315	256.915	0.0974652	0.631584	0.999912	0.988161	TRUE	no	no	up
Cutc	4	3	8	8	4	8	3.78515	3.82132	9.18063	6.37573	3.46632	7.69618	2.4286	2.4381	2.61081	2.52523	2.4136	2.56907	5.72089	-0.0646215	0.932293	0.999912	0.999888	TRUE	no	no	down
Cux1	48	37	33	42	35	43	45.4217	47.1297	37.8701	33.4726	30.3303	41.367	5.38762	5.40699	5.2645	5.18253	5.12367	5.32262	39.2652	0.314133	0.324404	0.999912	0.981929	TRUE	no	no	up
Cwc15	254	123	186	492	214	218	240.357	156.674	213.45	392.108	185.448	209.721	7.87724	7.48212	7.76299	8.37433	7.62889	7.74573	232.96	-0.365968	0.178904	0.999912	0.926224	TRUE	no	no	down
Cwc22	8	6	4	8	4	7	7.57029	7.64265	4.59032	6.37573	3.46632	6.73416	2.64142	2.63758	2.53891	2.60059	2.48919	2.61226	6.06324	0.261142	0.718086	0.999912	0.993786	TRUE	no	no	up
Cwc25	7	5	13	6	10	11	6.624	6.36887	14.9185	4.7818	8.6658	10.5823	3.01778	3.01686	3.26687	2.94368	3.0873	3.14857	8.65688	0.224326	0.724186	0.999912	0.994235	TRUE	no	no	up
Cwc27	11	2	4	4	4	5	10.4091	2.54755	4.59032	3.18787	3.46632	4.81011	2.44875	2.17827	2.24712	2.18863	2.20191	2.25483	4.83522	0.661531	0.424922	0.999912	0.988161	TRUE	no	no	up
Cwf19l2	3	1	5	8	2	4	2.83886	1.27377	5.73789	6.37573	1.73316	3.84809	1.82675	1.77545	1.93107	1.96652	1.77931	1.86615	3.63459	-0.280259	0.769615	0.999912	0.998109	TRUE	no	no	down
Cx3cl1	4	3	5	5	9	7	3.78515	3.82132	5.73789	3.98483	7.79922	6.73416	2.34891	2.35694	2.42017	2.35325	2.49644	2.45652	5.31043	-0.469201	0.546331	0.999912	0.988161	TRUE	no	no	down
Cx3cr1	7	0	4	2	3	6	6.624	0	4.59032	1.59393	2.59974	5.77214	1.91781	1.67845	1.84057	1.7208	1.76562	1.88684	3.53002	0.238786	0.812227	0.999912	0.998951	TRUE	no	no	up
Cxcl1	11	11	16	13	6	9	10.4091	14.0115	18.3613	10.3606	5.19948	8.65821	3.42257	3.5218	3.63845	3.42026	3.24195	3.36685	11.1667	0.808544	0.147705	0.999912	0.925851	TRUE	no	no	up
Cxcl10	34	51	46	80	56	54	32.1737	64.9625	52.7886	63.7573	48.5285	51.9492	5.37697	5.85692	5.70496	5.85293	5.64392	5.69369	52.36	-0.148346	0.634957	0.999912	0.988161	TRUE	no	no	down
Cxcl16	983	617	734	787	752	887	930.199	785.919	842.323	627.213	651.668	853.314	9.78826	9.61221	9.68407	9.38083	9.41991	9.69781	781.773	0.264365	0.146524	0.999912	0.925519	TRUE	no	no	up
Cxcl2	6	12	13	7	12	15	5.67772	15.2853	14.9185	5.57877	10.399	14.4303	3.24932	3.53923	3.53404	3.23523	3.40657	3.52709	11.0483	0.22929	0.694972	0.999912	0.989293	TRUE	no	no	up
Cxcl9	24	14	15	21	22	18	22.7109	17.8328	17.2137	16.7363	19.0648	17.3164	4.30843	4.19119	4.1757	4.15963	4.22124	4.17677	18.4791	0.129719	0.76221	0.999912	0.998109	TRUE	no	no	up
Cxcr3	4	4	5	4	5	6	3.78515	5.0951	5.73789	3.18787	4.3329	5.77214	2.16945	2.21666	2.23928	2.1426	2.18999	2.24341	4.65184	0.137831	0.86568	0.999912	0.999454	TRUE	no	no	up
Cxcr4	76	52	70	142	132	99	71.9178	66.2363	80.3305	113.169	114.389	95.2403	6.30267	6.24833	6.39323	6.68789	6.69627	6.53375	90.2138	-0.563597	0.019412	0.999912	0.410986	TRUE	no	no	down
Cxcr5	0	4	0	6	0	2	0	5.0951	0	4.7818	0	1.92405	0.82898	1.02111	0.836104	1.0322	0.82575	0.911162	1.96682	-0.426668	0.869822	0.999912	0.999888	TRUE	no	no	down
Cxxc1	124	99	108	129	169	116	117.339	126.104	123.939	102.809	146.452	111.595	6.8905	6.95375	6.93882	6.77366	7.09256	6.8465	121.373	0.0249933	0.913005	0.999912	0.999888	TRUE	no	no	up
Cyb561a3	48	40	46	70	43	58	45.4217	50.951	52.7886	55.7877	37.2629	55.7973	5.56642	5.64701	5.67264	5.71739	5.43193	5.71526	49.6682	0.000384545	0.998973	0.999912	0.999888	TRUE	no	no	up
Cyb561d1	11	7	4	14	8	10	10.4091	8.91642	4.59032	11.1575	6.93264	9.62023	3.16223	3.11346	2.97594	3.18981	3.04661	3.13707	8.60438	-0.204494	0.741881	0.999912	0.996099	TRUE	no	no	down
Cyb561d2	21	26	22	20	21	22	19.872	33.1181	25.2467	15.9393	18.1982	21.1645	4.39918	4.66999	4.51992	4.29302	4.35579	4.43031	22.2565	0.492424	0.225744	0.999912	0.951995	TRUE	no	no	up
Cyb5a	173	93	117	307	138	166	163.708	118.461	134.267	244.669	119.588	159.696	7.31982	7.0332	7.13971	7.71296	7.03412	7.29661	156.731	-0.32973	0.211636	0.999912	0.949317	TRUE	no	no	down
Cyb5b	15	6	5	10	16	15	14.1943	7.64265	5.73789	7.96967	13.8653	14.4303	3.51092	3.31943	3.25574	3.31534	3.50405	3.51706	10.64	-0.361344	0.532593	0.999912	0.988161	TRUE	no	no	down
Cyb5d1	8	1	2	3	6	3	7.57029	1.27377	2.29516	2.3909	5.19948	2.88607	1.99441	1.76782	1.80169	1.79791	1.91159	1.82123	3.60261	0.14334	0.88132	0.999912	0.999888	TRUE	no	no	up
Cyb5r1	74	38	47	66	53	62	70.0252	48.4034	53.9362	52.5998	45.9287	59.6454	5.96623	5.69029	5.76436	5.74489	5.6474	5.8396	55.0898	0.134722	0.639193	0.999912	0.988161	TRUE	no	no	up
Cyb5r3	81	68	93	120	120	74	76.6492	86.6167	106.725	95.636	103.99	71.1897	6.35589	6.45686	6.63251	6.54061	6.61338	6.29765	90.1343	-0.0101407	0.968248	0.999912	0.999888	TRUE	no	no	down
Cyb5r4	20	12	9	17	18	20	18.9257	15.2853	10.3282	13.5484	15.5984	19.2405	4.03891	3.94388	3.81019	3.89282	3.95215	4.0464	15.4878	-0.10352	0.827181	0.999912	0.998951	TRUE	no	no	down
Cyba	891	938	1131	1299	1318	1085	843.141	1194.8	1297.91	1035.26	1142.15	1043.79	9.82314	10.1837	10.2711	10.0341	10.1368	10.0427	1092.84	0.0494853	0.794409	0.999912	0.998951	TRUE	no	no	up
Cybb	14	20	17	39	30	35	13.248	25.4755	19.5088	31.0817	25.9974	33.6708	4.33625	4.63322	4.50377	4.75564	4.64676	4.80051	24.8304	-0.659287	0.0966898	0.999912	0.865173	TRUE	no	no	down
Cybc1	42	22	28	36	50	34	39.744	28.023	32.1322	28.6908	43.329	32.7088	5.1877	4.97856	5.05265	4.98078	5.24935	5.06223	34.1046	-0.0573897	0.867518	0.999912	0.999888	TRUE	no	no	down
Cyc1	141	141	137	195	205	151	133.426	179.602	157.218	155.409	177.649	145.265	7.14792	7.41962	7.29711	7.28628	7.4121	7.22461	158.095	-0.029605	0.889971	0.999912	0.999888	TRUE	no	no	down
Cyfip2	19	16	17	43	29	30	17.9794	20.3804	19.5088	34.2696	25.1308	28.8607	4.45103	4.51649	4.49416	4.80916	4.61821	4.6963	24.355	-0.615631	0.113229	0.999912	0.885696	TRUE	no	no	down
Cyhr1	13	13	15	20	25	9	12.3017	16.5591	17.2137	15.9393	21.6645	8.65821	3.84443	3.95977	3.97729	3.94732	4.09535	3.73455	15.3894	-0.0229493	0.96258	0.999912	0.999888	TRUE	no	no	down
Cyld	8	1	1	5	7	4	7.57029	1.27377	1.14758	3.98483	6.06606	3.84809	2.13468	1.91159	1.9019	2.00488	2.0843	1.99979	3.98177	-0.41021	0.659737	0.999912	0.988161	TRUE	no	no	down
Cyp20a1	2	3	6	5	7	3	1.89257	3.82132	6.88547	3.98483	6.06606	2.88607	1.97944	2.05733	2.16106	2.06129	2.14131	2.01951	4.25606	-0.0649522	0.940696	0.999912	0.999888	TRUE	no	no	down
Cyp27a1	88	34	53	78	76	61	83.2732	43.3083	60.8217	62.1634	65.8601	58.6834	6.1911	5.7077	5.93798	5.95449	5.99992	5.91052	62.3517	0.0176896	0.951249	0.999912	0.999888	TRUE	no	no	up
Cyp4f13	6	5	3	14	8	10	5.67772	6.36887	3.44274	11.1575	6.93264	9.62023	2.79681	2.82451	2.72511	2.98571	2.84052	2.92987	7.19995	-0.842511	0.217897	0.999912	0.951995	TRUE	no	no	down
Cyp4f16	15	12	15	15	14	22	14.1943	15.2853	17.2137	11.9545	12.1321	21.1645	3.89492	3.92475	3.97363	3.82606	3.83364	4.07557	15.3241	0.0529139	0.911831	0.999912	0.999888	TRUE	no	no	up
Cyp4v3	4	0	4	5	7	11	3.78515	0	4.59032	3.98483	6.06606	10.5823	2.22615	2.09824	2.25727	2.23171	2.31229	2.46247	4.83477	-1.24268	0.161995	0.999912	0.925851	TRUE	no	no	down
Cyp7b1	6	9	2	2	5	8	5.67772	11.464	2.29516	1.59393	4.3329	7.69618	2.4072	2.58279	2.28569	2.23679	2.35543	2.47911	5.50998	0.518332	0.526782	0.999912	0.988161	TRUE	no	no	up
Cyp8b1	5	2	7	8	4	5	4.73143	2.54755	8.03305	6.37573	3.46632	4.81011	2.30481	2.23274	2.41418	2.36757	2.25504	2.30776	4.99403	0.0667035	0.93363	0.999912	0.999888	TRUE	no	no	up
Cystm1	192	196	217	234	264	171	181.687	249.66	249.025	186.49	228.777	164.506	7.5717	7.87437	7.87284	7.59525	7.79171	7.48016	210.024	0.226655	0.295689	0.999912	0.957469	TRUE	no	no	up
Cyth1	69	49	60	75	76	66	65.2938	62.415	68.8547	59.7725	65.8601	63.4935	6.01788	5.98387	6.05836	5.94876	6.02485	5.99616	64.2816	0.0570677	0.82671	0.999912	0.998951	TRUE	no	no	up
Cyth2	6	10	11	5	17	19	5.67772	12.7377	12.6234	3.98483	14.7319	18.2784	3.27489	3.49841	3.49716	3.19823	3.56462	3.65765	11.339	-0.258788	0.669542	0.999912	0.988161	TRUE	no	no	down
Cyth3	15	8	7	11	10	6	14.1943	10.1902	8.03305	8.76664	8.6658	5.77214	3.35156	3.2279	3.1639	3.18473	3.1817	3.0845	9.27035	0.487427	0.412008	0.999912	0.988161	TRUE	no	no	up
Cyth4	140	145	125	166	196	177	132.48	184.697	143.447	132.296	169.85	170.278	7.13134	7.43577	7.20391	7.12853	7.35977	7.36162	155.508	-0.0393954	0.859563	0.999912	0.999454	TRUE	no	no	down
Cytip	7	8	7	18	19	27	6.624	10.1902	8.03305	14.3454	16.465	25.9746	3.5237	3.64872	3.58154	3.76381	3.82291	4.05245	13.6054	-1.20062	0.0239087	0.999912	0.479499	TRUE	no	no	down
Czib	35	21	20	39	31	44	33.12	26.7493	22.9516	31.0817	26.864	42.329	4.97591	4.85466	4.77492	4.93739	4.85069	5.13746	30.5159	-0.263111	0.466859	0.999912	0.988161	TRUE	no	no	down
D030056L22Rik	8	2	4	8	18	11	7.57029	2.54755	4.59032	6.37573	15.5984	10.5823	2.95873	2.79968	2.86211	2.91454	3.21144	3.05654	7.87743	-1.10253	0.109935	0.999912	0.877243	TRUE	no	no	down
D10Wsu102e	7	3	13	10	10	10	6.624	3.82132	14.9185	7.96967	8.6658	9.62023	3.0234	2.94184	3.27153	3.06826	3.09257	3.12324	8.60326	-0.0433608	0.945697	0.999912	0.999888	TRUE	no	no	down
D11Wsu47e	9	4	3	8	4	10	8.51658	5.0951	3.44274	6.37573	3.46632	9.62023	2.68199	2.56637	2.50796	2.60914	2.49796	2.71765	6.08612	-0.158294	0.831202	0.999912	0.998951	TRUE	no	no	down
D130040H23Rik	4	0	6	5	2	1	3.78515	0	6.88547	3.98483	1.73316	0.962023	1.54464	1.40424	1.64913	1.5555	1.46027	1.43013	2.89177	0.671465	0.544857	0.999912	0.988161	TRUE	no	no	up
D16Ertd472e	4	3	1	8	7	2	3.78515	3.82132	1.14758	6.37573	6.06606	1.92405	1.95207	1.95373	1.85601	2.05355	2.03938	1.87924	3.85331	-0.723039	0.440249	0.999912	0.988161	TRUE	no	no	down
D17H6S53E	10	9	2	4	5	4	9.46286	11.464	2.29516	3.18787	4.3329	3.84809	2.60406	2.64793	2.35187	2.37105	2.42009	2.40345	5.76514	1.03221	0.187138	0.999912	0.926224	TRUE	no	no	up
D17H6S56E-5	328	134	182	175	213	258	310.382	170.686	208.859	139.469	184.581	248.202	8.08838	7.50938	7.69599	7.32001	7.57852	7.86405	210.363	0.276641	0.288027	0.999912	0.957469	TRUE	no	no	up
D1Ertd622e	20	10	13	24	20	11	18.9257	12.7377	14.9185	19.1272	17.3316	10.5823	4.04907	3.89007	3.94486	4.0581	4.00933	3.81989	15.6038	-0.0110186	0.981447	0.999912	0.999888	TRUE	no	no	down
D230025D16Rik	16	12	17	16	25	15	15.1406	15.2853	19.5088	12.7515	21.6645	14.4303	3.99828	4.00475	4.10769	3.92657	4.16734	3.97904	16.4635	0.0310978	0.946235	0.999912	0.999888	TRUE	no	no	up
D2hgdh	2	3	3	7	1	3	1.89257	3.82132	3.44274	5.57877	0.86658	2.88607	1.55754	1.63056	1.61832	1.70667	1.51147	1.59768	3.08134	-0.0629603	0.951171	0.999912	0.999888	TRUE	no	no	down
D5Ertd579e	4	1	1	6	3	3	3.78515	1.27377	1.14758	4.7818	2.59974	2.88607	1.5229	1.43072	1.42311	1.56562	1.47626	1.48787	2.74568	-0.684251	0.526563	0.999912	0.988161	TRUE	no	no	down
D6Wsu163e	5	1	1	2	4	7	4.73143	1.27377	1.14758	1.59393	3.46632	6.73416	1.7147	1.58748	1.57917	1.58626	1.66659	1.7872	3.15787	-0.64538	0.537129	0.999912	0.988161	TRUE	no	no	down
D730003I15Rik	12	6	8	14	11	9	11.3554	7.64265	9.18063	11.1575	9.53238	8.65821	3.32006	3.20879	3.2531	3.31657	3.26331	3.23547	9.58781	-0.0499786	0.930989	0.999912	0.999888	TRUE	no	no	down
D8Ertd738e	352	364	349	454	480	383	333.093	463.654	400.505	361.823	415.958	368.455	8.44926	8.77947	8.63223	8.53043	8.67077	8.54884	390.581	0.0603356	0.749395	0.999912	0.997317	TRUE	no	no	up
Dad1	302	164	188	580	213	310	285.778	208.899	215.745	462.241	184.581	298.227	8.12368	7.82446	7.85314	8.61746	7.7043	8.16599	275.912	-0.410716	0.135721	0.999912	0.905984	TRUE	no	no	down
Dag1	8	5	2	7	7	10	7.57029	6.36887	2.29516	5.57877	6.06606	9.62023	2.68495	2.64265	2.50285	2.61357	2.63231	2.75255	6.2499	-0.366463	0.615964	0.999912	0.988161	TRUE	no	no	down
Daglb	6	3	5	10	1	7	5.67772	3.82132	5.73789	7.96967	0.86658	6.73416	2.36537	2.30182	2.36574	2.45224	2.17151	2.40285	5.13456	-0.0236367	0.977215	0.999912	0.999888	TRUE	no	no	down
Dalrd3	33	31	28	32	41	36	31.2274	39.487	32.1322	25.5029	35.5298	34.6328	5.00675	5.1496	5.02463	4.88576	5.08786	5.07064	33.0854	0.10259	0.764305	0.999912	0.998109	TRUE	no	no	up
Dancr	5	8	6	6	4	5	4.73143	10.1902	6.88547	4.7818	3.46632	4.81011	2.46082	2.63451	2.53594	2.46063	2.40963	2.46396	5.81089	0.718709	0.334725	0.999912	0.987736	TRUE	no	no	up
Dap	57	49	52	93	72	67	53.9383	62.415	59.6741	74.1179	62.3937	64.4555	5.85731	5.96698	5.93354	6.1057	5.96653	5.99172	62.8324	-0.196561	0.460279	0.999912	0.988161	TRUE	no	no	down
Dapk1	21	19	30	33	28	20	19.872	24.2017	34.4274	26.2999	24.2642	19.2405	4.50659	4.60705	4.80684	4.65381	4.60792	4.49181	24.7176	0.157687	0.687108	0.999912	0.989293	TRUE	no	no	up
Dapk3	42	67	46	33	68	36	39.744	85.3429	52.7886	26.2999	58.9274	34.6328	5.44208	6.01452	5.63961	5.18215	5.72784	5.35444	49.6226	0.560071	0.118044	0.999912	0.900039	TRUE	no	no	up
Dapp1	49	32	25	53	46	49	46.368	40.7608	28.6895	42.2392	39.8627	47.1391	5.43656	5.34733	5.13905	5.37226	5.3323	5.44805	40.8432	-0.150857	0.636685	0.999912	0.988161	TRUE	no	no	down
Dars	32	30	24	54	28	35	30.2812	38.2132	27.5419	43.0362	24.2642	33.6708	4.98031	5.12061	4.92967	5.21289	4.85307	5.04497	32.8346	-0.0810174	0.819658	0.999912	0.998951	TRUE	no	no	down
Daxx	37	23	20	39	40	38	35.0126	29.2968	22.9516	31.0817	34.6632	36.5569	5.0437	4.93767	4.80962	4.96954	5.03828	5.07126	31.5938	-0.219741	0.528266	0.999912	0.988161	TRUE	no	no	down
Dazap1	84	75	93	130	124	101	79.488	95.5331	106.725	103.606	107.456	97.1643	6.4405	6.59353	6.68725	6.66335	6.69515	6.60731	98.3286	-0.134518	0.567271	0.999912	0.988161	TRUE	no	no	down
Dazap2	339	196	200	301	304	306	320.791	249.66	229.516	239.887	263.44	294.379	8.23902	7.99221	7.91177	7.95223	8.04368	8.15306	266.279	0.00813572	0.967836	0.999912	0.999888	TRUE	no	no	up
Dbf4	2	5	6	7	7	2	1.89257	6.36887	6.88547	5.57877	6.06606	1.92405	2.11901	2.28322	2.30289	2.26379	2.28109	2.12105	4.78597	0.113197	0.892746	0.999912	0.999888	TRUE	no	no	up
Dbi	30	42	50	132	40	83	28.3886	53.4985	57.3789	105.2	34.6632	79.8479	5.36856	5.77931	5.82962	6.34571	5.47888	6.09544	59.8295	-0.669186	0.0711389	0.999912	0.805105	TRUE	no	no	down
Dbn1	28	23	37	43	38	23	26.496	29.2968	42.4604	34.2696	32.93	22.1265	4.86163	4.92092	5.14873	5.01616	4.98985	4.76807	31.2632	0.127129	0.72502	0.999912	0.994537	TRUE	no	no	up
Dbnl	253	181	214	250	263	207	239.41	230.553	245.582	199.242	227.91	199.139	7.86954	7.83244	7.89357	7.69252	7.82185	7.69296	223.639	0.19249	0.306672	0.999912	0.970031	TRUE	no	no	up
Dbr1	16	5	5	21	12	14	15.1406	6.36887	5.73789	16.7363	10.399	13.4683	3.6085	3.35768	3.3318	3.65837	3.46985	3.56134	11.3085	-0.543753	0.338796	0.999912	0.988161	TRUE	no	no	down
Dbt	7	2	1	1	4	0	6.624	2.54755	1.14758	0.796967	3.46632	0	1.4046	1.24661	1.19348	1.16896	1.28627	1.13994	2.4304	1.29136	0.296268	0.999912	0.957469	TRUE	no	no	up
Dcaf1	3	5	4	8	2	6	2.83886	6.36887	4.59032	6.37573	1.73316	5.77214	2.11453	2.23992	2.18211	2.25222	2.06582	2.22583	4.61318	-0.0345782	0.967385	0.999912	0.999888	TRUE	no	no	down
Dcaf11	67	33	37	45	57	43	63.4012	42.0346	42.4604	35.8635	49.395	41.367	5.75257	5.4528	5.45834	5.34171	5.56383	5.43935	45.7536	0.235988	0.450256	0.999912	0.988161	TRUE	no	no	up
Dcaf12	6	4	7	6	17	10	5.67772	5.0951	8.03305	4.7818	14.7319	9.62023	2.90264	2.89293	2.98387	2.86321	3.1968	3.03611	7.98996	-0.6248	0.349773	0.999912	0.988161	TRUE	no	no	down
Dcaf13	25	19	32	31	23	34	23.6572	24.2017	36.7225	24.706	19.9313	32.7088	4.67078	4.68675	4.92463	4.69239	4.58161	4.85727	26.9879	0.131401	0.731108	0.999912	0.994903	TRUE	no	no	up
Dcaf15	18	22	22	26	16	24	17.0332	28.023	25.2467	20.7211	13.8653	23.0885	4.29228	4.53662	4.48346	4.38376	4.20329	4.43932	21.3296	0.275049	0.511408	0.999912	0.988161	TRUE	no	no	up
Dcaf4	11	6	5	7	2	5	10.4091	7.64265	5.73789	5.57877	1.73316	4.81011	2.69953	2.60029	2.54021	2.53359	2.37999	2.50605	5.98529	0.981375	0.191314	0.999912	0.937198	TRUE	no	no	up
Dcaf5	3	0	5	5	6	6	2.83886	0	5.73789	3.98483	5.19948	5.77214	1.93432	1.83866	2.03903	1.97892	2.02594	2.04486	3.9222	-0.771782	0.412241	0.999912	0.988161	TRUE	no	no	down
Dcaf6	7	1	1	3	2	2	6.624	1.27377	1.14758	2.3909	1.73316	1.92405	1.48203	1.28121	1.27402	1.32031	1.2925	1.30174	2.51558	0.630663	0.578968	0.999912	0.988161	TRUE	no	no	up
Dcaf7	25	9	21	29	20	35	23.6572	11.464	24.0992	23.112	17.3316	33.6708	4.49484	4.20918	4.50244	4.48351	4.3404	4.70177	22.2225	-0.302266	0.482283	0.999912	0.988161	TRUE	no	no	down
Dcaf8	15	8	7	21	13	9	14.1943	10.1902	8.03305	16.7363	11.2655	8.65821	3.60284	3.4882	3.4227	3.6796	3.51692	3.43614	11.5129	-0.173923	0.750606	0.999912	0.997317	TRUE	no	no	down
Dcakd	23	28	18	25	28	28	21.7646	35.6657	20.6564	19.9242	24.2642	26.9366	4.55346	4.82626	4.53187	4.50559	4.6101	4.66796	24.8686	0.126383	0.747285	0.999912	0.997317	TRUE	no	no	up
Dck	48	51	63	73	87	70	45.4217	64.9625	72.2975	58.1786	75.3924	67.3416	5.74316	6.00407	6.08749	5.91892	6.12555	6.03308	63.9324	-0.144146	0.607077	0.999912	0.988161	TRUE	no	no	down
Dclre1a	19	7	5	6	11	18	17.9794	8.91642	5.73789	4.7818	9.53238	17.3164	3.59745	3.33688	3.23532	3.17772	3.35097	3.57888	10.7107	0.0867382	0.887941	0.999912	0.999888	TRUE	no	no	up
Dclre1c	8	7	8	9	3	13	7.57029	8.91642	9.18063	7.1727	2.59974	12.5063	2.9551	2.99628	3.00583	2.94016	2.76664	3.11276	7.99101	0.212882	0.74938	0.999912	0.997317	TRUE	no	no	up
Dcp1a	3	5	6	7	6	5	2.83886	6.36887	6.88547	5.57877	5.19948	4.81011	2.29331	2.42075	2.43944	2.39789	2.38314	2.36885	5.28026	0.0183233	0.981081	0.999912	0.999888	TRUE	no	no	up
Dcp2	15	14	15	32	28	7	14.1943	17.8328	17.2137	25.5029	24.2642	6.73416	4.02787	4.12396	4.10924	4.31597	4.28412	3.80368	17.6237	-0.217638	0.658908	0.999912	0.988161	TRUE	no	no	down
Dcps	13	15	17	26	29	15	12.3017	19.1066	19.5088	20.7211	25.1308	14.4303	4.03611	4.21659	4.22661	4.26008	4.36294	4.09638	18.5332	-0.262369	0.555619	0.999912	0.988161	TRUE	no	no	down
Dcstamp	63	24	26	35	48	35	59.616	30.5706	29.8371	27.8938	41.5958	33.6708	5.54245	5.08716	5.07087	5.02139	5.27818	5.1388	37.1974	0.236658	0.509684	0.999912	0.988161	TRUE	no	no	up
Dctn1	12	19	6	22	32	17	11.3554	24.2017	6.88547	17.5333	27.7306	16.3544	3.92379	4.244	3.80377	4.09615	4.34058	4.06446	17.3435	-0.561514	0.256255	0.999912	0.954797	TRUE	no	no	down
Dctn2	78	82	53	92	82	83	73.8103	104.45	60.8217	73.3209	71.0595	79.8479	6.22762	6.51373	6.08177	6.22167	6.1967	6.29157	77.2183	0.0874087	0.743245	0.999912	0.996949	TRUE	no	no	up
Dctn3	141	100	100	163	129	146	133.426	127.377	114.758	129.906	111.789	140.455	7.02889	6.98674	6.8958	7.005	6.87082	7.07567	126.285	-0.0229159	0.916664	0.999912	0.999888	TRUE	no	no	down
Dctn4	8	8	4	9	3	6	7.57029	10.1902	4.59032	7.1727	2.59974	5.77214	2.67638	2.74936	2.57394	2.66475	2.48812	2.61302	6.3159	0.512756	0.479809	0.999912	0.988161	TRUE	no	no	up
Dctn5	75	39	46	53	48	50	70.9715	49.6772	52.7886	42.2392	41.5958	48.1011	5.91823	5.64394	5.68672	5.52722	5.51833	5.6205	50.8956	0.405251	0.166772	0.999912	0.925851	TRUE	no	no	up
Dctn6	17	13	19	30	26	22	16.0869	16.5591	21.804	23.909	22.5311	21.1645	4.23882	4.25922	4.37878	4.4321	4.39852	4.36536	20.3424	-0.316845	0.444314	0.999912	0.988161	TRUE	no	no	down
Dctpp1	106	90	102	144	131	105	100.306	114.64	117.053	114.763	113.522	101.012	6.70177	6.81691	6.83545	6.81932	6.80942	6.70787	110.216	0.00764424	0.972719	0.999912	0.999888	TRUE	no	no	up
Dcun1d1	8	5	3	10	13	3	7.57029	6.36887	3.44274	7.96967	11.2655	2.88607	2.74867	2.70779	2.60861	2.76507	2.87322	2.57919	6.58386	-0.348889	0.631951	0.999912	0.988161	TRUE	no	no	down
Dcun1d2	14	8	12	10	12	9	13.248	10.1902	13.7709	7.96967	10.399	8.65821	3.48554	3.39473	3.49496	3.31734	3.39976	3.34501	10.706	0.468828	0.393109	0.999912	0.988161	TRUE	no	no	up
Dcxr	35	30	25	39	32	31	33.12	38.2132	28.6895	31.0817	27.7306	29.8227	5.00258	5.08717	4.91857	4.96354	4.89559	4.9391	31.4429	0.170706	0.619181	0.999912	0.988161	TRUE	no	no	up
Dda1	24	15	31	25	15	27	22.7109	19.1066	35.5749	19.9242	12.9987	25.9746	4.48367	4.40374	4.73831	4.41549	4.23129	4.55639	22.715	0.400344	0.342178	0.999912	0.988161	TRUE	no	no	up
Ddah2	7	4	4	2	3	6	6.624	5.0951	4.59032	1.59393	2.59974	5.77214	2.18074	2.12108	2.10485	1.97923	2.0257	2.14952	4.3792	0.747596	0.386012	0.999912	0.988161	TRUE	no	no	up
Ddb1	98	74	63	111	107	85	92.7361	94.2593	72.2975	88.4633	92.724	81.7719	6.49561	6.50731	6.29469	6.45594	6.49595	6.39042	87.042	-0.0206302	0.932301	0.999912	0.999888	TRUE	no	no	down
Ddb2	2	1	2	3	6	10	1.89257	1.27377	2.29516	2.3909	5.19948	9.62023	1.8241	1.81138	1.84518	1.84061	1.95514	2.10682	3.77869	-1.62719	0.109231	0.999912	0.877243	TRUE	no	no	down
Ddhd1	1	4	2	2	10	4	0.946286	5.0951	2.29516	1.59393	8.6658	3.84809	1.75133	1.91048	1.81198	1.77251	2.05062	1.86942	3.74073	-0.806382	0.417121	0.999912	0.988161	TRUE	no	no	down
Ddhd2	8	3	5	9	10	3	7.57029	3.82132	5.73789	7.1727	8.6658	2.88607	2.63805	2.51345	2.5749	2.62694	2.67738	2.46914	5.97568	-0.119812	0.871745	0.999912	0.999888	TRUE	no	no	down
Ddit3	75	69	76	109	110	59	70.9715	87.8904	87.216	86.8694	95.3238	56.7593	6.22569	6.398	6.39261	6.39187	6.47118	6.05644	80.8384	0.034312	0.897912	0.999912	0.999888	TRUE	no	no	up
Ddit4	7	13	20	14	24	10	6.624	16.5591	22.9516	11.1575	20.7979	9.62023	3.5882	3.88167	4.03722	3.72886	4.00058	3.6867	14.6184	0.128075	0.810362	0.999912	0.998951	TRUE	no	no	up
Ddost	153	102	112	177	155	147	144.782	129.925	128.529	141.063	134.32	141.417	7.14699	7.04981	7.03988	7.12347	7.07856	7.12541	136.673	-0.0454535	0.827657	0.999912	0.998951	TRUE	no	no	down
Ddr1	2	2	2	7	4	2	1.89257	2.54755	2.29516	5.57877	3.46632	1.92405	1.52989	1.55851	1.54845	1.67872	1.5933	1.53147	2.95074	-0.731544	0.482853	0.999912	0.988161	TRUE	no	no	down
Ddrgk1	65	54	68	80	69	64	61.5086	68.7838	78.0354	63.7573	59.794	61.5695	5.98284	6.06835	6.16905	6.01008	5.96058	5.98369	65.5748	0.166826	0.524152	0.999912	0.988161	TRUE	no	no	up
Ddt	91	74	77	144	123	102	86.112	94.2593	88.3636	114.763	106.589	98.1263	6.50446	6.58111	6.52761	6.75335	6.6867	6.61441	98.0356	-0.253061	0.271848	0.999912	0.957469	TRUE	no	no	down
Ddx1	13	10	13	14	16	13	12.3017	12.7377	14.9185	11.1575	13.8653	12.5063	3.66937	3.68249	3.74065	3.63266	3.71524	3.67542	12.9145	0.0900513	0.857551	0.999912	0.999454	TRUE	no	no	up
Ddx17	75	29	44	58	62	51	70.9715	36.9395	50.4935	46.2241	53.7279	49.0632	5.9247	5.4626	5.66215	5.59747	5.70805	5.64139	51.2366	0.102692	0.737681	0.999912	0.994903	TRUE	no	no	up
Ddx18	9	7	6	5	13	12	8.51658	8.91642	6.88547	3.98483	11.2655	11.5443	3.07423	3.08559	3.02277	2.90481	3.16465	3.17014	8.51885	-0.126645	0.842205	0.999912	0.998951	TRUE	no	no	down
Ddx19a	6	2	4	4	4	13	5.67772	2.54755	4.59032	3.18787	3.46632	12.5063	2.3978	2.29118	2.35928	2.29835	2.31219	2.62432	5.32934	-0.534559	0.517377	0.999912	0.988161	TRUE	no	no	down
Ddx21	13	11	21	11	15	16	12.3017	14.0115	24.0992	8.76664	12.9987	15.3924	3.77565	3.8256	4.07012	3.65802	3.79508	3.86337	14.595	0.443514	0.373762	0.999912	0.988161	TRUE	no	no	up
Ddx23	0	0	1	0	6	0	0	0	1.14758	0	5.19948	0	0.00524935	0.0115621	0.0551526	0.00162843	0.225326	0.0055996	1.05784	-2.11891	0.591783	0.999912	0.988161	TRUE	no	no	down
Ddx24	178	131	139	201	180	149	168.439	166.864	159.513	160.19	155.984	143.341	7.36616	7.35646	7.31537	7.31942	7.29463	7.21759	159.055	0.106053	0.597153	0.999912	0.988161	TRUE	no	no	up
Ddx27	35	5	14	15	16	12	33.12	6.36887	16.0661	11.9545	13.8653	11.5443	4.32496	3.66663	3.93024	3.81101	3.87015	3.8037	15.4865	0.602518	0.256881	0.999912	0.954797	TRUE	no	no	up
Ddx28	12	4	5	13	5	4	11.3554	5.0951	5.73789	10.3606	4.3329	3.84809	2.90456	2.70101	2.72005	2.87998	2.66315	2.64859	6.78833	0.26706	0.707805	0.999912	0.992238	TRUE	no	no	up
Ddx31	4	4	2	6	4	6	3.78515	5.0951	2.29516	4.7818	3.46632	5.77214	2.05137	2.09667	1.999	2.0905	2.0381	2.12505	4.19928	-0.331477	0.701036	0.999912	0.989293	TRUE	no	no	down
Ddx39	49	33	43	70	53	66	46.368	42.0346	49.3459	55.7877	45.9287	63.4935	5.59442	5.53403	5.63894	5.73045	5.58691	5.82803	50.4931	-0.2583	0.37628	0.999912	0.988161	TRUE	no	no	down
Ddx39b	206	163	147	296	199	158	194.935	207.625	168.694	235.902	172.449	152	7.58635	7.64513	7.45161	7.77268	7.47053	7.35513	188.601	0.0247118	0.91138	0.999912	0.999888	TRUE	no	no	up
Ddx3x	53	48	41	44	46	46	50.1532	61.1412	47.0507	35.0665	39.8627	44.2531	5.57977	5.71908	5.53324	5.33384	5.41921	5.49108	46.2546	0.409261	0.171971	0.999912	0.925851	TRUE	no	no	up
Ddx41	34	26	27	26	44	24	32.1737	33.1181	30.9846	20.7211	38.1295	23.0885	4.92981	4.94305	4.90539	4.6803	5.04165	4.74231	29.7026	0.23269	0.527421	0.999912	0.988161	TRUE	no	no	up
Ddx42	23	11	9	24	17	10	21.7646	14.0115	10.3282	19.1272	14.7319	9.62023	4.06791	3.86919	3.76751	4.00808	3.88712	3.73825	14.9306	0.090728	0.855113	0.999912	0.999343	TRUE	no	no	up
Ddx46	4	8	3	11	12	4	3.78515	10.1902	3.44274	8.76664	10.399	3.84809	2.6261	2.83699	2.6222	2.8072	2.8597	2.62915	6.73863	-0.44521	0.540123	0.999912	0.988161	TRUE	no	no	down
Ddx47	20	17	18	26	15	17	18.9257	21.6542	20.6564	20.7211	12.9987	16.3544	4.21432	4.27441	4.254	4.2608	4.05306	4.14858	18.5518	0.282245	0.514165	0.999912	0.988161	TRUE	no	no	up
Ddx49	36	32	33	65	58	42	34.0663	40.7608	37.8701	51.8028	50.2616	40.405	5.26314	5.37999	5.33276	5.5512	5.52707	5.37276	42.5278	-0.346601	0.262021	0.999912	0.954797	TRUE	no	no	down
Ddx5	34	47	40	77	55	58	32.1737	59.8674	45.9032	61.3664	47.6619	55.7973	5.3514	5.7698	5.58229	5.79851	5.60642	5.72197	50.4617	-0.272243	0.377408	0.999912	0.988161	TRUE	no	no	down
Ddx50	54	62	48	65	59	58	51.0995	78.974	55.0838	51.8028	51.1282	55.7973	5.74854	6.079	5.80413	5.75685	5.74799	5.81312	57.3143	0.213995	0.452375	0.999912	0.988161	TRUE	no	no	up
Ddx52	6	9	3	13	3	15	5.67772	11.464	3.44274	10.3606	2.59974	14.4303	2.8791	3.06037	2.80813	3.04274	2.75652	3.16058	7.99585	-0.425856	0.54779	0.999912	0.988161	TRUE	no	no	down
Ddx54	7	11	7	6	12	5	6.624	14.0115	8.03305	4.7818	10.399	4.81011	2.93271	3.1488	2.98055	2.86008	3.06046	2.86872	8.10991	0.498452	0.445227	0.999912	0.988161	TRUE	no	no	up
Ddx55	11	3	7	11	11	8	10.4091	3.82132	8.03305	8.76664	9.53238	7.69618	3.09067	2.88331	3.01403	3.03937	3.06424	3.00272	8.04312	-0.197502	0.756845	0.999912	0.998109	TRUE	no	no	down
Ddx6	87	103	118	139	159	149	82.3269	131.199	135.414	110.778	137.786	143.341	6.59697	6.99397	7.02299	6.84397	7.04095	7.07655	123.474	-0.172785	0.483717	0.999912	0.988161	TRUE	no	no	down
Deaf1	8	7	5	8	3	9	7.57029	8.91642	5.73789	6.37573	2.59974	8.65821	2.74142	2.77803	2.67902	2.69944	2.5534	2.77782	6.64305	0.338909	0.631548	0.999912	0.988161	TRUE	no	no	up
Decr2	8	7	3	9	8	8	7.57029	8.91642	3.44274	7.1727	6.93264	7.69618	2.81495	2.85285	2.6762	2.80185	2.79307	2.81908	6.95516	-0.130209	0.848163	0.999912	0.998951	TRUE	no	no	down
Dedd	16	7	8	14	15	12	15.1406	8.91642	9.18063	11.1575	12.9987	11.5443	3.62972	3.45281	3.45767	3.51376	3.57012	3.52599	11.4897	-0.0832456	0.876623	0.999912	0.999888	TRUE	no	no	down
Dedd2	22	28	18	27	38	18	20.8183	35.6657	20.6564	21.5181	32.93	17.3164	4.52479	4.82001	4.52519	4.53867	4.78593	4.43972	24.8175	0.0878232	0.829535	0.999912	0.998951	TRUE	no	no	up
Def6	18	20	21	16	19	23	17.0332	25.4755	24.0992	12.7515	16.465	22.1265	4.21159	4.4029	4.3774	4.08665	4.19504	4.33711	19.6585	0.374183	0.385766	0.999912	0.988161	TRUE	no	no	up
Def8	13	8	2	13	8	14	12.3017	10.1902	2.29516	10.3606	6.93264	13.4683	3.29243	3.22408	2.97028	3.23495	3.11805	3.32628	9.2581	-0.292542	0.6446	0.999912	0.988161	TRUE	no	no	down
Degs1	59	19	28	60	57	45	55.8309	24.2017	32.1322	47.818	49.395	43.291	5.59138	5.07922	5.22063	5.47896	5.50158	5.40632	42.1115	-0.305391	0.368579	0.999912	0.988161	TRUE	no	no	down
Dek	32	16	19	48	31	40	30.2812	20.3804	21.804	38.2544	26.864	38.4809	4.8878	4.68965	4.71539	5.04102	4.81749	5.03939	29.3441	-0.502006	0.17233	0.999912	0.925851	TRUE	no	no	down
Dele1	5	2	0	6	1	4	4.73143	2.54755	0	4.7818	0.86658	3.84809	1.55927	1.47634	1.37965	1.5661	1.40337	1.52563	2.79591	-0.349074	0.755967	0.999912	0.998109	TRUE	no	no	down
Dennd1a	9	12	5	18	11	3	8.51658	15.2853	5.73789	14.3454	9.53238	2.88607	3.17257	3.36174	3.08572	3.36014	3.20612	2.97323	9.38394	0.107914	0.867073	0.999912	0.999888	TRUE	no	no	up
Dennd1b	10	6	4	9	4	6	9.46286	7.64265	4.59032	7.1727	3.46632	5.77214	2.75997	2.69438	2.59584	2.6853	2.54544	2.63432	6.35116	0.409239	0.566083	0.999912	0.988161	TRUE	no	no	up
Dennd1c	13	8	10	24	28	13	12.3017	10.1902	11.4758	19.1272	24.2642	12.5063	3.82332	3.77378	3.80505	4.01297	4.13594	3.82961	14.9776	-0.717854	0.144428	0.999912	0.91889	TRUE	no	no	down
Dennd3	2	4	2	7	5	2	1.89257	5.0951	2.29516	5.57877	4.3329	1.92405	1.74324	1.86046	1.76342	1.89038	1.84018	1.74496	3.51976	-0.400785	0.676105	0.999912	0.988161	TRUE	no	no	down
Dennd4a	63	34	46	47	57	45	59.616	43.3083	52.7886	37.4574	49.395	43.291	5.73467	5.50562	5.64064	5.40241	5.59496	5.50223	47.6428	0.267666	0.370773	0.999912	0.988161	TRUE	no	no	up
Dennd4b	75	49	67	66	81	43	70.9715	62.415	76.8878	52.5998	70.193	41.367	6.05574	5.95371	6.11704	5.82325	6.0479	5.66107	62.4057	0.356028	0.209223	0.999912	0.944048	TRUE	no	no	up
Dennd5a	78	82	90	106	99	80	73.8103	104.45	103.282	84.4785	85.7914	76.9618	6.31187	6.5984	6.59039	6.42103	6.43419	6.34551	88.1289	0.179731	0.467886	0.999912	0.988161	TRUE	no	no	up
Dera	30	15	10	31	19	25	28.3886	19.1066	11.4758	24.706	16.465	24.0506	4.53463	4.32681	4.13408	4.459	4.25455	4.44032	20.6988	-0.129299	0.767633	0.999912	0.998109	TRUE	no	no	down
Derl1	16	4	8	17	20	15	15.1406	5.0951	9.18063	13.5484	17.3316	14.4303	3.71581	3.42985	3.54628	3.67266	3.77803	3.69579	12.4544	-0.587913	0.273943	0.999912	0.957469	TRUE	no	no	down
Desi2	3	3	1	10	3	3	2.83886	3.82132	1.14758	7.96967	2.59974	2.88607	1.7982	1.83528	1.73759	1.99683	1.78734	1.80025	3.54387	-0.809303	0.410516	0.999912	0.988161	TRUE	no	no	down
Dexi	19	13	20	12	16	9	17.9794	16.5591	22.9516	9.5636	13.8653	8.65821	3.95385	3.91146	4.06604	3.70572	3.84162	3.68603	14.9295	0.839385	0.0822372	0.999912	0.826493	TRUE	no	no	up
Dffa	25	12	7	11	19	21	23.6572	15.2853	8.03305	8.76664	16.465	20.2025	4.13074	3.91953	3.71814	3.71728	3.95288	4.0475	15.4016	0.0758809	0.882396	0.999912	0.999888	TRUE	no	no	up
Dgat1	61	48	36	66	45	36	57.7235	61.1412	41.3128	52.5998	38.9961	34.6328	5.70729	5.74319	5.4699	5.63914	5.42671	5.35398	47.7344	0.337904	0.274695	0.999912	0.957469	TRUE	no	no	up
Dgat2	41	26	31	39	28	46	38.7977	33.1181	35.5749	31.0817	24.2642	44.2531	5.17687	5.07631	5.11917	5.03451	4.89356	5.26672	34.515	0.120144	0.728606	0.999912	0.994903	TRUE	no	no	up
Dgcr2	12	8	12	29	12	11	11.3554	10.1902	13.7709	23.112	10.399	10.5823	3.66093	3.63414	3.73047	3.98303	3.62958	3.63786	13.235	-0.330515	0.531306	0.999912	0.988161	TRUE	no	no	down
Dgcr6	37	22	11	34	30	23	35.0126	28.023	12.6234	27.0969	25.9974	22.1265	4.83949	4.6976	4.35042	4.68472	4.66005	4.57367	25.1466	0.0159667	0.968849	0.999912	0.999888	TRUE	no	no	up
Dgcr8	8	1	2	5	4	4	7.57029	1.27377	2.29516	3.98483	3.46632	3.84809	2.0501	1.8251	1.85857	1.92056	1.89965	1.91474	3.73974	0.0345927	0.970406	0.999912	0.999888	TRUE	no	no	up
Dgka	19	11	7	18	14	24	17.9794	14.0115	8.03305	14.3454	12.1321	23.0885	3.97018	3.86518	3.69645	3.87203	3.80726	4.09477	14.9317	-0.287908	0.565183	0.999912	0.988161	TRUE	no	no	down
Dgkd	15	11	9	9	15	4	14.1943	14.0115	10.3282	7.1727	12.9987	3.84809	3.46742	3.45119	3.35096	3.2422	3.43492	3.13117	10.4256	0.674458	0.248948	0.999912	0.954797	TRUE	no	no	up
Dgkk	13	6	4	5	7	11	12.3017	7.64265	4.59032	3.98483	6.06606	10.5823	3.04413	2.89345	2.79356	2.75528	2.83803	2.99032	7.52797	0.286811	0.672883	0.999912	0.988161	TRUE	no	no	up
Dgkq	6	6	13	8	5	11	5.67772	7.64265	14.9185	6.37573	4.3329	10.5823	2.91903	2.98922	3.20211	2.94043	2.86533	3.08409	8.25496	0.408626	0.532267	0.999912	0.988161	TRUE	no	no	up
Dgkz	15	15	23	27	20	15	14.1943	19.1066	26.3943	21.5181	17.3316	14.4303	4.1017	4.2294	4.39147	4.29199	4.18466	4.10872	18.8292	0.148039	0.736601	0.999912	0.994903	TRUE	no	no	up
Dglucy	33	25	16	43	29	17	31.2274	31.8444	18.3613	34.2696	25.1308	16.3544	4.80206	4.80602	4.52807	4.8658	4.67569	4.46963	26.198	0.0961421	0.810512	0.999912	0.998951	TRUE	no	no	up
Dguok	24	20	35	54	32	26	22.7109	25.4755	40.1653	43.0362	27.7306	25.0126	4.76067	4.82825	5.09426	5.15507	4.86756	4.81168	30.6885	-0.128312	0.733387	0.999912	0.994903	TRUE	no	no	down
Dhdds	4	2	5	6	5	7	3.78515	2.54755	5.73789	4.7818	4.3329	6.73416	2.18654	2.14856	2.25608	2.22434	2.20686	2.294	4.65324	-0.379578	0.644809	0.999912	0.988161	TRUE	no	no	down
Dhdh	1	6	2	0	4	2	0.946286	7.64265	2.29516	0	3.46632	1.92405	1.25862	1.50195	1.31745	1.20756	1.36667	1.30114	2.71241	0.990287	0.403162	0.999912	0.988161	TRUE	no	no	up
Dhodh	6	1	3	6	0	2	5.67772	1.27377	3.44274	4.7818	0	1.92405	1.60433	1.44117	1.51831	1.57628	1.3745	1.46001	2.85001	0.643381	0.565085	0.999912	0.988161	TRUE	no	no	up
Dhps	50	45	34	62	44	43	47.3143	57.3199	39.0177	49.4119	38.1295	41.367	5.52878	5.66248	5.40059	5.56153	5.38039	5.43601	45.4267	0.150015	0.623754	0.999912	0.988161	TRUE	no	no	up
Dhrs1	51	31	44	51	56	44	48.2606	39.487	50.4935	40.6453	48.5285	42.329	5.53883	5.4059	5.56887	5.41827	5.54353	5.44749	44.9573	0.0766257	0.798671	0.999912	0.998951	TRUE	no	no	up
Dhrs11	15	10	16	13	22	17	14.1943	12.7377	18.3613	10.3606	19.0648	16.3544	3.88829	3.85306	3.99498	3.76919	4.01997	3.94711	15.1788	-0.00840844	0.986036	0.999912	0.999888	TRUE	no	no	down
Dhrs13	5	3	5	11	4	9	4.73143	3.82132	5.73789	8.76664	3.46632	8.65821	2.50873	2.48366	2.54574	2.65577	2.45802	2.64583	5.86363	-0.542404	0.471223	0.999912	0.988161	TRUE	no	no	down
Dhrs3	16	8	12	12	11	15	15.1406	10.1902	13.7709	9.5636	9.53238	14.4303	3.67634	3.53706	3.63489	3.50786	3.50881	3.65625	12.1047	0.241126	0.645387	0.999912	0.988161	TRUE	no	no	up
Dhrs4	40	31	32	51	41	45	37.8515	39.487	36.7225	40.6453	35.5298	43.291	5.26337	5.29063	5.24516	5.31139	5.2218	5.35338	38.9212	-0.0665468	0.832525	0.999912	0.998951	TRUE	no	no	down
Dhrs7	16	7	10	20	15	16	15.1406	8.91642	11.4758	15.9393	12.9987	15.3924	3.78929	3.61938	3.68782	3.81438	3.72879	3.79592	13.3105	-0.301797	0.547983	0.999912	0.988161	TRUE	no	no	down
Dhrs7b	11	9	12	13	14	9	10.4091	11.464	13.7709	10.3606	12.1321	8.65821	3.44828	3.47939	3.54363	3.4456	3.50146	3.39331	11.1325	0.186752	0.728921	0.999912	0.994903	TRUE	no	no	up
Dhx15	49	22	45	51	43	45	46.368	28.023	51.6411	40.6453	37.2629	43.291	5.44116	5.13691	5.51428	5.34997	5.29191	5.39294	41.2052	0.0663744	0.837614	0.999912	0.998951	TRUE	no	no	up
Dhx16	16	12	9	25	16	17	15.1406	15.2853	10.3282	19.9242	13.8653	16.3544	3.92013	3.92371	3.79062	4.04913	3.884	3.95263	15.1497	-0.300239	0.528108	0.999912	0.988161	TRUE	no	no	down
Dhx29	7	1	8	12	5	6	6.624	1.27377	9.18063	9.5636	4.3329	5.77214	2.6294	2.4506	2.70891	2.73513	2.54431	2.59926	6.12451	-0.18867	0.803208	0.999912	0.998951	TRUE	no	no	down
Dhx30	15	18	18	18	21	11	14.1943	22.9279	20.6564	14.3454	18.1982	10.5823	3.98257	4.19268	4.14554	3.98395	4.09054	3.87861	16.8174	0.403714	0.38046	0.999912	0.988161	TRUE	no	no	up
Dhx33	10	6	8	10	13	12	9.46286	7.64265	9.18063	7.96967	11.2655	11.5443	3.24826	3.19542	3.23993	3.19684	3.30599	3.31263	9.51094	-0.215238	0.711463	0.999912	0.992866	TRUE	no	no	down
Dhx34	2	6	4	9	6	6	1.89257	7.64265	4.59032	7.1727	5.19948	5.77214	2.27776	2.48307	2.38478	2.48003	2.40519	2.42612	5.37831	-0.408075	0.603387	0.999912	0.988161	TRUE	no	no	down
Dhx35	8	4	10	9	11	7	7.57029	5.0951	11.4758	7.1727	9.53238	6.73416	2.97032	2.89495	3.08885	2.95532	3.03667	2.94193	7.93007	0.0469423	0.941479	0.999912	0.999888	TRUE	no	no	up
Dhx38	30	38	34	39	59	23	28.3886	48.4034	39.0177	31.0817	51.1282	22.1265	5.02073	5.35815	5.21586	5.0709	5.41271	4.88897	36.691	0.13588	0.712103	0.999912	0.992866	TRUE	no	no	up
Dhx40	11	5	3	5	7	6	10.4091	6.36887	3.44274	3.98483	6.06606	5.77214	2.72255	2.585	2.48595	2.49453	2.57608	2.56542	6.0073	0.381826	0.604336	0.999912	0.988161	TRUE	no	no	up
Dhx57	6	3	2	8	5	8	5.67772	3.82132	2.29516	6.37573	4.3329	7.69618	2.36142	2.29844	2.24233	2.38918	2.31123	2.43137	5.03317	-0.615815	0.443832	0.999912	0.988161	TRUE	no	no	down
Dhx58	31	15	22	35	36	32	29.3349	19.1066	25.2467	27.8938	31.1969	30.7847	4.81098	4.6004	4.72776	4.78209	4.84928	4.83957	27.2606	-0.272825	0.458949	0.999912	0.988161	TRUE	no	no	down
Dhx8	22	14	18	19	16	24	20.8183	17.8328	20.6564	15.1424	13.8653	23.0885	4.26125	4.18841	4.2545	4.11252	4.0785	4.31432	18.5673	0.199254	0.647475	0.999912	0.988161	TRUE	no	no	up
Dhx9	30	38	34	55	70	30	28.3886	48.4034	39.0177	43.8332	60.6606	28.8607	5.1238	5.46194	5.31971	5.39906	5.64244	5.13387	41.5274	-0.219375	0.529123	0.999912	0.988161	TRUE	no	no	down
Diablo	29	37	34	41	27	34	27.4423	47.1297	39.0177	32.6756	23.3977	32.7088	4.93838	5.27329	5.15107	5.04074	4.84955	5.04166	33.7286	0.343293	0.327921	0.999912	0.984873	TRUE	no	no	up
Diaph1	33	25	30	30	43	38	31.2274	31.8444	34.4274	23.909	37.2629	36.5569	4.99356	5.00601	5.05231	4.8371	5.10632	5.09214	32.538	0.00107031	0.997542	0.999912	0.999888	TRUE	no	no	up
Dido1	8	12	10	6	12	4	7.57029	15.2853	11.4758	4.7818	10.399	3.84809	3.06149	3.28226	3.1826	2.95391	3.1566	2.92869	8.89337	0.829291	0.190855	0.999912	0.937198	TRUE	no	no	up
Dip2b	9	8	11	22	9	13	8.51658	10.1902	12.6234	17.5333	7.79922	12.5063	3.42442	3.48153	3.54914	3.69581	3.39747	3.54769	11.5282	-0.284928	0.604848	0.999912	0.988161	TRUE	no	no	down
Dis3	10	1	5	6	3	6	9.46286	1.27377	5.73789	4.7818	2.59974	5.77214	2.45163	2.16874	2.32084	2.28771	2.20089	2.32418	4.93803	0.37081	0.656043	0.999912	0.988161	TRUE	no	no	up
Dis3l	13	3	18	21	15	16	12.3017	3.82132	20.6564	16.7363	12.9987	15.3924	3.72047	3.47952	3.93498	3.84862	3.74041	3.80795	13.6511	-0.28192	0.599378	0.999912	0.988161	TRUE	no	no	down
Dis3l2	2	5	6	6	9	5	1.89257	6.36887	6.88547	4.7818	7.79922	4.81011	2.28406	2.44989	2.46841	2.39494	2.5069	2.39747	5.42301	-0.233715	0.765329	0.999912	0.998109	TRUE	no	no	down
Dkc1	22	9	14	13	12	11	20.8183	11.464	16.0661	10.3606	10.399	10.5823	3.91564	3.6663	3.78825	3.62365	3.62696	3.63524	13.2817	0.641787	0.203689	0.999912	0.940725	TRUE	no	no	up
Dkkl1	50	43	35	32	39	28	47.3143	54.7723	40.1653	25.5029	33.7966	26.9366	5.38028	5.47593	5.26368	4.98212	5.15246	5.02063	38.0813	0.719931	0.0272375	0.999912	0.500543	TRUE	no	no	up
Dld	46	26	34	39	25	42	43.5292	33.1181	39.0177	31.0817	21.6645	40.405	5.25905	5.07982	5.18098	5.03774	4.83797	5.2073	34.8027	0.32356	0.351421	0.999912	0.988161	TRUE	no	no	up
Dleu2	13	3	15	8	9	10	12.3017	3.82132	17.2137	6.37573	7.79922	9.62023	3.31143	3.04967	3.43798	3.11339	3.16668	3.228	9.52199	0.509714	0.408932	0.999912	0.988161	TRUE	no	no	up
Dlg1	3	4	10	13	9	10	2.83886	5.0951	11.4758	10.3606	7.79922	9.62023	2.78116	2.87653	3.07121	3.04869	2.96036	3.02008	7.86496	-0.538032	0.422303	0.999912	0.988161	TRUE	no	no	down
Dlgap3	7	3	8	8	7	7	6.624	3.82132	9.18063	6.37573	6.06606	6.73416	2.69644	2.60624	2.77644	2.68757	2.67637	2.70023	6.46699	0.0447348	0.948974	0.999912	0.999888	TRUE	no	no	up
Dlgap4	48	38	21	29	44	41	45.4217	48.4034	24.0992	23.112	38.1295	39.4429	5.31963	5.35464	4.93839	4.89713	5.19998	5.22167	36.4348	0.23463	0.515579	0.999912	0.988161	TRUE	no	no	up
Dlgap5	9	4	12	9	8	9	8.51658	5.0951	13.7709	7.1727	6.93264	8.65821	3.05476	2.94905	3.20725	3.00734	2.99989	3.05937	8.35769	0.277205	0.659442	0.999912	0.988161	TRUE	no	no	up
Dlst	37	39	37	52	48	44	35.0126	49.6772	42.4604	41.4423	41.5958	42.329	5.27195	5.50253	5.39757	5.3812	5.38383	5.39575	42.0862	0.0115482	0.970191	0.999912	0.999888	TRUE	no	no	up
Dmac1	51	57	55	63	64	70	48.2606	72.6052	63.1168	50.2089	55.4611	67.3416	5.73492	6.03889	5.93229	5.7601	5.83483	5.98448	59.499	0.0835243	0.76838	0.999912	0.998109	TRUE	no	no	up
Dmac2	13	5	8	12	10	14	12.3017	6.36887	9.18063	9.5636	8.6658	13.4683	3.38346	3.20639	3.28857	3.29861	3.26919	3.41718	9.92482	-0.15924	0.783013	0.999912	0.998598	TRUE	no	no	down
Dmac2l	4	2	5	7	3	5	3.78515	2.54755	5.73789	5.57877	2.59974	4.81011	2.04606	2.00568	2.11447	2.11634	1.99766	2.0846	4.17654	-0.101922	0.906352	0.999912	0.999888	TRUE	no	no	down
Dmap1	12	7	9	20	24	16	11.3554	8.91642	10.3282	15.9393	20.7979	15.3924	3.71354	3.65333	3.68889	3.8465	3.97242	3.82866	13.7883	-0.760752	0.128751	0.999912	0.905984	TRUE	no	no	down
Dmtf1	14	4	22	18	25	10	13.248	5.0951	25.2467	14.3454	21.6645	9.62023	3.82376	3.60151	4.11174	3.85442	4.04655	3.7171	14.87	-0.0619498	0.908842	0.999912	0.999888	TRUE	no	no	down
Dna2	12	5	7	11	8	9	11.3554	6.36887	8.03305	8.76664	6.93264	8.65821	3.15852	3.00324	3.05312	3.07734	3.01371	3.07297	8.35247	0.0997485	0.871719	0.999912	0.999888	TRUE	no	no	up
Dnaaf2	4	4	3	0	8	5	3.78515	5.0951	3.44274	0	6.93264	4.81011	1.95491	1.99953	1.94289	1.78603	2.076	1.99408	4.01096	0.0800732	0.933497	0.999912	0.999888	TRUE	no	no	up
Dnaaf3	9	4	13	10	6	5	8.51658	5.0951	14.9185	7.96967	5.19948	4.81011	2.95304	2.84383	3.1367	2.93546	2.83468	2.82382	7.75158	0.661533	0.319248	0.999912	0.979959	TRUE	no	no	up
Dnaaf5	3	3	5	8	4	0	2.83886	3.82132	5.73789	6.37573	3.46632	0	1.83399	1.87181	1.93899	1.97463	1.85857	1.71674	3.70669	0.290191	0.766724	0.999912	0.998109	TRUE	no	no	up
Dnah2	5	3	2	17	12	12	4.73143	3.82132	2.29516	13.5484	10.399	11.5443	2.84031	2.82298	2.76376	3.13746	3.03515	3.06759	7.72326	-1.69538	0.0162231	0.999912	0.393153	TRUE	no	no	down
Dnaja2	9	13	5	10	9	6	8.51658	16.5591	5.73789	7.96967	7.79922	5.77214	3.08593	3.30651	2.9971	3.06661	3.06116	2.99195	8.72576	0.491878	0.433074	0.999912	0.988161	TRUE	no	no	up
Dnaja3	8	2	5	12	5	6	7.57029	2.54755	5.73789	9.5636	4.3329	5.77214	2.62971	2.4618	2.56623	2.70282	2.51233	2.56693	5.92073	-0.289083	0.699401	0.999912	0.989293	TRUE	no	no	down
Dnaja4	9	5	8	13	5	9	8.51658	6.36887	9.18063	10.3606	4.3329	8.65821	2.9972	2.92994	3.01604	3.06121	2.84685	3.00173	7.90296	0.0476496	0.941073	0.999912	0.999888	TRUE	no	no	up
Dnajb1	354	278	341	407	487	445	334.985	354.109	391.324	324.366	422.024	428.1	8.43721	8.49276	8.59203	8.40479	8.66904	8.68328	375.818	-0.120048	0.523996	0.999912	0.988161	TRUE	no	no	down
Dnajb11	43	37	34	69	59	47	40.6903	47.1297	39.0177	54.9907	51.1282	45.2151	5.44389	5.54396	5.42045	5.65997	5.60414	5.51558	46.3619	-0.260943	0.379975	0.999912	0.988161	TRUE	no	no	down
Dnajb12	27	14	13	17	12	15	25.5497	17.8328	14.9185	13.5484	10.399	14.4303	4.22213	4.03244	3.96066	3.91789	3.82414	3.94592	16.1131	0.617261	0.186569	0.999912	0.926224	TRUE	no	no	up
Dnajb14	45	30	25	28	25	32	42.5829	38.2132	28.6895	22.3151	21.6645	30.7847	5.13691	5.05363	4.88443	4.74022	4.7281	4.92496	30.7083	0.560611	0.11734	0.999912	0.898366	TRUE	no	no	up
Dnajb2	23	33	21	37	30	25	21.7646	42.0346	24.0992	29.4878	25.9974	24.0506	4.65479	5.03518	4.7108	4.82245	4.74805	4.70663	27.9057	0.1247	0.742721	0.999912	0.996708	TRUE	no	no	up
Dnajb5	1	5	4	8	10	5	0.946286	6.36887	4.59032	6.37573	8.6658	4.81011	2.21894	2.42311	2.36468	2.43066	2.51085	2.37116	5.29285	-0.795121	0.330271	0.999912	0.987223	TRUE	no	no	down
Dnajb6	51	39	46	59	61	36	48.2606	49.6772	52.7886	47.021	52.8614	34.6328	5.57745	5.59646	5.64028	5.55886	5.64474	5.35738	47.5403	0.159012	0.595943	0.999912	0.988161	TRUE	no	no	up
Dnajb9	40	28	25	38	37	42	37.8515	35.6657	28.6895	30.2847	32.0634	40.405	5.15689	5.11647	4.99058	5.01533	5.05122	5.20008	34.16	-0.000243378	0.999424	0.999912	0.999888	TRUE	no	no	down
Dnajc1	1	3	1	5	8	11	0.946286	3.82132	1.14758	3.98483	6.93264	10.5823	2.02183	2.14075	2.04149	2.14271	2.25552	2.37443	4.56915	-1.91352	0.0462669	0.999912	0.693124	TRUE	no	no	down
Dnajc10	37	25	25	38	48	36	35.0126	31.8444	28.6895	30.2847	41.5958	34.6328	5.09636	5.03956	4.97984	5.00526	5.21243	5.08938	33.6766	-0.151691	0.653813	0.999912	0.988161	TRUE	no	no	down
Dnajc11	14	5	8	9	13	10	13.248	6.36887	9.18063	7.1727	11.2655	9.62023	3.35712	3.14997	3.23303	3.16167	3.29943	3.24649	9.476	0.0641841	0.913475	0.999912	0.999888	TRUE	no	no	up
Dnajc12	12	9	10	11	14	6	11.3554	11.464	11.4758	8.76664	12.1321	5.77214	3.37091	3.36991	3.3718	3.287	3.39612	3.18903	10.161	0.355247	0.532366	0.999912	0.988161	TRUE	no	no	up
Dnajc13	17	5	8	19	20	21	16.0869	6.36887	9.18063	15.1424	17.3316	20.2025	3.86577	3.59873	3.67434	3.8416	3.90093	3.97111	14.0521	-0.698879	0.170734	0.999912	0.925851	TRUE	no	no	down
Dnajc15	51	59	67	91	60	77	48.2606	75.1527	76.8878	72.524	51.9948	74.0758	5.80913	6.14091	6.1608	6.11752	5.85962	6.13304	66.4826	0.00411088	0.988495	0.999912	0.999888	TRUE	no	no	up
Dnajc16	6	3	2	0	2	2	5.67772	3.82132	2.29516	0	1.73316	1.92405	1.42744	1.34896	1.29455	1.18684	1.26927	1.27864	2.57523	1.74519	0.143672	0.999912	0.91889	TRUE	no	no	up
Dnajc17	22	35	25	32	37	16	20.8183	44.5821	28.6895	25.5029	32.0634	15.3924	4.61757	5.06128	4.78893	4.72213	4.85953	4.48412	27.8414	0.34452	0.392348	0.999912	0.988161	TRUE	no	no	up
Dnajc19	34	18	25	29	29	35	32.1737	22.9279	28.6895	23.112	25.1308	33.6708	4.8739	4.68949	4.80404	4.6827	4.72962	4.90183	27.6175	0.047699	0.897326	0.999912	0.999888	TRUE	no	no	up
Dnajc2	70	29	42	61	48	33	66.24	36.9395	48.1983	48.615	41.5958	31.7468	5.78141	5.36592	5.53725	5.54646	5.43548	5.26576	45.5559	0.318565	0.323439	0.999912	0.979959	TRUE	no	no	up
Dnajc21	33	28	26	36	47	25	31.2274	35.6657	29.8371	28.6908	40.7292	24.0506	4.97106	5.04926	4.94518	4.91907	5.14489	4.82427	31.7001	0.0436435	0.901882	0.999912	0.999888	TRUE	no	no	up
Dnajc24	4	7	8	7	4	9	3.78515	8.91642	9.18063	5.57877	3.46632	8.65821	2.58443	2.75824	2.76977	2.64944	2.56833	2.75844	6.59758	0.292981	0.681891	0.999912	0.988161	TRUE	no	no	up
Dnajc25	7	6	4	2	5	3	6.624	7.64265	4.59032	1.59393	4.3329	2.88607	2.23616	2.25913	2.16064	2.03361	2.15105	2.09505	4.61164	1.10417	0.19156	0.999912	0.937198	TRUE	no	no	up
Dnajc3	17	12	15	25	20	20	16.0869	15.2853	17.2137	19.9242	17.3316	19.2405	4.09455	4.0784	4.12449	4.19474	4.12696	4.1752	17.5137	-0.217037	0.620345	0.999912	0.988161	TRUE	no	no	down
Dnajc30	15	10	20	15	9	15	14.1943	12.7377	22.9516	11.9545	7.79922	14.4303	3.78917	3.74995	4.00301	3.72166	3.58908	3.79572	14.0113	0.549444	0.275934	0.999912	0.957469	TRUE	no	no	up
Dnajc4	32	38	17	33	22	27	30.2812	48.4034	19.5088	26.2999	19.0648	25.9746	4.83499	5.13168	4.60789	4.75201	4.58404	4.74602	28.2555	0.451275	0.251587	0.999912	0.954797	TRUE	no	no	up
Dnajc5	57	46	26	69	71	53	53.9383	58.5936	29.8371	54.9907	61.5272	50.9872	5.71474	5.77258	5.34076	5.7304	5.81655	5.67339	51.6457	-0.235423	0.44497	0.999912	0.988161	TRUE	no	no	down
Dnajc7	155	110	137	174	173	122	146.674	140.115	157.218	138.672	149.918	117.367	7.17639	7.1347	7.23939	7.12495	7.19685	6.97679	141.661	0.12814	0.547024	0.999912	0.988161	TRUE	no	no	up
Dnajc8	162	102	117	185	140	134	153.298	129.925	134.267	147.439	121.321	128.911	7.19554	7.04539	7.07419	7.16031	6.98294	7.03749	135.86	0.0719488	0.737616	0.999912	0.994903	TRUE	no	no	up
Dnajc9	24	21	21	27	28	19	22.7109	26.7493	24.0992	21.5181	24.2642	18.2784	4.50959	4.59253	4.5396	4.48078	4.5453	4.40424	22.9367	0.191977	0.623603	0.999912	0.988161	TRUE	no	no	up
Dnal4	7	10	14	15	10	13	6.624	12.7377	16.0661	11.9545	8.6658	12.5063	3.34148	3.53113	3.62188	3.5133	3.40715	3.52843	11.4257	0.0794284	0.885345	0.999912	0.999888	TRUE	no	no	up
Dnase1l1	12	10	5	13	14	13	11.3554	12.7377	5.73789	10.3606	12.1321	12.5063	3.44648	3.48206	3.27547	3.41524	3.47095	3.48067	10.805	-0.228028	0.682265	0.999912	0.988161	TRUE	no	no	down
Dnase1l3	87	35	68	67	73	80	82.3269	44.5821	78.0354	53.3968	63.2603	76.9618	6.21945	5.76799	6.17153	5.87612	6.00638	6.16309	66.4272	0.0951755	0.744601	0.999912	0.997317	TRUE	no	no	up
Dnase2a	50	38	27	41	46	47	47.3143	48.4034	30.9846	32.6756	39.8627	45.2151	5.44544	5.45533	5.17519	5.19595	5.32665	5.41296	40.7426	0.111209	0.731099	0.999912	0.994903	TRUE	no	no	up
Dnm1l	25	14	29	53	17	29	23.6572	17.8328	33.2798	42.2392	14.7319	27.8987	4.64812	4.52592	4.84077	5.01523	4.42402	4.73951	26.6066	-0.18453	0.663746	0.999912	0.988161	TRUE	no	no	down
Dnm2	51	44	60	91	91	62	48.2606	56.0461	68.8547	72.524	78.8588	59.6454	5.78722	5.89908	6.05143	6.09669	6.16511	5.94147	64.0316	-0.291984	0.28834	0.999912	0.957469	TRUE	no	no	down
Dnmbp	6	4	8	8	11	11	5.67772	5.0951	9.18063	6.37573	9.53238	10.5823	2.87666	2.86629	2.99224	2.89842	3.00859	3.03958	7.74064	-0.401975	0.537317	0.999912	0.988161	TRUE	no	no	down
Dnmt1	28	27	18	41	43	39	26.496	34.3919	20.6564	32.6756	37.2629	37.5189	4.87088	5.02219	4.75329	4.99467	5.07944	5.08185	31.5003	-0.402993	0.252557	0.999912	0.954797	TRUE	no	no	down
Dnpep	29	31	34	32	40	39	27.4423	39.487	39.0177	25.5029	34.6632	37.5189	4.9494	5.16812	5.16265	4.90325	5.08942	5.14001	33.9387	0.112904	0.74346	0.999912	0.996949	TRUE	no	no	up
Dnph1	12	2	8	12	5	6	11.3554	2.54755	9.18063	9.5636	4.3329	5.77214	2.96188	2.6787	2.88881	2.91045	2.72265	2.7782	7.12538	0.252118	0.719179	0.999912	0.993786	TRUE	no	no	up
Dntt	0	8	0	14	2	3	0	10.1902	0	11.1575	1.73316	2.88607	1.84589	2.21294	1.861	2.28291	1.91726	1.96893	4.32783	-0.655439	0.748933	0.999912	0.997317	TRUE	no	no	down
Dnttip1	30	36	34	39	40	32	28.3886	45.8559	39.0177	31.0817	34.6632	30.7847	4.99314	5.29192	5.18741	5.04401	5.11334	5.04066	34.9653	0.218291	0.517567	0.999912	0.988161	TRUE	no	no	up
Dnttip2	61	28	24	43	38	46	57.7235	35.6657	27.5419	34.2696	32.93	44.2531	5.55134	5.21305	5.06456	5.18307	5.159	5.35452	38.7306	0.135136	0.69714	0.999912	0.989293	TRUE	no	no	up
Doc2g	16	9	9	8	18	7	15.1406	11.464	10.3282	6.37573	15.5984	6.73416	3.55564	3.44626	3.41425	3.27487	3.57191	3.29662	10.9402	0.372154	0.513885	0.999912	0.988161	TRUE	no	no	up
Dock10	42	36	38	66	55	46	39.744	45.8559	43.608	52.5998	47.6619	44.2531	5.41714	5.51403	5.48044	5.6155	5.54198	5.48958	45.6204	-0.167861	0.572173	0.999912	0.988161	TRUE	no	no	down
Dock11	22	6	9	9	14	17	20.8183	7.64265	10.3282	7.1727	12.1321	16.3544	3.84145	3.48063	3.55524	3.44043	3.60635	3.72562	12.4081	0.16164	0.770574	0.999912	0.998109	TRUE	no	no	up
Dock2	105	67	63	108	120	87	99.3601	85.3429	72.2975	86.0724	103.99	83.696	6.56365	6.43557	6.30457	6.44142	6.60425	6.41861	88.4597	-0.0874557	0.723471	0.999912	0.994182	TRUE	no	no	down
Dock5	19	10	7	20	15	22	17.9794	12.7377	8.03305	15.9393	12.9987	21.1645	3.96711	3.82936	3.69373	3.91489	3.83032	4.04598	14.8088	-0.349493	0.480426	0.999912	0.988161	TRUE	no	no	down
Dock6	6	4	4	11	8	6	5.67772	5.0951	4.59032	8.76664	6.93264	5.77214	2.6105	2.594	2.57533	2.7217	2.6555	2.61397	6.13909	-0.484626	0.499662	0.999912	0.988161	TRUE	no	no	down
Dock7	3	3	5	9	8	6	2.83886	3.82132	5.73789	7.1727	6.93264	5.77214	2.33633	2.381	2.44371	2.49883	2.48847	2.44576	5.37926	-0.698358	0.367703	0.999912	0.988161	TRUE	no	no	down
Dock8	50	20	31	40	48	51	47.3143	25.4755	35.5749	31.8787	41.5958	49.0632	5.40141	5.02971	5.20971	5.13653	5.3119	5.4273	38.4837	-0.157308	0.644656	0.999912	0.988161	TRUE	no	no	down
Dohh	49	29	37	25	48	24	46.368	36.9395	42.4604	19.9242	41.5958	23.0885	5.30009	5.14045	5.23252	4.78587	5.22531	4.87058	35.0627	0.577266	0.107393	0.999912	0.877243	TRUE	no	no	up
Dok1	139	135	122	171	207	123	131.534	171.96	140.005	136.281	179.382	118.329	7.09138	7.33549	7.14813	7.12265	7.37976	6.99804	146.248	0.0265629	0.908532	0.999912	0.999888	TRUE	no	no	up
Dok2	6	4	3	2	3	7	5.67772	5.0951	3.44274	1.59393	2.59974	6.73416	2.09158	2.06542	2.00869	1.92479	1.97104	2.12928	4.19056	0.413806	0.639988	0.999912	0.988161	TRUE	no	no	up
Dok3	11	10	15	11	17	16	10.4091	12.7377	17.2137	8.76664	14.7319	15.3924	3.62651	3.69716	3.81419	3.56764	3.75441	3.77118	13.2086	0.0542501	0.915615	0.999912	0.999888	TRUE	no	no	up
Dolk	4	5	5	2	9	4	3.78515	6.36887	5.73789	1.59393	7.79922	3.84809	2.20582	2.29524	2.27648	2.1092	2.35611	2.20847	4.85553	0.255541	0.758637	0.999912	0.998109	TRUE	no	no	up
Dolpp1	3	5	5	12	6	5	2.83886	6.36887	5.73789	9.5636	5.19948	4.81011	2.40724	2.53605	2.51609	2.65467	2.49596	2.48247	5.75314	-0.427405	0.572949	0.999912	0.988161	TRUE	no	no	down
Donson	17	10	17	19	15	9	16.0869	12.7377	19.5088	15.1424	12.9987	8.65821	3.86857	3.77847	3.94986	3.84429	3.78169	3.65162	14.1888	0.387764	0.430046	0.999912	0.988161	TRUE	no	no	up
Dop1b	12	10	9	16	29	17	11.3554	12.7377	10.3282	12.7515	25.1308	16.3544	3.7756	3.8213	3.75247	3.81401	4.13717	3.91667	14.7763	-0.656948	0.186239	0.999912	0.926224	TRUE	no	no	down
Dot1l	57	68	65	103	111	63	53.9383	86.6167	74.5926	82.0876	96.1903	60.6074	5.97369	6.34109	6.22164	6.30152	6.43698	6.05984	75.6722	-0.162669	0.559265	0.999912	0.988161	TRUE	no	no	down
Dpagt1	31	28	33	42	48	40	29.3349	35.6657	37.8701	33.4726	41.5958	38.4809	5.04389	5.16307	5.20034	5.12146	5.26593	5.212	36.07	-0.146824	0.654461	0.999912	0.988161	TRUE	no	no	down
Dpcd	25	12	25	17	20	20	23.6572	15.2853	28.6895	13.5484	17.3316	19.2405	4.37476	4.17672	4.47502	4.11259	4.22026	4.26972	19.6254	0.445973	0.301107	0.999912	0.96303	TRUE	no	no	up
Dpep2	13	12	6	7	11	6	12.3017	15.2853	6.88547	5.57877	9.53238	5.77214	3.26975	3.33829	3.10088	3.04326	3.18436	3.0579	9.22596	0.71879	0.238	0.999912	0.954797	TRUE	no	no	up
Dpf2	24	16	26	29	27	26	22.7109	20.3804	29.8371	23.112	23.3977	25.0126	4.556	4.5083	4.70333	4.56434	4.57129	4.60731	24.0751	0.0303209	0.937248	0.999912	0.999888	TRUE	no	no	up
Dph1	29	24	24	28	31	26	27.4423	30.5706	27.5419	22.3151	26.864	25.0126	4.74744	4.80531	4.74854	4.63229	4.73549	4.6959	26.6244	0.204425	0.576219	0.999912	0.988161	TRUE	no	no	up
Dph3	8	15	10	15	12	12	7.57029	19.1066	11.4758	11.9545	10.399	11.5443	3.42448	3.74358	3.54913	3.56327	3.51434	3.55068	12.0084	0.143906	0.789254	0.999912	0.998598	TRUE	no	no	up
Dph5	11	3	9	7	3	6	10.4091	3.82132	10.3282	5.57877	2.59974	5.77214	2.78847	2.57119	2.77698	2.62372	2.50873	2.63237	6.41822	0.837351	0.250102	0.999912	0.954797	TRUE	no	no	up
Dph6	7	10	7	8	3	12	6.624	12.7377	8.03305	6.37573	2.59974	11.5443	2.90816	3.0913	2.95606	2.89652	2.75171	3.07009	7.98576	0.414322	0.537817	0.999912	0.988161	TRUE	no	no	up
Dpm2	90	69	109	196	123	96	85.1658	87.8904	125.086	156.205	106.589	92.3542	6.54861	6.57998	6.87842	7.09037	6.73827	6.61591	108.882	-0.257464	0.330791	0.999912	0.987736	TRUE	no	no	down
Dpm3	29	45	43	48	50	43	27.4423	57.3199	49.3459	38.2544	43.329	41.367	5.13184	5.60982	5.50436	5.33006	5.41591	5.38398	42.8431	0.110635	0.737873	0.999912	0.994903	TRUE	no	no	up
Dpp3	40	27	29	41	44	52	37.8515	34.3919	33.2798	32.6756	38.1295	50.0252	5.23547	5.17757	5.15675	5.13976	5.24043	5.42908	37.7256	-0.18638	0.570092	0.999912	0.988161	TRUE	no	no	down
Dpp7	66	40	36	74	63	40	62.4549	50.951	41.3128	58.9755	54.5945	38.4809	5.82219	5.6683	5.52744	5.78018	5.71994	5.47662	51.1283	0.02625	0.931052	0.999912	0.999888	TRUE	no	no	up
Dpp8	3	2	1	4	2	7	2.83886	2.54755	1.14758	3.18787	1.73316	6.73416	1.58406	1.57474	1.52127	1.5984	1.53721	1.73015	3.03153	-0.808883	0.442515	0.999912	0.988161	TRUE	no	no	down
Dpp9	71	35	29	55	52	59	67.1863	44.5821	33.2798	43.8332	45.0621	56.7593	5.83863	5.53361	5.3509	5.51767	5.53781	5.70615	48.4505	0.00884046	0.977974	0.999912	0.999888	TRUE	no	no	up
Dpy19l1	21	13	21	26	26	22	19.872	16.5591	24.0992	20.7211	22.5311	21.1645	4.35686	4.2829	4.45176	4.3772	4.42058	4.38779	20.8245	-0.0862183	0.832857	0.999912	0.998951	TRUE	no	no	down
Dpy30	14	30	18	55	33	35	13.248	38.2132	20.6564	43.8332	28.5971	33.6708	4.48421	5.01665	4.68005	5.12987	4.84496	4.94427	29.7031	-0.586328	0.144552	0.999912	0.91889	TRUE	no	no	down
Dpysl2	6	2	8	2	8	8	5.67772	2.54755	9.18063	1.59393	6.93264	7.69618	2.46137	2.35618	2.57421	2.29269	2.50796	2.53242	5.60478	0.130585	0.869944	0.999912	0.999888	TRUE	no	no	up
Dpysl5	2	12	2	4	5	4	1.89257	15.2853	2.29516	3.18787	4.3329	3.84809	2.12972	2.56404	2.15469	2.17862	2.22784	2.20959	5.14031	0.733285	0.402158	0.999912	0.988161	TRUE	no	no	up
Dr1	6	8	2	3	6	8	5.67772	10.1902	2.29516	2.3909	5.19948	7.69618	2.44133	2.57933	2.32113	2.30696	2.42346	2.51273	5.57494	0.250644	0.751656	0.999912	0.997317	TRUE	no	no	up
Dram2	1	3	3	4	3	6	0.946286	3.82132	3.44274	3.18787	2.59974	5.77214	1.60375	1.7171	1.70451	1.69497	1.67078	1.79261	3.29502	-0.523904	0.599096	0.999912	0.988161	TRUE	no	no	down
Drap1	266	259	250	369	355	251	251.712	329.908	286.895	294.081	307.636	241.468	8.03187	8.29679	8.15935	8.18403	8.22876	7.99204	285.283	0.0390616	0.842186	0.999912	0.998951	TRUE	no	no	up
Drg1	36	34	39	51	58	61	34.0663	43.3083	44.7556	40.6453	50.2616	58.6834	5.308	5.46531	5.48674	5.41913	5.57038	5.68529	45.2868	-0.29487	0.339598	0.999912	0.988161	TRUE	no	no	down
Drg2	56	31	33	44	43	63	52.992	39.487	37.8701	35.0665	37.2629	60.6074	5.58188	5.37826	5.35063	5.29418	5.33535	5.68412	43.881	-0.0133615	0.967488	0.999912	0.999888	TRUE	no	no	down
Drosha	33	22	8	33	24	30	31.2274	28.023	9.18063	26.2999	20.7979	28.8607	4.72345	4.65171	4.21043	4.62405	4.49628	4.67533	24.0649	-0.141511	0.742335	0.999912	0.996373	TRUE	no	no	down
Dscaml1	37	18	28	29	45	39	35.0126	22.9279	32.1322	23.112	38.9961	37.5189	5.03915	4.80869	4.98474	4.79337	5.11198	5.08375	31.6166	-0.129931	0.720081	0.999912	0.993786	TRUE	no	no	down
Dscc1	2	0	1	4	7	4	1.89257	0	1.14758	3.18787	6.06606	3.84809	1.42037	1.35629	1.39518	1.47325	1.58409	1.49732	2.69036	-2.01904	0.10019	0.999912	0.872611	TRUE	no	no	down
Dse	12	8	7	13	6	13	11.3554	10.1902	8.03305	10.3606	5.19948	12.5063	3.30855	3.27022	3.20598	3.27919	3.10025	3.34281	9.6075	0.0859151	0.884557	0.999912	0.999888	TRUE	no	no	up
Dstn	3	0	3	2	6	9	2.83886	0	3.44274	1.59393	5.19948	8.65821	1.81033	1.71204	1.83461	1.75392	1.90331	2.02279	3.6222	-1.23604	0.232013	0.999912	0.951995	TRUE	no	no	down
Dtl	3	4	0	6	9	8	2.83886	5.0951	0	4.7818	7.79922	7.69618	2.15377	2.23805	2.05314	2.22854	2.33965	2.33198	4.70186	-1.37105	0.127626	0.999912	0.905984	TRUE	no	no	down
Dtnbp1	41	26	22	37	27	33	38.7977	33.1181	25.2467	29.4878	23.3977	31.7468	5.07113	4.9653	4.81573	4.89834	4.76848	4.94286	30.2991	0.206946	0.562	0.999912	0.988161	TRUE	no	no	up
Dtx2	18	13	17	28	15	17	17.0332	16.5591	19.5088	22.3151	12.9987	16.3544	4.11055	4.10002	4.1705	4.24544	3.99823	4.0929	17.4615	0.0341634	0.939133	0.999912	0.999888	TRUE	no	no	up
Dtx3	40	40	35	44	58	46	37.8515	50.951	40.1653	35.0665	50.2616	44.2531	5.33751	5.53667	5.3779	5.28522	5.53432	5.44218	43.0915	-0.0114836	0.970745	0.999912	0.999888	TRUE	no	no	down
Dtx3l	9	9	10	30	12	9	8.51658	11.464	11.4758	23.909	10.399	8.65821	3.49415	3.58859	3.58814	3.92763	3.55231	3.49935	12.4038	-0.473469	0.394614	0.999912	0.988161	TRUE	no	no	down
Dtx4	5	0	1	6	1	2	4.73143	0	1.14758	4.7818	0.86658	1.92405	1.28219	1.10414	1.14411	1.29048	1.12611	1.17236	2.24191	-0.303477	0.808041	0.999912	0.998951	TRUE	no	no	down
Dtymk	16	12	13	31	21	16	15.1406	15.2853	14.9185	24.706	18.1982	15.3924	4.05299	4.06152	4.05049	4.29527	4.13373	4.06001	17.2735	-0.369917	0.411082	0.999912	0.988161	TRUE	no	no	down
Dus1l	22	8	16	21	21	19	20.8183	10.1902	18.3613	16.7363	18.1982	18.2784	4.18834	3.92049	4.12585	4.08532	4.12411	4.12536	17.0971	-0.0883658	0.845574	0.999912	0.998951	TRUE	no	no	down
Dus2	6	1	3	3	3	10	5.67772	1.27377	3.44274	2.3909	2.59974	9.62023	2.09408	1.93663	2.0115	1.96293	1.97397	2.22994	4.16752	-0.427077	0.644575	0.999912	0.988161	TRUE	no	no	down
Dus3l	21	19	23	20	25	16	19.872	24.2017	26.3943	15.9393	21.6645	15.3924	4.33321	4.42779	4.47661	4.22835	4.3769	4.21943	20.5774	0.403982	0.329848	0.999912	0.987223	TRUE	no	no	up
Dusp1	246	213	341	470	358	296	232.786	271.314	391.324	374.574	310.236	284.759	7.99348	8.14186	8.50423	8.46197	8.2719	8.18753	310.832	-0.117224	0.597803	0.999912	0.988161	TRUE	no	no	down
Dusp10	12	10	8	18	16	13	11.3554	12.7377	9.18063	14.3454	13.8653	12.5063	3.59686	3.63665	3.53619	3.68641	3.67123	3.63095	12.3318	-0.296088	0.565592	0.999912	0.988161	TRUE	no	no	down
Dusp11	8	9	10	23	16	13	7.57029	11.464	11.4758	18.3302	13.8653	12.5063	3.48977	3.61532	3.61458	3.81047	3.6835	3.64326	12.5353	-0.571875	0.274585	0.999912	0.957469	TRUE	no	no	down
Dusp12	9	4	5	4	3	9	8.51658	5.0951	5.73789	3.18787	2.59974	8.65821	2.56835	2.44934	2.47048	2.36896	2.34782	2.57247	5.63256	0.460642	0.550773	0.999912	0.988161	TRUE	no	no	up
Dusp14	14	10	17	19	20	20	13.248	12.7377	19.5088	15.1424	17.3316	19.2405	3.93364	3.92791	4.09499	3.98489	4.04503	4.09249	16.2015	-0.182595	0.69157	0.999912	0.989293	TRUE	no	no	down
Dusp16	22	17	13	28	17	27	20.8183	21.6542	14.9185	22.3151	14.7319	25.9746	4.33811	4.35472	4.19545	4.37572	4.17991	4.45534	20.0688	-0.131214	0.759079	0.999912	0.998109	TRUE	no	no	down
Dusp18	11	8	8	4	6	4	10.4091	10.1902	9.18063	3.18787	5.19948	3.84809	2.87771	2.85847	2.83194	2.61334	2.69677	2.64863	7.00257	1.28771	0.062418	0.999912	0.771385	TRUE	no	no	up
Dusp19	4	10	7	9	1	5	3.78515	12.7377	8.03305	7.1727	0.86658	4.81011	2.48026	2.76595	2.63044	2.60863	2.35425	2.51976	6.23422	0.899174	0.251267	0.999912	0.954797	TRUE	no	no	up
Dusp2	153	210	220	254	262	220	144.782	267.493	252.467	202.43	227.044	211.645	7.38098	7.95721	7.90148	7.68854	7.79931	7.73144	217.643	0.0471492	0.841231	0.999912	0.998951	TRUE	no	no	up
Dusp22	14	17	10	18	12	24	13.248	21.6542	11.4758	14.3454	10.399	23.0885	3.88327	4.09063	3.8384	3.91292	3.79504	4.13673	15.7018	-0.0489809	0.920601	0.999912	0.999888	TRUE	no	no	down
Dusp23	10	5	8	20	9	12	9.46286	6.36887	9.18063	15.9393	7.79922	11.5443	3.31034	3.22119	3.30315	3.50961	3.25405	3.37473	10.0492	-0.489759	0.401149	0.999912	0.988161	TRUE	no	no	down
Dusp3	46	37	24	22	48	36	43.5292	47.1297	27.5419	17.5333	41.5958	34.6328	5.26007	5.30549	4.97533	4.73057	5.23029	5.10698	35.3271	0.340334	0.362755	0.999912	0.988161	TRUE	no	no	up
Dusp4	15	10	13	10	13	12	14.1943	12.7377	14.9185	7.96967	11.2655	11.5443	3.64523	3.60104	3.66062	3.44812	3.55877	3.56784	12.105	0.452387	0.384218	0.999912	0.988161	TRUE	no	no	up
Dusp5	41	33	37	69	46	37	38.7977	42.0346	42.4604	54.9907	39.8627	35.5948	5.34113	5.39472	5.40133	5.59242	5.35846	5.28609	42.2902	-0.0894223	0.776905	0.999912	0.998334	TRUE	no	no	down
Dusp8	4	1	3	4	4	11	3.78515	1.27377	3.44274	3.18787	3.46632	10.5823	2.06322	1.97786	2.05235	2.03716	2.04981	2.30107	4.28968	-0.969594	0.290469	0.999912	0.957469	TRUE	no	no	down
Dvl1	16	13	15	29	20	18	15.1406	16.5591	17.2137	23.112	17.3316	17.3164	4.08238	4.12286	4.13797	4.28629	4.13997	4.1399	17.7789	-0.247822	0.572669	0.999912	0.988161	TRUE	no	no	down
Dvl2	6	15	17	14	25	15	5.67772	19.1066	19.5088	11.1575	21.6645	14.4303	3.60548	3.99259	4.0058	3.77675	4.06941	3.87754	15.2576	-0.117857	0.821154	0.999912	0.998951	TRUE	no	no	down
Dvl3	10	6	12	10	11	11	9.46286	7.64265	13.7709	7.96967	9.53238	10.5823	3.27725	3.22512	3.40077	3.22523	3.27927	3.31242	9.82679	0.144298	0.801911	0.999912	0.998951	TRUE	no	no	up
Dxo	56	39	50	54	76	40	52.992	49.6772	57.3789	43.0362	65.8601	38.4809	5.69675	5.65042	5.75374	5.54634	5.86594	5.47607	51.2376	0.118196	0.696901	0.999912	0.989293	TRUE	no	no	up
Dym	14	17	6	25	18	18	13.248	21.6542	6.88547	19.9242	15.5984	17.3164	3.89625	4.10339	3.71844	4.07844	3.96161	4.00709	15.7711	-0.354498	0.468752	0.999912	0.988161	TRUE	no	no	down
Dync1h1	149	157	130	182	177	148	140.997	199.983	149.185	145.048	153.385	142.379	7.18638	7.51031	7.23823	7.21154	7.26333	7.19531	155.163	0.148102	0.494195	0.999912	0.988161	TRUE	no	no	up
Dync1i2	86	55	65	83	79	85	81.3806	70.0576	74.5926	66.1482	68.4598	81.7719	6.28329	6.16334	6.21172	6.11521	6.14306	6.28711	73.7351	0.0690486	0.785348	0.999912	0.998598	TRUE	no	no	up
Dync1li1	1	4	14	13	13	6	0.946286	5.0951	16.0661	10.3606	11.2655	5.77214	2.73178	2.90457	3.22819	3.07704	3.10425	2.91783	8.25096	-0.340229	0.639291	0.999912	0.988161	TRUE	no	no	down
Dync1li2	7	9	8	7	9	10	6.624	11.464	9.18063	5.57877	7.79922	9.62023	2.98669	3.13476	3.07071	2.94402	3.02654	3.08682	8.3778	0.238935	0.701354	0.999912	0.989293	TRUE	no	no	up
Dynll2	139	104	139	171	169	128	131.534	132.473	159.513	136.281	146.452	123.139	7.06452	7.07178	7.23991	7.09641	7.16259	7.00583	138.232	0.0597504	0.780438	0.999912	0.998598	TRUE	no	no	up
[truncated: 6,048 more rows]
